# Supplementary material for: Characterizing inhibitors of human AP endonuclease 1
Source: PLoS One. 2023 Jan 18;18(1):e0280526. doi: 10.1371/journal.pone.0280526 (PMC9847973; doi:10.1371/journal.pone.0280526)
Supplement: S2 File — (PDB) [file pone.0280526.s016.pdb]

REMARK --------------------- added by autoBUSTER -------------------------------
HEADER    ---                                     02-AUG-21                     
TITLE     ---                                                                   
COMPND    ---                                                                   
EXPDTA    X-RAY DIFFRACTION
REMARK   2                                                            
REMARK   2 RESOLUTION.    1.43 ANGSTROMS.
REMARK   3
REMARK   3 REFINEMENT.
REMARK   3   PROGRAM     : BUSTER 2.10.4 (16-JUL-2021)
REMARK   3   AUTHORS     : BRICOGNE,BLANC,BRANDL,FLENSBURG,KELLER,
REMARK   3               : PACIOREK,ROVERSI,SHARFF,SMART,VONRHEIN,WOMACK;
REMARK   3               : MATTHEWS,TEN EYCK,TRONRUD
REMARK   3
REMARK   3  DATA USED IN REFINEMENT.
REMARK   3   RESOLUTION RANGE HIGH (ANGSTROMS) : 1.432
REMARK   3   RESOLUTION RANGE LOW  (ANGSTROMS) : 38.90
REMARK   3   DATA CUTOFF            (SIGMA(F)) : 0.000
REMARK   3   COMPLETENESS FOR RANGE        (%) : 97.6
REMARK   3   NUMBER OF REFLECTIONS             : 206075
REMARK   3
REMARK   3  FIT TO DATA USED IN REFINEMENT.
REMARK   3   CROSS-VALIDATION METHOD          : THROUGHOUT
REMARK   3   FREE R VALUE TEST SET SELECTION  : RANDOM
REMARK   3   R VALUE     (WORKING + TEST SET) : 0.2522
REMARK   3   R VALUE            (WORKING SET) : 0.2513
REMARK   3   FREE R VALUE                     : 0.2697
REMARK   3   FREE R VALUE TEST SET SIZE   (%) : 4.960
REMARK   3   FREE R VALUE TEST SET COUNT      : 10228
REMARK   3   ESTIMATED ERROR OF FREE R VALUE  : NULL
REMARK   3
REMARK   3  FIT IN THE HIGHEST RESOLUTION BIN.
REMARK   3   TOTAL NUMBER OF BINS USED           : 51
REMARK   3   BIN RESOLUTION RANGE HIGH       (A) : 1.43
REMARK   3   BIN RESOLUTION RANGE LOW        (A) : 1.45
REMARK   3   BIN COMPLETENESS (WORKING+TEST) (%) : 72.22
REMARK   3   REFLECTIONS IN BIN   (WORKING+TEST) : 4122
REMARK   3   BIN R VALUE          (WORKING+TEST) : 0.3577
REMARK   3   REFLECTIONS IN BIN    (WORKING SET) : 3931
REMARK   3   BIN R VALUE           (WORKING SET) : 0.3587
REMARK   3   BIN FREE R VALUE                    : 0.3380
REMARK   3   BIN FREE R VALUE TEST SET SIZE  (%) : 4.63
REMARK   3   BIN FREE R VALUE TEST SET COUNT     : 191
REMARK   3   ESTIMATED ERROR OF BIN FREE R VALUE : NULL
REMARK   3
REMARK   3  NUMBER OF NON-HYDROGEN ATOMS USED IN REFINEMENT.
REMARK   3   PROTEIN ATOMS            : 8664
REMARK   3   NUCLEIC ACID ATOMS       : 0
REMARK   3   HETEROGEN ATOMS          : 75
REMARK   3   SOLVENT ATOMS            : 832
REMARK   3
REMARK   3  B VALUES.
REMARK   3   FROM WILSON PLOT           (A**2) : 21.06
REMARK   3   MEAN B VALUE      (OVERALL, A**2) : 28.32
REMARK   3   OVERALL ANISOTROPIC B VALUE.
REMARK   3    B11 (A**2) : 4.93940
REMARK   3    B22 (A**2) : -3.56800
REMARK   3    B33 (A**2) : -1.37140
REMARK   3    B12 (A**2) : 0.00000
REMARK   3    B13 (A**2) : 0.91790
REMARK   3    B23 (A**2) : 0.00000
REMARK   3
REMARK   3  ESTIMATED COORDINATE ERROR.
REMARK   3   ESD FROM LUZZATI PLOT                    (A) : 0.25
REMARK   3   DPI (BLOW EQ-10) BASED ON R VALUE        (A) : 0.088
REMARK   3   DPI (BLOW EQ-9) BASED ON FREE R VALUE    (A) : 0.085
REMARK   3   DPI (CRUICKSHANK) BASED ON R VALUE       (A) : 0.087
REMARK   3   DPI (CRUICKSHANK) BASED ON FREE R VALUE  (A) : 0.084
REMARK   3
REMARK   3   REFERENCES: BLOW, D. (2002) ACTA CRYST D58, 792-797
REMARK   3               CRUICKSHANK, D.W.J. (1999) ACTA CRYST D55, 583-601
REMARK   3
REMARK   3  CORRELATION COEFFICIENTS.
REMARK   3   CORRELATION COEFFICIENT FO-FC      : 0.919
REMARK   3   CORRELATION COEFFICIENT FO-FC FREE : 0.918
REMARK   3
REMARK   3  X-RAY WEIGHT : 5.58
REMARK   3
REMARK   3  GEOMETRY FUNCTION.                                                  
REMARK   3   RESTRAINT LIBRARIES.                                               
REMARK   3    NUMBER OF LIBRARIES USED :  10                                    
REMARK   3    LIBRARY  1 : protgeo_eh99.dat (V1.6.4.17) 20191001  STANDARD      
REMARK   3                 AMINO ACID DICTIONARY. BONDS AND ANGLES FROM         
REMARK   3                 ENGH AND HUBER EH99. OTHER VALUES BASED ON           
REMARK   3                 PREVIOUS TNT OR TAKEN FROM CCP4. INCLUDES            
REMARK   3                 HYDROGEN ATOMS.                                      
REMARK   3    LIBRARY  2 : exoticaa.dat (V1.3.4.15) 20200327  COLLECTION        
REMARK   3                 OF NON-STANDARD AMINO ACIDS, MAINLY EH91             
REMARK   3                 WITHOUT IDEAL DISTANCE INFO                          
REMARK   3    LIBRARY  3 : nuclgeo.dat (V1.13.4.8) 20190909                     
REMARK   3    LIBRARY  4 : bcorrel.dat (V1.15.10.2) 20190616                    
REMARK   3    LIBRARY  5 : contact.dat (V1.15.12.10) 20191121                   
REMARK   3    LIBRARY  6 : idealdist_contact.dat (V1.3.4.12) 20191001           
REMARK   3                 IDEAL-DISTANCE CONTACT TERM DATA AS USED IN          
REMARK   3                 PROLSQ. VALUES USED HERE ARE BASED ON DATA           
REMARK   3                 HARVESTING OF PDB AS OF 20190109.                    
REMARK   3    LIBRARY  7 : restraints for GID (Unknown) from cif                
REMARK   3                 dictionary GID-nomen.cif                             
REMARK   3    LIBRARY  8 : restraints for EDO (1,2-ETHANEDIOL) from cif         
REMARK   3                 dictionary EDO.cif; buster common-compounds v        
REMARK   3                 2.0 (19 Dec 2011)                                    
REMARK   3    LIBRARY  9 : restraints for PEG (DI_HYDROXYETHYL_ETHER) from      
REMARK   3                 cif dictionary PEG.cif; buster common-compounds      
REMARK   3                 v 2.0 (19 Dec 2011)                                  
REMARK   3    LIBRARY 10 : assume.dat (V1.9.4.2) 20180705                       
REMARK   3                                                                      
REMARK   3   NUMBER OF GEOMETRIC FUNCTION TERMS DEFINED : 15                    
REMARK   3   TERM                          COUNT    WEIGHT   FUNCTION.          
REMARK   3    BOND LENGTHS              :   9070 ;   2.00 ;  HARMONIC           
REMARK   3    BOND ANGLES               :  12358 ;   2.00 ;  HARMONIC           
REMARK   3    TORSION ANGLES            :   3036 ;   2.00 ;  SINUSOIDAL         
REMARK   3    TRIGONAL CARBON PLANES    :   NULL ;   NULL ;  NULL               
REMARK   3    GENERAL PLANES            :   1546 ;   5.00 ;  HARMONIC           
REMARK   3    ISOTROPIC THERMAL FACTORS :   9070 ;  10.00 ;  HARMONIC           
REMARK   3    BAD NON-BONDED CONTACTS   :   NULL ;   NULL ;  NULL               
REMARK   3    IMPROPER TORSIONS         :   NULL ;   NULL ;  NULL               
REMARK   3    PSEUDOROTATION ANGLES     :   NULL ;   NULL ;  NULL               
REMARK   3    CHIRAL IMPROPER TORSION   :   1114 ;   5.00 ;  SEMIHARMONIC       
REMARK   3    SUM OF OCCUPANCIES        :   NULL ;   NULL ;  NULL               
REMARK   3    UTILITY DISTANCES         :   NULL ;   NULL ;  NULL               
REMARK   3    UTILITY ANGLES            :   NULL ;   NULL ;  NULL               
REMARK   3    UTILITY TORSION           :   NULL ;   NULL ;  NULL               
REMARK   3    IDEAL-DIST CONTACT TERM   :   8037 ;   4.00 ;  SEMIHARMONIC       
REMARK   3                                                                      
REMARK   3   RMS DEVIATIONS FROM IDEAL VALUES.                                  
REMARK   3   BOND LENGTHS                       (A) : 0.009                     
REMARK   3   BOND ANGLES                  (DEGREES) : 0.99                      
REMARK   3   PEPTIDE OMEGA TORSION ANGLES (DEGREES) : 3.90                      
REMARK   3   OTHER TORSION ANGLES         (DEGREES) : 15.92                     
REMARK   3                                                                      
REMARK   3   SIMILARITY.                                                        
REMARK   3    NCS.                                                              
REMARK   3     NCS METHOD: RESTRAINT LSSR (-AUTONCS)                            
REMARK   3    TARGET RESTRAINTS.                                                
REMARK   3     TARGET REPRESENTATION : NONE                                     
REMARK   3     TARGET STRUCTURE : NULL                                          
REMARK   3                                                                      
REMARK   3  TLS DETAILS.                                                        
REMARK   3   NUMBER OF TLS GROUPS  :           48                               
REMARK   3                                                                      
REMARK   3   TLS GROUP :            1                                           
REMARK   3    SET : { A|37 - A|46 }                                             
REMARK   3    ORIGIN FOR THE GROUP (A):   26.9313  -22.1379   11.6124           
REMARK   3    T TENSOR                                                          
REMARK   3     T11:   -0.1443 T22:    0.0796                                    
REMARK   3     T33:    0.0543 T12:   -0.0010                                    
REMARK   3     T13:    0.0231 T23:    0.0891                                    
REMARK   3    L TENSOR                                                          
REMARK   3     L11:    6.4322 L22:    0.0000                                    
REMARK   3     L33:   -0.1219 L12:    2.8177                                    
REMARK   3     L13:   -1.1096 L23:   -2.7700                                    
REMARK   3    S TENSOR                                                          
REMARK   3     S11:   -0.2195 S12:    0.3053 S13:   -0.0916                     
REMARK   3     S21:    0.2780 S22:    0.0061 S23:   -0.0575                     
REMARK   3     S31:    0.1810 S32:    0.0717 S33:    0.2133                     
REMARK   3                                                                      
REMARK   3   TLS GROUP :            2                                           
REMARK   3    SET : { A|47 - A|76 }                                             
REMARK   3    ORIGIN FOR THE GROUP (A):    5.0276  -27.2302   19.5138           
REMARK   3    T TENSOR                                                          
REMARK   3     T11:    0.0578 T22:   -0.0007                                    
REMARK   3     T33:   -0.0423 T12:   -0.0051                                    
REMARK   3     T13:    0.0325 T23:    0.0072                                    
REMARK   3    L TENSOR                                                          
REMARK   3     L11:    0.0041 L22:    0.0350                                    
REMARK   3     L33:    0.9061 L12:    0.4570                                    
REMARK   3     L13:   -0.0628 L23:   -0.0645                                    
REMARK   3    S TENSOR                                                          
REMARK   3     S11:   -0.0226 S12:   -0.0261 S13:   -0.0879                     
REMARK   3     S21:   -0.0220 S22:   -0.0633 S23:   -0.0166                     
REMARK   3     S31:   -0.0208 S32:   -0.0454 S33:    0.0859                     
REMARK   3                                                                      
REMARK   3   TLS GROUP :            3                                           
REMARK   3    SET : { A|77 - A|98 }                                             
REMARK   3    ORIGIN FOR THE GROUP (A):    3.4466  -32.6484   11.7596           
REMARK   3    T TENSOR                                                          
REMARK   3     T11:    0.1003 T22:   -0.0273                                    
REMARK   3     T33:   -0.0444 T12:   -0.0121                                    
REMARK   3     T13:    0.0227 T23:    0.0114                                    
REMARK   3    L TENSOR                                                          
REMARK   3     L11:    0.1655 L22:    0.2069                                    
REMARK   3     L33:    1.0019 L12:    0.0352                                    
REMARK   3     L13:   -0.0503 L23:   -0.9253                                    
REMARK   3    S TENSOR                                                          
REMARK   3     S11:    0.0080 S12:    0.0015 S13:    0.0126                     
REMARK   3     S21:   -0.1181 S22:    0.0229 S23:   -0.0178                     
REMARK   3     S31:    0.1761 S32:   -0.0717 S33:   -0.0309                     
REMARK   3                                                                      
REMARK   3   TLS GROUP :            4                                           
REMARK   3    SET : { A|99 - A|108 }                                            
REMARK   3    ORIGIN FOR THE GROUP (A):   -5.7787  -34.3260    1.6079           
REMARK   3    T TENSOR                                                          
REMARK   3     T11:    0.1565 T22:   -0.0899                                    
REMARK   3     T33:   -0.0530 T12:   -0.1488                                    
REMARK   3     T13:   -0.0806 T23:   -0.0663                                    
REMARK   3    L TENSOR                                                          
REMARK   3     L11:    4.3416 L22:    1.6417                                    
REMARK   3     L33:    0.1238 L12:   -1.4717                                    
REMARK   3     L13:    1.3205 L23:   -0.6079                                    
REMARK   3    S TENSOR                                                          
REMARK   3     S11:   -0.1390 S12:   -0.0124 S13:    0.2236                     
REMARK   3     S21:   -0.2340 S22:   -0.3196 S23:    0.5310                     
REMARK   3     S31:    0.2684 S32:    0.2197 S33:    0.4586                     
REMARK   3                                                                      
REMARK   3   TLS GROUP :            5                                           
REMARK   3    SET : { A|109 - A|114 }                                           
REMARK   3    ORIGIN FOR THE GROUP (A):   -4.8361  -38.4293   13.6906           
REMARK   3    T TENSOR                                                          
REMARK   3     T11:    0.0989 T22:   -0.1193                                    
REMARK   3     T33:    0.0417 T12:   -0.1013                                    
REMARK   3     T13:   -0.0023 T23:    0.1081                                    
REMARK   3    L TENSOR                                                          
REMARK   3     L11:    5.7764 L22:    1.7030                                    
REMARK   3     L33:    0.3719 L12:   -2.7933                                    
REMARK   3     L13:    2.9100 L23:    1.0786                                    
REMARK   3    S TENSOR                                                          
REMARK   3     S11:   -0.1847 S12:   -0.3043 S13:   -0.1428                     
REMARK   3     S21:   -0.0193 S22:   -0.0022 S23:   -0.0376                     
REMARK   3     S31:    0.3891 S32:   -0.3061 S33:    0.1869                     
REMARK   3                                                                      
REMARK   3   TLS GROUP :            6                                           
REMARK   3    SET : { A|115 - A|122 }                                           
REMARK   3    ORIGIN FOR THE GROUP (A):   -8.6709  -28.5310    7.9523           
REMARK   3    T TENSOR                                                          
REMARK   3     T11:    0.0259 T22:    0.0325                                    
REMARK   3     T33:   -0.0218 T12:   -0.0761                                    
REMARK   3     T13:   -0.0018 T23:    0.0664                                    
REMARK   3    L TENSOR                                                          
REMARK   3     L11:    0.5955 L22:    0.0000                                    
REMARK   3     L33:    0.2564 L12:    0.9115                                    
REMARK   3     L13:    1.3824 L23:   -1.8992                                    
REMARK   3    S TENSOR                                                          
REMARK   3     S11:    0.1460 S12:    0.3244 S13:   -0.1030                     
REMARK   3     S21:   -0.2264 S22:    0.2329 S23:    0.2786                     
REMARK   3     S31:    0.3196 S32:   -0.4552 S33:   -0.3789                     
REMARK   3                                                                      
REMARK   3   TLS GROUP :            7                                           
REMARK   3    SET : { A|123 - A|128 }                                           
REMARK   3    ORIGIN FOR THE GROUP (A):   -2.9317  -24.4906   -5.4618           
REMARK   3    T TENSOR                                                          
REMARK   3     T11:    0.2506 T22:    0.0965                                    
REMARK   3     T33:   -0.2144 T12:    0.0922                                    
REMARK   3     T13:    0.0998 T23:    0.0584                                    
REMARK   3    L TENSOR                                                          
REMARK   3     L11:   -0.2942 L22:    0.0000                                    
REMARK   3     L33:    1.4053 L12:   -0.4831                                    
REMARK   3     L13:    2.8385 L23:    1.9875                                    
REMARK   3    S TENSOR                                                          
REMARK   3     S11:    0.0142 S12:    0.3806 S13:    0.0951                     
REMARK   3     S21:   -0.1139 S22:    0.0928 S23:    0.4830                     
REMARK   3     S31:    0.0034 S32:   -0.1731 S33:   -0.1070                     
REMARK   3                                                                      
REMARK   3   TLS GROUP :            8                                           
REMARK   3    SET : { A|129 - A|172 }                                           
REMARK   3    ORIGIN FOR THE GROUP (A):   -7.6277  -19.3989   10.5213           
REMARK   3    T TENSOR                                                          
REMARK   3     T11:    0.0211 T22:    0.0469                                    
REMARK   3     T33:   -0.0532 T12:   -0.0129                                    
REMARK   3     T13:    0.0239 T23:    0.0370                                    
REMARK   3    L TENSOR                                                          
REMARK   3     L11:    0.8245 L22:    0.0000                                    
REMARK   3     L33:    0.3883 L12:   -0.0686                                    
REMARK   3     L13:    0.3618 L23:   -0.9308                                    
REMARK   3    S TENSOR                                                          
REMARK   3     S11:   -0.0790 S12:   -0.0485 S13:    0.0275                     
REMARK   3     S21:   -0.0568 S22:    0.1837 S23:   -0.0459                     
REMARK   3     S31:    0.0044 S32:   -0.1481 S33:   -0.1047                     
REMARK   3                                                                      
REMARK   3   TLS GROUP :            9                                           
REMARK   3    SET : { A|173 - A|202 }                                           
REMARK   3    ORIGIN FOR THE GROUP (A):    0.0761   -8.2044    4.1399           
REMARK   3    T TENSOR                                                          
REMARK   3     T11:    0.0501 T22:   -0.0249                                    
REMARK   3     T33:   -0.0187 T12:    0.0130                                    
REMARK   3     T13:    0.0168 T23:    0.0372                                    
REMARK   3    L TENSOR                                                          
REMARK   3     L11:    1.6624 L22:    0.0455                                    
REMARK   3     L33:    0.9227 L12:    0.2156                                    
REMARK   3     L13:   -0.9470 L23:    0.0390                                    
REMARK   3    S TENSOR                                                          
REMARK   3     S11:   -0.1978 S12:    0.0170 S13:    0.1370                     
REMARK   3     S21:   -0.0751 S22:    0.2292 S23:    0.1309                     
REMARK   3     S31:    0.0607 S32:    0.0246 S33:   -0.0314                     
REMARK   3                                                                      
REMARK   3   TLS GROUP :           10                                           
REMARK   3    SET : { A|203 - A|269 }                                           
REMARK   3    ORIGIN FOR THE GROUP (A):   12.0568  -12.4696   12.1453           
REMARK   3    T TENSOR                                                          
REMARK   3     T11:    0.0683 T22:   -0.0261                                    
REMARK   3     T33:   -0.0358 T12:   -0.0177                                    
REMARK   3     T13:    0.0150 T23:   -0.0026                                    
REMARK   3    L TENSOR                                                          
REMARK   3     L11:    0.3571 L22:    0.0000                                    
REMARK   3     L33:    0.6533 L12:   -0.0815                                    
REMARK   3     L13:   -0.2058 L23:   -0.3490                                    
REMARK   3    S TENSOR                                                          
REMARK   3     S11:   -0.0455 S12:    0.0190 S13:   -0.0342                     
REMARK   3     S21:    0.0442 S22:   -0.0203 S23:   -0.0233                     
REMARK   3     S31:   -0.1310 S32:    0.0205 S33:    0.0658                     
REMARK   3                                                                      
REMARK   3   TLS GROUP :           11                                           
REMARK   3    SET : { A|270 - A|274 }                                           
REMARK   3    ORIGIN FOR THE GROUP (A):   21.7115  -27.0707    3.3348           
REMARK   3    T TENSOR                                                          
REMARK   3     T11:   -0.0574 T22:    0.0530                                    
REMARK   3     T33:    0.0251 T12:    0.0506                                    
REMARK   3     T13:    0.0743 T23:    0.0577                                    
REMARK   3    L TENSOR                                                          
REMARK   3     L11:    2.4992 L22:    0.0196                                    
REMARK   3     L33:    1.2016 L12:    1.4009                                    
REMARK   3     L13:   -0.8510 L23:    0.5207                                    
REMARK   3    S TENSOR                                                          
REMARK   3     S11:    0.0463 S12:    0.3209 S13:   -0.3071                     
REMARK   3     S21:    0.2832 S22:   -0.2617 S23:   -0.2940                     
REMARK   3     S31:    0.3093 S32:    0.1519 S33:    0.2154                     
REMARK   3                                                                      
REMARK   3   TLS GROUP :           12                                           
REMARK   3    SET : { A|275 - A|318 }                                           
REMARK   3    ORIGIN FOR THE GROUP (A):    8.8763  -21.2225   17.6264           
REMARK   3    T TENSOR                                                          
REMARK   3     T11:    0.0641 T22:   -0.0148                                    
REMARK   3     T33:   -0.0355 T12:   -0.0002                                    
REMARK   3     T13:    0.0373 T23:    0.0002                                    
REMARK   3    L TENSOR                                                          
REMARK   3     L11:    0.1385 L22:    0.0000                                    
REMARK   3     L33:    0.4544 L12:   -0.0259                                    
REMARK   3     L13:   -0.1229 L23:   -0.2720                                    
REMARK   3    S TENSOR                                                          
REMARK   3     S11:   -0.0117 S12:   -0.0280 S13:   -0.0510                     
REMARK   3     S21:    0.0157 S22:   -0.0271 S23:   -0.0531                     
REMARK   3     S31:   -0.0747 S32:    0.0151 S33:    0.0388                     
REMARK   3                                                                      
REMARK   3   TLS GROUP :           13                                           
REMARK   3    SET : { B|37 - B|46 }                                             
REMARK   3    ORIGIN FOR THE GROUP (A):   24.2822  -22.5956   56.9852           
REMARK   3    T TENSOR                                                          
REMARK   3     T11:   -0.0246 T22:    0.0616                                    
REMARK   3     T33:   -0.0307 T12:   -0.0223                                    
REMARK   3     T13:    0.0385 T23:    0.0055                                    
REMARK   3    L TENSOR                                                          
REMARK   3     L11:    4.2764 L22:    0.0000                                    
REMARK   3     L33:   -0.1525 L12:    1.1093                                    
REMARK   3     L13:   -1.3802 L23:   -2.8574                                    
REMARK   3    S TENSOR                                                          
REMARK   3     S11:   -0.0211 S12:   -0.0320 S13:   -0.0058                     
REMARK   3     S21:   -0.1023 S22:    0.0205 S23:    0.0487                     
REMARK   3     S31:    0.0930 S32:    0.0238 S33:    0.0006                     
REMARK   3                                                                      
REMARK   3   TLS GROUP :           14                                           
REMARK   3    SET : { B|47 - B|76 }                                             
REMARK   3    ORIGIN FOR THE GROUP (A):    2.6690  -26.7617   64.9165           
REMARK   3    T TENSOR                                                          
REMARK   3     T11:    0.0765 T22:    0.0044                                    
REMARK   3     T33:   -0.0683 T12:   -0.0052                                    
REMARK   3     T13:    0.0274 T23:    0.0003                                    
REMARK   3    L TENSOR                                                          
REMARK   3     L11:    0.0591 L22:    0.0000                                    
REMARK   3     L33:    0.8868 L12:    0.1438                                    
REMARK   3     L13:    0.1737 L23:    0.1125                                    
REMARK   3    S TENSOR                                                          
REMARK   3     S11:    0.0140 S12:   -0.0275 S13:   -0.0527                     
REMARK   3     S21:   -0.0136 S22:   -0.0168 S23:    0.0367                     
REMARK   3     S31:    0.0022 S32:    0.0053 S33:    0.0029                     
REMARK   3                                                                      
REMARK   3   TLS GROUP :           15                                           
REMARK   3    SET : { B|77 - B|86 }                                             
REMARK   3    ORIGIN FOR THE GROUP (A):    3.9249  -37.7710   57.3222           
REMARK   3    T TENSOR                                                          
REMARK   3     T11:    0.1458 T22:   -0.1017                                    
REMARK   3     T33:   -0.0383 T12:    0.0394                                    
REMARK   3     T13:   -0.0083 T23:    0.0208                                    
REMARK   3    L TENSOR                                                          
REMARK   3     L11:    0.3104 L22:    2.1778                                    
REMARK   3     L33:    4.7574 L12:    1.0390                                    
REMARK   3     L13:   -3.1539 L23:    1.3625                                    
REMARK   3    S TENSOR                                                          
REMARK   3     S11:    0.2041 S12:   -0.0906 S13:   -0.0573                     
REMARK   3     S21:   -0.0151 S22:   -0.0299 S23:   -0.0550                     
REMARK   3     S31:    0.2650 S32:   -0.0414 S33:   -0.1742                     
REMARK   3                                                                      
REMARK   3   TLS GROUP :           16                                           
REMARK   3    SET : { B|87 - B|99 }                                             
REMARK   3    ORIGIN FOR THE GROUP (A):   -1.7322  -28.5944   56.2041           
REMARK   3    T TENSOR                                                          
REMARK   3     T11:    0.0592 T22:    0.0051                                    
REMARK   3     T33:   -0.0543 T12:   -0.0107                                    
REMARK   3     T13:    0.0242 T23:    0.0109                                    
REMARK   3    L TENSOR                                                          
REMARK   3     L11:    0.3701 L22:    0.0000                                    
REMARK   3     L33:    1.3938 L12:    0.6574                                    
REMARK   3     L13:    0.8360 L23:   -0.2269                                    
REMARK   3    S TENSOR                                                          
REMARK   3     S11:    0.0367 S12:    0.0102 S13:   -0.0524                     
REMARK   3     S21:   -0.0277 S22:    0.0560 S23:    0.0299                     
REMARK   3     S31:    0.0370 S32:    0.0021 S33:   -0.0927                     
REMARK   3                                                                      
REMARK   3   TLS GROUP :           17                                           
REMARK   3    SET : { B|100 - B|111 }                                           
REMARK   3    ORIGIN FOR THE GROUP (A):   -8.6674  -36.5203   49.6810           
REMARK   3    T TENSOR                                                          
REMARK   3     T11:    0.1398 T22:   -0.0852                                    
REMARK   3     T33:   -0.0584 T12:   -0.0760                                    
REMARK   3     T13:    0.0080 T23:   -0.0275                                    
REMARK   3    L TENSOR                                                          
REMARK   3     L11:    2.4433 L22:    0.5460                                    
REMARK   3     L33:    5.1410 L12:   -0.9836                                    
REMARK   3     L13:    2.7873 L23:   -1.8161                                    
REMARK   3    S TENSOR                                                          
REMARK   3     S11:   -0.1670 S12:    0.3495 S13:    0.2184                     
REMARK   3     S21:    0.3556 S22:   -0.1615 S23:    0.5133                     
REMARK   3     S31:    0.5188 S32:    0.1551 S33:    0.3285                     
REMARK   3                                                                      
REMARK   3   TLS GROUP :           18                                           
REMARK   3    SET : { B|112 - B|122 }                                           
REMARK   3    ORIGIN FOR THE GROUP (A):  -10.2317  -30.5481   55.2545           
REMARK   3    T TENSOR                                                          
REMARK   3     T11:    0.0454 T22:    0.0262                                    
REMARK   3     T33:   -0.0602 T12:   -0.0387                                    
REMARK   3     T13:    0.0221 T23:    0.0269                                    
REMARK   3    L TENSOR                                                          
REMARK   3     L11:    1.7068 L22:    0.0000                                    
REMARK   3     L33:    0.8816 L12:    2.7838                                    
REMARK   3     L13:   -0.8821 L23:   -0.1639                                    
REMARK   3    S TENSOR                                                          
REMARK   3     S11:   -0.0489 S12:    0.1903 S13:    0.0041                     
REMARK   3     S21:   -0.1687 S22:    0.2104 S23:    0.0044                     
REMARK   3     S31:    0.5458 S32:   -0.5304 S33:   -0.1615                     
REMARK   3                                                                      
REMARK   3   TLS GROUP :           19                                           
REMARK   3    SET : { B|123 - B|128 }                                           
REMARK   3    ORIGIN FOR THE GROUP (A):   -5.3420  -24.8540   38.6077           
REMARK   3    T TENSOR                                                          
REMARK   3     T11:    0.2612 T22:    0.1297                                    
REMARK   3     T33:   -0.2725 T12:    0.0355                                    
REMARK   3     T13:    0.0501 T23:    0.0734                                    
REMARK   3    L TENSOR                                                          
REMARK   3     L11:   -0.1539 L22:    0.1937                                    
REMARK   3     L33:    3.5966 L12:   -2.7339                                    
REMARK   3     L13:    1.4112 L23:    1.5482                                    
REMARK   3    S TENSOR                                                          
REMARK   3     S11:   -0.0063 S12:    0.1996 S13:   -0.0797                     
REMARK   3     S21:   -0.1253 S22:    0.0354 S23:    0.2625                     
REMARK   3     S31:    0.2189 S32:   -0.1973 S33:   -0.0291                     
REMARK   3                                                                      
REMARK   3   TLS GROUP :           20                                           
REMARK   3    SET : { B|129 - B|171 }                                           
REMARK   3    ORIGIN FOR THE GROUP (A):  -10.1111  -19.7461   54.9589           
REMARK   3    T TENSOR                                                          
REMARK   3     T11:    0.0196 T22:    0.0468                                    
REMARK   3     T33:   -0.0499 T12:   -0.0031                                    
REMARK   3     T13:    0.0277 T23:    0.0179                                    
REMARK   3    L TENSOR                                                          
REMARK   3     L11:    0.3715 L22:    0.0000                                    
REMARK   3     L33:    0.3672 L12:    0.2801                                    
REMARK   3     L13:    0.1040 L23:   -0.0434                                    
REMARK   3    S TENSOR                                                          
REMARK   3     S11:   -0.0116 S12:   -0.0092 S13:    0.1391                     
REMARK   3     S21:   -0.0261 S22:    0.0658 S23:   -0.0476                     
REMARK   3     S31:    0.0945 S32:   -0.1173 S33:   -0.0542                     
REMARK   3                                                                      
REMARK   3   TLS GROUP :           21                                           
REMARK   3    SET : { B|172 - B|202 }                                           
REMARK   3    ORIGIN FOR THE GROUP (A):   -1.8784   -9.2324   47.7918           
REMARK   3    T TENSOR                                                          
REMARK   3     T11:    0.0738 T22:   -0.0341                                    
REMARK   3     T33:   -0.0276 T12:    0.0110                                    
REMARK   3     T13:    0.0290 T23:    0.0525                                    
REMARK   3    L TENSOR                                                          
REMARK   3     L11:    1.8453 L22:    0.4332                                    
REMARK   3     L33:    0.1089 L12:   -0.0970                                    
REMARK   3     L13:   -1.1177 L23:    0.6216                                    
REMARK   3    S TENSOR                                                          
REMARK   3     S11:   -0.1267 S12:    0.0762 S13:    0.1408                     
REMARK   3     S21:    0.0347 S22:    0.0921 S23:    0.1095                     
REMARK   3     S31:    0.0633 S32:    0.0929 S33:    0.0346                     
REMARK   3                                                                      
REMARK   3   TLS GROUP :           22                                           
REMARK   3    SET : { B|203 - B|241 }                                           
REMARK   3    ORIGIN FOR THE GROUP (A):   10.1538  -10.9456   52.7305           
REMARK   3    T TENSOR                                                          
REMARK   3     T11:    0.0612 T22:   -0.0283                                    
REMARK   3     T33:   -0.0255 T12:   -0.0182                                    
REMARK   3     T13:    0.0342 T23:    0.0097                                    
REMARK   3    L TENSOR                                                          
REMARK   3     L11:    0.2570 L22:    0.0000                                    
REMARK   3     L33:    0.8195 L12:   -0.1075                                    
REMARK   3     L13:   -0.2579 L23:    0.2264                                    
REMARK   3    S TENSOR                                                          
REMARK   3     S11:   -0.0079 S12:   -0.0306 S13:   -0.0022                     
REMARK   3     S21:   -0.0688 S22:   -0.0105 S23:   -0.0007                     
REMARK   3     S31:   -0.1168 S32:    0.0168 S33:    0.0184                     
REMARK   3                                                                      
REMARK   3   TLS GROUP :           23                                           
REMARK   3    SET : { B|242 - B|289 }                                           
REMARK   3    ORIGIN FOR THE GROUP (A):   10.6974  -16.8835   58.4780           
REMARK   3    T TENSOR                                                          
REMARK   3     T11:    0.0455 T22:   -0.0024                                    
REMARK   3     T33:   -0.0295 T12:   -0.0131                                    
REMARK   3     T13:    0.0333 T23:   -0.0167                                    
REMARK   3    L TENSOR                                                          
REMARK   3     L11:    0.5738 L22:    0.0000                                    
REMARK   3     L33:    0.2977 L12:   -0.2607                                    
REMARK   3     L13:   -0.0429 L23:    0.1558                                    
REMARK   3    S TENSOR                                                          
REMARK   3     S11:    0.0205 S12:    0.0468 S13:    0.0219                     
REMARK   3     S21:    0.0262 S22:   -0.0239 S23:    0.0043                     
REMARK   3     S31:   -0.0551 S32:    0.0484 S33:    0.0035                     
REMARK   3                                                                      
REMARK   3   TLS GROUP :           24                                           
REMARK   3    SET : { B|290 - B|318 }                                           
REMARK   3    ORIGIN FOR THE GROUP (A):    4.8119  -23.0493   65.0047           
REMARK   3    T TENSOR                                                          
REMARK   3     T11:    0.0650 T22:    0.0076                                    
REMARK   3     T33:   -0.0573 T12:   -0.0044                                    
REMARK   3     T13:    0.0312 T23:   -0.0071                                    
REMARK   3    L TENSOR                                                          
REMARK   3     L11:   -0.0458 L22:    0.0000                                    
REMARK   3     L33:    0.2443 L12:    0.2323                                    
REMARK   3     L13:    0.4410 L23:    0.1859                                    
REMARK   3    S TENSOR                                                          
REMARK   3     S11:    0.0412 S12:   -0.0351 S13:   -0.0081                     
REMARK   3     S21:    0.0040 S22:   -0.0138 S23:   -0.0516                     
REMARK   3     S31:    0.0166 S32:    0.0082 S33:   -0.0274                     
REMARK   3                                                                      
REMARK   3   TLS GROUP :           25                                           
REMARK   3    SET : { C|37 - C|46 }                                             
REMARK   3    ORIGIN FOR THE GROUP (A):   -3.2753   21.0893   13.9548           
REMARK   3    T TENSOR                                                          
REMARK   3     T11:   -0.2018 T22:    0.1116                                    
REMARK   3     T33:    0.0960 T12:   -0.0356                                    
REMARK   3     T13:    0.0203 T23:   -0.0484                                    
REMARK   3    L TENSOR                                                          
REMARK   3     L11:    8.0809 L22:    0.0000                                    
REMARK   3     L33:    0.2345 L12:    0.8480                                    
REMARK   3     L13:    2.4976 L23:    2.9576                                    
REMARK   3    S TENSOR                                                          
REMARK   3     S11:   -0.3106 S12:    0.3124 S13:   -0.4025                     
REMARK   3     S21:    0.5279 S22:    0.1863 S23:    0.3331                     
REMARK   3     S31:   -0.5476 S32:   -0.0679 S33:    0.1242                     
REMARK   3                                                                      
REMARK   3   TLS GROUP :           26                                           
REMARK   3    SET : { C|47 - C|69 }                                             
REMARK   3    ORIGIN FOR THE GROUP (A):   17.3009   22.7480   26.1883           
REMARK   3    T TENSOR                                                          
REMARK   3     T11:    0.0158 T22:    0.0341                                    
REMARK   3     T33:   -0.0557 T12:    0.0032                                    
REMARK   3     T13:    0.0066 T23:   -0.0403                                    
REMARK   3    L TENSOR                                                          
REMARK   3     L11:    0.8061 L22:    0.0000                                    
REMARK   3     L33:    1.6218 L12:    0.0788                                    
REMARK   3     L13:    0.6926 L23:   -0.4050                                    
REMARK   3    S TENSOR                                                          
REMARK   3     S11:   -0.0463 S12:   -0.1235 S13:    0.1755                     
REMARK   3     S21:   -0.0303 S22:   -0.0301 S23:   -0.0181                     
REMARK   3     S31:   -0.0235 S32:    0.0126 S33:    0.0764                     
REMARK   3                                                                      
REMARK   3   TLS GROUP :           27                                           
REMARK   3    SET : { C|70 - C|98 }                                             
REMARK   3    ORIGIN FOR THE GROUP (A):   19.4212   31.6739   10.9968           
REMARK   3    T TENSOR                                                          
REMARK   3     T11:    0.0345 T22:   -0.0241                                    
REMARK   3     T33:   -0.0049 T12:   -0.0163                                    
REMARK   3     T13:    0.0045 T23:    0.0071                                    
REMARK   3    L TENSOR                                                          
REMARK   3     L11:    0.6243 L22:    0.0000                                    
REMARK   3     L33:    1.7703 L12:    0.0040                                    
REMARK   3     L13:    0.0851 L23:   -0.4302                                    
REMARK   3    S TENSOR                                                          
REMARK   3     S11:    0.0101 S12:    0.0443 S13:    0.1530                     
REMARK   3     S21:    0.0145 S22:    0.0363 S23:   -0.0452                     
REMARK   3     S31:   -0.0733 S32:    0.0862 S33:   -0.0464                     
REMARK   3                                                                      
REMARK   3   TLS GROUP :           28                                           
REMARK   3    SET : { C|99 - C|112 }                                            
REMARK   3    ORIGIN FOR THE GROUP (A):   28.5859   34.5491    6.3695           
REMARK   3    T TENSOR                                                          
REMARK   3     T11:   -0.0143 T22:   -0.1763                                    
REMARK   3     T33:    0.1600 T12:   -0.1545                                    
REMARK   3     T13:    0.0945 T23:    0.0446                                    
REMARK   3    L TENSOR                                                          
REMARK   3     L11:    3.9109 L22:    8.0786                                    
REMARK   3     L33:    0.0046 L12:   -2.0208                                    
REMARK   3     L13:   -2.7252 L23:    2.6392                                    
REMARK   3    S TENSOR                                                          
REMARK   3     S11:   -0.0290 S12:    0.2743 S13:    0.5149                     
REMARK   3     S21:   -0.0891 S22:   -0.5427 S23:   -0.5495                     
REMARK   3     S31:    0.0083 S32:    0.1342 S33:    0.5718                     
REMARK   3                                                                      
REMARK   3   TLS GROUP :           29                                           
REMARK   3    SET : { C|113 - C|122 }                                           
REMARK   3    ORIGIN FOR THE GROUP (A):   31.1026   28.0711   10.4756           
REMARK   3    T TENSOR                                                          
REMARK   3     T11:   -0.0264 T22:    0.0238                                    
REMARK   3     T33:    0.0102 T12:   -0.0501                                    
REMARK   3     T13:    0.0226 T23:   -0.0323                                    
REMARK   3    L TENSOR                                                          
REMARK   3     L11:    3.4788 L22:    0.0000                                    
REMARK   3     L33:   -0.0644 L12:    2.2433                                    
REMARK   3     L13:   -0.5400 L23:    1.1763                                    
REMARK   3    S TENSOR                                                          
REMARK   3     S11:   -0.0021 S12:    0.2555 S13:    0.5035                     
REMARK   3     S21:   -0.0941 S22:    0.3467 S23:   -0.0893                     
REMARK   3     S31:    0.0184 S32:    0.4605 S33:   -0.3446                     
REMARK   3                                                                      
REMARK   3   TLS GROUP :           30                                           
REMARK   3    SET : { C|123 - C|128 }                                           
REMARK   3    ORIGIN FOR THE GROUP (A):   23.4724   24.5609   -4.0225           
REMARK   3    T TENSOR                                                          
REMARK   3     T11:    0.3079 T22:   -0.0824                                    
REMARK   3     T33:   -0.2143 T12:   -0.0165                                    
REMARK   3     T13:   -0.0255 T23:    0.0375                                    
REMARK   3    L TENSOR                                                          
REMARK   3     L11:   -0.0241 L22:    0.4740                                    
REMARK   3     L33:    5.0944 L12:    1.0157                                    
REMARK   3     L13:    1.8103 L23:    0.8967                                    
REMARK   3    S TENSOR                                                          
REMARK   3     S11:    0.0436 S12:   -0.0053 S13:    0.4172                     
REMARK   3     S21:   -0.0487 S22:    0.0833 S23:   -0.1832                     
REMARK   3     S31:    0.1157 S32:    0.0900 S33:   -0.1269                     
REMARK   3                                                                      
REMARK   3   TLS GROUP :           31                                           
REMARK   3    SET : { C|129 - C|172 }                                           
REMARK   3    ORIGIN FOR THE GROUP (A):   30.4729   18.1526   11.2270           
REMARK   3    T TENSOR                                                          
REMARK   3     T11:   -0.0060 T22:    0.0470                                    
REMARK   3     T33:   -0.0239 T12:   -0.0173                                    
REMARK   3     T13:    0.0125 T23:   -0.0188                                    
REMARK   3    L TENSOR                                                          
REMARK   3     L11:    0.8768 L22:    0.0000                                    
REMARK   3     L33:   -0.0195 L12:   -0.0035                                    
REMARK   3     L13:   -0.1678 L23:    0.4542                                    
REMARK   3    S TENSOR                                                          
REMARK   3     S11:   -0.0415 S12:   -0.0561 S13:   -0.0673                     
REMARK   3     S21:   -0.1005 S22:    0.1103 S23:   -0.0000                     
REMARK   3     S31:   -0.0437 S32:    0.1025 S33:   -0.0688                     
REMARK   3                                                                      
REMARK   3   TLS GROUP :           32                                           
REMARK   3    SET : { C|173 - C|201 }                                           
REMARK   3    ORIGIN FOR THE GROUP (A):   22.3675    6.9532    3.7466           
REMARK   3    T TENSOR                                                          
REMARK   3     T11:    0.0321 T22:   -0.0227                                    
REMARK   3     T33:    0.0088 T12:    0.0132                                    
REMARK   3     T13:    0.0132 T23:   -0.0493                                    
REMARK   3    L TENSOR                                                          
REMARK   3     L11:    0.8496 L22:    0.2103                                    
REMARK   3     L33:    0.0557 L12:    0.7285                                    
REMARK   3     L13:    0.5661 L23:    0.0743                                    
REMARK   3    S TENSOR                                                          
REMARK   3     S11:   -0.1443 S12:   -0.0033 S13:   -0.1549                     
REMARK   3     S21:   -0.1403 S22:    0.1983 S23:   -0.1978                     
REMARK   3     S31:   -0.0466 S32:   -0.0609 S33:   -0.0539                     
REMARK   3                                                                      
REMARK   3   TLS GROUP :           33                                           
REMARK   3    SET : { C|202 - C|206 }                                           
REMARK   3    ORIGIN FOR THE GROUP (A):   31.0872   10.9033   20.8290           
REMARK   3    T TENSOR                                                          
REMARK   3     T11:   -0.0854 T22:    0.0869                                    
REMARK   3     T33:    0.0342 T12:   -0.0077                                    
REMARK   3     T13:   -0.0085 T23:    0.0178                                    
REMARK   3    L TENSOR                                                          
REMARK   3     L11:    0.1505 L22:    2.4376                                    
REMARK   3     L33:    2.2475 L12:   -1.4890                                    
REMARK   3     L13:    1.1316 L23:   -1.9601                                    
REMARK   3    S TENSOR                                                          
REMARK   3     S11:    0.0440 S12:   -0.1025 S13:   -0.3276                     
REMARK   3     S21:   -0.2163 S22:    0.0091 S23:   -0.0689                     
REMARK   3     S31:   -0.4202 S32:    0.2353 S33:   -0.0531                     
REMARK   3                                                                      
REMARK   3   TLS GROUP :           34                                           
REMARK   3    SET : { C|207 - C|269 }                                           
REMARK   3    ORIGIN FOR THE GROUP (A):    9.7801   10.8705   11.9476           
REMARK   3    T TENSOR                                                          
REMARK   3     T11:    0.0124 T22:   -0.0200                                    
REMARK   3     T33:    0.0172 T12:   -0.0218                                    
REMARK   3     T13:    0.0008 T23:    0.0193                                    
REMARK   3    L TENSOR                                                          
REMARK   3     L11:    0.3702 L22:    0.1732                                    
REMARK   3     L33:    0.4403 L12:   -0.1417                                    
REMARK   3     L13:    0.2019 L23:    0.1953                                    
REMARK   3    S TENSOR                                                          
REMARK   3     S11:    0.0156 S12:   -0.0591 S13:   -0.0505                     
REMARK   3     S21:   -0.0422 S22:    0.0150 S23:    0.0381                     
REMARK   3     S31:    0.0392 S32:   -0.0191 S33:   -0.0305                     
REMARK   3                                                                      
REMARK   3   TLS GROUP :           35                                           
REMARK   3    SET : { C|270 - C|275 }                                           
REMARK   3    ORIGIN FOR THE GROUP (A):    1.0721   25.8805    5.0921           
REMARK   3    T TENSOR                                                          
REMARK   3     T11:   -0.0359 T22:    0.0432                                    
REMARK   3     T33:    0.0086 T12:    0.0094                                    
REMARK   3     T13:   -0.0269 T23:    0.0318                                    
REMARK   3    L TENSOR                                                          
REMARK   3     L11:    2.8953 L22:    0.6434                                    
REMARK   3     L33:    2.9326 L12:    2.7630                                    
REMARK   3     L13:   -0.8938 L23:    2.9551                                    
REMARK   3    S TENSOR                                                          
REMARK   3     S11:    0.0384 S12:    0.2680 S13:    0.5458                     
REMARK   3     S21:    0.1487 S22:   -0.0724 S23:    0.0090                     
REMARK   3     S31:   -0.0477 S32:   -0.3728 S33:    0.0340                     
REMARK   3                                                                      
REMARK   3   TLS GROUP :           36                                           
REMARK   3    SET : { C|276 - C|318 }                                           
REMARK   3    ORIGIN FOR THE GROUP (A):   14.2168   19.4374   18.3797           
REMARK   3    T TENSOR                                                          
REMARK   3     T11:    0.0304 T22:    0.0143                                    
REMARK   3     T33:   -0.0291 T12:   -0.0066                                    
REMARK   3     T13:    0.0045 T23:    0.0092                                    
REMARK   3    L TENSOR                                                          
REMARK   3     L11:    0.2069 L22:    0.0000                                    
REMARK   3     L33:    0.1785 L12:   -0.0236                                    
REMARK   3     L13:   -0.0555 L23:    0.1110                                    
REMARK   3    S TENSOR                                                          
REMARK   3     S11:   -0.0018 S12:   -0.0682 S13:    0.0037                     
REMARK   3     S21:   -0.0093 S22:   -0.0091 S23:    0.1046                     
REMARK   3     S31:    0.0229 S32:    0.0242 S33:    0.0108                     
REMARK   3                                                                      
REMARK   3   TLS GROUP :           37                                           
REMARK   3    SET : { D|37 - D|44 }                                             
REMARK   3    ORIGIN FOR THE GROUP (A):   -8.1196   21.3473   54.5960           
REMARK   3    T TENSOR                                                          
REMARK   3     T11:   -0.3016 T22:    0.2828                                    
REMARK   3     T33:    0.1109 T12:   -0.1349                                    
REMARK   3     T13:   -0.0338 T23:    0.1039                                    
REMARK   3    L TENSOR                                                          
REMARK   3     L11:   -0.0800 L22:    0.0000                                    
REMARK   3     L33:    0.0800 L12:    1.4171                                    
REMARK   3     L13:    0.7791 L23:   -0.9917                                    
REMARK   3    S TENSOR                                                          
REMARK   3     S11:    0.0073 S12:   -0.0109 S13:    0.0443                     
REMARK   3     S21:    0.1214 S22:    0.0539 S23:   -0.0816                     
REMARK   3     S31:   -0.0950 S32:    0.0038 S33:   -0.0612                     
REMARK   3                                                                      
REMARK   3   TLS GROUP :           38                                           
REMARK   3    SET : { D|45 - D|62 }                                             
REMARK   3    ORIGIN FOR THE GROUP (A):    9.4541   21.4311   73.8330           
REMARK   3    T TENSOR                                                          
REMARK   3     T11:    0.1100 T22:    0.0130                                    
REMARK   3     T33:   -0.1681 T12:   -0.0411                                    
REMARK   3     T13:    0.0663 T23:   -0.0279                                    
REMARK   3    L TENSOR                                                          
REMARK   3     L11:    2.4085 L22:    1.1265                                    
REMARK   3     L33:    4.0304 L12:   -1.0671                                    
REMARK   3     L13:    2.0825 L23:    1.9957                                    
REMARK   3    S TENSOR                                                          
REMARK   3     S11:    0.0467 S12:   -0.1016 S13:    0.3256                     
REMARK   3     S21:    0.2624 S22:   -0.3913 S23:    0.3274                     
REMARK   3     S31:    0.0878 S32:    0.0164 S33:    0.3446                     
REMARK   3                                                                      
REMARK   3   TLS GROUP :           39                                           
REMARK   3    SET : { D|63 - D|98 }                                             
REMARK   3    ORIGIN FOR THE GROUP (A):   17.0223   29.3492   55.8419           
REMARK   3    T TENSOR                                                          
REMARK   3     T11:    0.1520 T22:   -0.0755                                    
REMARK   3     T33:   -0.0759 T12:   -0.0198                                    
REMARK   3     T13:   -0.0197 T23:   -0.0073                                    
REMARK   3    L TENSOR                                                          
REMARK   3     L11:    0.8775 L22:    0.0000                                    
REMARK   3     L33:    1.2755 L12:    0.0015                                    
REMARK   3     L13:   -0.0922 L23:   -0.3300                                    
REMARK   3    S TENSOR                                                          
REMARK   3     S11:   -0.0134 S12:   -0.0574 S13:    0.1874                     
REMARK   3     S21:   -0.0622 S22:   -0.0332 S23:    0.1644                     
REMARK   3     S31:    0.1139 S32:    0.1613 S33:    0.0466                     
REMARK   3                                                                      
REMARK   3   TLS GROUP :           40                                           
REMARK   3    SET : { D|99 - D|112 }                                            
REMARK   3    ORIGIN FOR THE GROUP (A):   26.5292   34.4163   52.1167           
REMARK   3    T TENSOR                                                          
REMARK   3     T11:    0.0907 T22:   -0.0070                                    
REMARK   3     T33:   -0.0645 T12:   -0.0683                                    
REMARK   3     T13:   -0.0589 T23:   -0.0080                                    
REMARK   3    L TENSOR                                                          
REMARK   3     L11:    1.4834 L22:    4.2854                                    
REMARK   3     L33:    0.9879 L12:    2.9575                                    
REMARK   3     L13:   -2.6327 L23:   -0.8457                                    
REMARK   3    S TENSOR                                                          
REMARK   3     S11:   -0.0236 S12:   -0.2194 S13:    0.2229                     
REMARK   3     S21:   -0.0071 S22:   -0.3436 S23:   -0.1081                     
REMARK   3     S31:   -0.0655 S32:    0.2111 S33:    0.3672                     
REMARK   3                                                                      
REMARK   3   TLS GROUP :           41                                           
REMARK   3    SET : { D|113 - D|135 }                                           
REMARK   3    ORIGIN FOR THE GROUP (A):   27.3325   25.1266   53.6876           
REMARK   3    T TENSOR                                                          
REMARK   3     T11:    0.1463 T22:    0.0255                                    
REMARK   3     T33:   -0.1506 T12:   -0.0407                                    
REMARK   3     T13:   -0.0097 T23:   -0.0293                                    
REMARK   3    L TENSOR                                                          
REMARK   3     L11:    0.9746 L22:    1.1884                                    
REMARK   3     L33:    1.4699 L12:    0.9737                                    
REMARK   3     L13:   -0.2092 L23:    2.7396                                    
REMARK   3    S TENSOR                                                          
REMARK   3     S11:   -0.0286 S12:   -0.0666 S13:    0.0748                     
REMARK   3     S21:   -0.0572 S22:    0.1500 S23:    0.0737                     
REMARK   3     S31:    0.1049 S32:    0.2107 S33:   -0.1214                     
REMARK   3                                                                      
REMARK   3   TLS GROUP :           42                                           
REMARK   3    SET : { D|136 - D|152 }                                           
REMARK   3    ORIGIN FOR THE GROUP (A):   31.0336   15.8164   56.6457           
REMARK   3    T TENSOR                                                          
REMARK   3     T11:   -0.0381 T22:    0.0521                                    
REMARK   3     T33:   -0.0612 T12:    0.0724                                    
REMARK   3     T13:   -0.0593 T23:   -0.0011                                    
REMARK   3    L TENSOR                                                          
REMARK   3     L11:    0.7037 L22:    1.6491                                    
REMARK   3     L33:    5.3232 L12:    2.7731                                    
REMARK   3     L13:   -1.7374 L23:    2.4802                                    
REMARK   3    S TENSOR                                                          
REMARK   3     S11:   -0.1839 S12:   -0.4298 S13:   -0.2849                     
REMARK   3     S21:   -0.2759 S22:   -0.1618 S23:   -0.4183                     
REMARK   3     S31:    0.1270 S32:    0.3634 S33:    0.3457                     
REMARK   3                                                                      
REMARK   3   TLS GROUP :           43                                           
REMARK   3    SET : { D|153 - D|180 }                                           
REMARK   3    ORIGIN FOR THE GROUP (A):   22.9902   14.7404   53.5426           
REMARK   3    T TENSOR                                                          
REMARK   3     T11:    0.2021 T22:   -0.0463                                    
REMARK   3     T33:   -0.1318 T12:    0.0275                                    
REMARK   3     T13:    0.0196 T23:   -0.0019                                    
REMARK   3    L TENSOR                                                          
REMARK   3     L11:    0.4349 L22:    0.0000                                    
REMARK   3     L33:    0.0513 L12:    1.2109                                    
REMARK   3     L13:   -0.1892 L23:    0.1803                                    
REMARK   3    S TENSOR                                                          
REMARK   3     S11:   -0.2958 S12:   -0.1246 S13:   -0.1183                     
REMARK   3     S21:   -0.1809 S22:    0.0675 S23:    0.0110                     
REMARK   3     S31:    0.0012 S32:    0.1483 S33:    0.2283                     
REMARK   3                                                                      
REMARK   3   TLS GROUP :           44                                           
REMARK   3    SET : { D|181 - D|202 }                                           
REMARK   3    ORIGIN FOR THE GROUP (A):   23.4014    4.9772   52.6577           
REMARK   3    T TENSOR                                                          
REMARK   3     T11:    0.0965 T22:   -0.1029                                    
REMARK   3     T33:    0.0025 T12:    0.0198                                    
REMARK   3     T13:    0.0865 T23:   -0.0065                                    
REMARK   3    L TENSOR                                                          
REMARK   3     L11:    1.5896 L22:    1.0229                                    
REMARK   3     L33:    4.7250 L12:    0.7341                                    
REMARK   3     L13:    2.7648 L23:   -0.3561                                    
REMARK   3    S TENSOR                                                          
REMARK   3     S11:   -0.3503 S12:    0.0046 S13:   -0.3440                     
REMARK   3     S21:   -0.0695 S22:    0.1814 S23:   -0.2449                     
REMARK   3     S31:    0.0727 S32:   -0.0437 S33:    0.1689                     
REMARK   3                                                                      
REMARK   3   TLS GROUP :           45                                           
REMARK   3    SET : { D|203 - D|241 }                                           
REMARK   3    ORIGIN FOR THE GROUP (A):    8.7299    8.4313   52.5176           
REMARK   3    T TENSOR                                                          
REMARK   3     T11:    0.2340 T22:   -0.1378                                    
REMARK   3     T33:   -0.0789 T12:   -0.0269                                    
REMARK   3     T13:    0.0460 T23:    0.0017                                    
REMARK   3    L TENSOR                                                          
REMARK   3     L11:   -0.0153 L22:    0.1002                                    
REMARK   3     L33:    1.0346 L12:    0.2775                                    
REMARK   3     L13:    0.1233 L23:    0.1206                                    
REMARK   3    S TENSOR                                                          
REMARK   3     S11:   -0.2666 S12:   -0.0953 S13:    0.0529                     
REMARK   3     S21:   -0.1125 S22:    0.0338 S23:    0.0641                     
REMARK   3     S31:    0.1497 S32:    0.0603 S33:    0.2328                     
REMARK   3                                                                      
REMARK   3   TLS GROUP :           46                                           
REMARK   3    SET : { D|242 - D|269 }                                           
REMARK   3    ORIGIN FOR THE GROUP (A):    7.3448   12.7974   59.9693           
REMARK   3    T TENSOR                                                          
REMARK   3     T11:    0.2089 T22:   -0.1091                                    
REMARK   3     T33:   -0.0863 T12:    0.0043                                    
REMARK   3     T13:    0.0801 T23:    0.0114                                    
REMARK   3    L TENSOR                                                          
REMARK   3     L11:    0.0885 L22:    0.0000                                    
REMARK   3     L33:    0.1029 L12:    1.0927                                    
REMARK   3     L13:    1.0070 L23:    1.4792                                    
REMARK   3    S TENSOR                                                          
REMARK   3     S11:   -0.1442 S12:   -0.0024 S13:    0.1667                     
REMARK   3     S21:    0.1144 S22:   -0.1463 S23:    0.1081                     
REMARK   3     S31:    0.2828 S32:   -0.1023 S33:    0.2905                     
REMARK   3                                                                      
REMARK   3   TLS GROUP :           47                                           
REMARK   3    SET : { D|270 - D|276 }                                           
REMARK   3    ORIGIN FOR THE GROUP (A):   -0.8418   25.2653   47.3669           
REMARK   3    T TENSOR                                                          
REMARK   3     T11:    0.1067 T22:   -0.0994                                    
REMARK   3     T33:    0.0207 T12:    0.0240                                    
REMARK   3     T13:   -0.1484 T23:    0.0532                                    
REMARK   3    L TENSOR                                                          
REMARK   3     L11:    1.8592 L22:    1.3451                                    
REMARK   3     L33:    0.6353 L12:   -1.8872                                    
REMARK   3     L13:    0.3940 L23:    1.1314                                    
REMARK   3    S TENSOR                                                          
REMARK   3     S11:    0.0226 S12:    0.1696 S13:    0.0969                     
REMARK   3     S21:    0.0392 S22:    0.1474 S23:    0.0703                     
REMARK   3     S31:   -0.1031 S32:   -0.2045 S33:   -0.1700                     
REMARK   3                                                                      
REMARK   3   TLS GROUP :           48                                           
REMARK   3    SET : { D|277 - D|318 }                                           
REMARK   3    ORIGIN FOR THE GROUP (A):   11.3669   18.6920   62.8103           
REMARK   3    T TENSOR                                                          
REMARK   3     T11:    0.2166 T22:   -0.0946                                    
REMARK   3     T33:   -0.1030 T12:    0.0187                                    
REMARK   3     T13:    0.0186 T23:    0.0067                                    
REMARK   3    L TENSOR                                                          
REMARK   3     L11:    0.2734 L22:    0.0000                                    
REMARK   3     L33:   -0.0281 L12:    0.3388                                    
REMARK   3     L13:   -0.2674 L23:    0.1124                                    
REMARK   3    S TENSOR                                                          
REMARK   3     S11:   -0.1045 S12:   -0.0643 S13:    0.0311                     
REMARK   3     S21:   -0.0170 S22:   -0.0083 S23:    0.2491                     
REMARK   3     S31:    0.0719 S32:    0.0973 S33:    0.1128                     
REMARK   3                                                                      
REMARK   3  REFINEMENT NOTES.                                                   
REMARK   3   NUMBER OF REFINEMENT NOTES :   1                                   
REMARK   3   NOTE   1 : IDEAL-DIST CONTACT TERM CONTACT SETUP. ALL ATOMS        
REMARK   3               HAVE CCP4 ATOM TYPE FROM LIBRARY                       
REMARK   3
REMARK   3  OTHER REFINEMENT REMARKS: NULL
REMARK   3
REMARK 290                                                            
REMARK 290 CRYSTALLOGRAPHIC SYMMETRY                                  
REMARK 290 SYMMETRY OPERATORS FOR SPACE GROUP: P 1 21 1               
REMARK 290                                                            
REMARK 290      SYMOP   SYMMETRY                                      
REMARK 290     NNNMMM   OPERATOR                                      
REMARK 290       1555   X,Y,Z                                         
REMARK 290       2555   -X,1/2+Y,-Z                                   
REMARK 290                                                            
REMARK 290     WHERE NNN -> OPERATOR NUMBER                           
REMARK 290           MMM -> TRANSLATION VECTOR                        
REMARK 290                                                            
REMARK 290 CRYSTALLOGRAPHIC SYMMETRY TRANSFORMATIONS                  
REMARK 290 THE FOLLOWING TRANSFORMATIONS OPERATE ON THE ATOM/HETATM   
REMARK 290 RECORDS IN THIS ENTRY TO PRODUCE CRYSTALLOGRAPHICALLY      
REMARK 290 RELATED MOLECULES.                                         
REMARK 290   SMTRY1   1  1.000000  0.000000  0.000000        0.00000
REMARK 290   SMTRY2   1  0.000000  1.000000  0.000000        0.00000
REMARK 290   SMTRY3   1  0.000000  0.000000  1.000000        0.00000
REMARK 290   SMTRY1   2 -1.000000  0.000000  0.000000        0.00000
REMARK 290   SMTRY2   2  0.000000  1.000000  0.000000       70.38950
REMARK 290   SMTRY3   2  0.000000  0.000000 -1.000000        0.00000
REMARK 290                                                            
REMARK 290 REMARK: NULL                                               
CISPEP   1 VAL A  247    PRO A  248          0       -10.29                     
CISPEP   2 VAL B  247    PRO B  248          0        -8.56                     
CISPEP   3 VAL C  247    PRO C  248          0        -7.98                     
CISPEP   4 VAL D  247    PRO D  248          0        -8.05                     
CRYST1   46.647  140.779   89.567  90.00  92.93  90.00 P 1 21 1       
ATOM      1  N   ALA A  37      33.439 -17.683  -2.712  1.00 67.11           N  
ANISOU    1  N   ALA A  37     3607  13665   8228  -1172  -1002   1844       N  
ATOM      2  CA  ALA A  37      33.750 -18.760  -1.782  1.00 65.73           C  
ANISOU    2  CA  ALA A  37     3952  12949   8075   -972   -764   1520       C  
ATOM      3  CB  ALA A  37      35.250 -18.813  -1.542  1.00 65.13           C  
ANISOU    3  CB  ALA A  37     4009  12711   8026   -710   -863   1567       C  
ATOM      4  C   ALA A  37      33.008 -18.522  -0.474  1.00 61.14           C  
ANISOU    4  C   ALA A  37     3681  11855   7696   -817   -731   1573       C  
ATOM      5  O   ALA A  37      33.301 -17.542   0.208  1.00 59.52           O  
ANISOU    5  O   ALA A  37     3501  11446   7668   -630   -936   1830       O  
ATOM      6  N   SER A  38      32.033 -19.403  -0.139  1.00 59.45           N  
ANISOU    6  N   SER A  38     3685  11453   7451   -911   -473   1321       N  
ATOM      7  CA  SER A  38      31.179 -19.346   1.053  1.00 54.59           C  
ANISOU    7  CA  SER A  38     3354  10401   6987   -801   -406   1329       C  
ATOM      8  CB  SER A  38      30.485 -20.684   1.295  1.00 57.83           C  
ANISOU    8  CB  SER A  38     4019  10626   7329   -873   -112   1000       C  
ATOM      9  C   SER A  38      31.894 -18.900   2.307  1.00 47.81           C  
ANISOU    9  C   SER A  38     2762   9111   6293   -505   -519   1441       C  
ATOM     10  O   SER A  38      33.053 -19.279   2.540  1.00 47.22           O  
ANISOU   10  O   SER A  38     2826   8909   6204   -353   -533   1408       O  
ATOM     11  N   GLY A  39      31.238 -18.033   3.065  1.00 42.41           N  
ANISOU   11  N   GLY A  39     2114   8233   5768   -453   -595   1597       N  
ATOM     12  CA  GLY A  39      31.852 -17.489   4.266  1.00 37.21           C  
ANISOU   12  CA  GLY A  39     1680   7220   5238   -236   -698   1685       C  
ATOM     13  C   GLY A  39      31.430 -18.155   5.558  1.00 33.36           C  
ANISOU   13  C   GLY A  39     1566   6340   4770   -152   -531   1518       C  
ATOM     14  O   GLY A  39      32.048 -17.917   6.596  1.00 30.93           O  
ANISOU   14  O   GLY A  39     1459   5787   4508    -18   -589   1563       O  
ATOM     15  N   GLU A  40      30.320 -18.921   5.526  1.00 33.27           N  
ANISOU   15  N   GLU A  40     1621   6303   4716   -256   -340   1354       N  
ATOM     16  CA  GLU A  40      29.839 -19.540   6.741  1.00 32.44           C  
ANISOU   16  CA  GLU A  40     1821   5870   4637   -181   -207   1229       C  
ATOM     17  CB  GLU A  40      28.316 -19.365   6.867  1.00 35.32           C  
ANISOU   17  CB  GLU A  40     2171   6207   5041   -279   -117   1217       C  
ATOM     18  CG  GLU A  40      27.847 -17.938   6.664  1.00 41.27           C  
ANISOU   18  CG  GLU A  40     2697   7037   5949   -328   -232   1431       C  
ATOM     19  CD  GLU A  40      27.292 -17.693   5.277  1.00 52.62           C  
ANISOU   19  CD  GLU A  40     3778   8849   7366   -533   -247   1567       C  
ATOM     20  OE1 GLU A  40      27.901 -18.182   4.298  1.00 57.73           O  
ANISOU   20  OE1 GLU A  40     4288   9784   7862   -617   -269   1521       O  
ATOM     21  OE2 GLU A  40      26.238 -17.028   5.167  1.00 55.36           O  
ANISOU   21  OE2 GLU A  40     3957   9223   7852   -633   -221   1735       O  
ATOM     22  C   GLU A  40      30.160 -21.010   6.874  1.00 33.16           C  
ANISOU   22  C   GLU A  40     2075   5853   4673   -152    -35   1041       C  
ATOM     23  O   GLU A  40      29.931 -21.801   5.962  1.00 36.29           O  
ANISOU   23  O   GLU A  40     2381   6406   5002   -266     93    891       O  
ATOM     24  N   GLY A  41      30.560 -21.373   8.075  1.00 30.63           N  
ANISOU   24  N   GLY A  41     1969   5266   4404    -33    -12   1051       N  
ATOM     25  CA  GLY A  41      30.722 -22.755   8.497  1.00 30.45           C  
ANISOU   25  CA  GLY A  41     2069   5070   4429      4    163    935       C  
ATOM     26  C   GLY A  41      29.645 -23.052   9.532  1.00 27.82           C  
ANISOU   26  C   GLY A  41     1882   4566   4123      9    230    892       C  
ATOM     27  O   GLY A  41      28.734 -22.237   9.753  1.00 26.08           O  
ANISOU   27  O   GLY A  41     1672   4368   3871    -27    173    916       O  
ATOM     28  N   PRO A  42      29.694 -24.216  10.193  1.00 27.58           N  
ANISOU   28  N   PRO A  42     1934   4361   4183     52    357    849       N  
ATOM     29  CA  PRO A  42      28.641 -24.523  11.177  1.00 25.94           C  
ANISOU   29  CA  PRO A  42     1834   4035   3987     57    396    830       C  
ATOM     30  CB  PRO A  42      28.923 -25.977  11.602  1.00 29.16           C  
ANISOU   30  CB  PRO A  42     2233   4283   4564     98    540    816       C  
ATOM     31  CG  PRO A  42      29.899 -26.504  10.599  1.00 32.19           C  
ANISOU   31  CG  PRO A  42     2508   4680   5044     96    639    755       C  
ATOM     32  CD  PRO A  42      30.648 -25.325  10.034  1.00 29.84           C  
ANISOU   32  CD  PRO A  42     2176   4550   4611     92    485    838       C  
ATOM     33  C   PRO A  42      28.611 -23.574  12.377  1.00 23.39           C  
ANISOU   33  C   PRO A  42     1605   3677   3606     79    269    952       C  
ATOM     34  O   PRO A  42      29.650 -23.177  12.869  1.00 23.34           O  
ANISOU   34  O   PRO A  42     1610   3669   3588    100    182   1080       O  
ATOM     35  N   ALA A  43      27.396 -23.224  12.847  1.00 21.46           N  
ANISOU   35  N   ALA A  43     1424   3411   3320     54    275    904       N  
ATOM     36  CA  ALA A  43      27.219 -22.434  14.051  1.00 21.36           C  
ANISOU   36  CA  ALA A  43     1497   3360   3258     45    210    945       C  
ATOM     37  CB  ALA A  43      26.594 -21.088  13.738  1.00 20.89           C  
ANISOU   37  CB  ALA A  43     1411   3320   3206     10    173    921       C  
ATOM     38  C   ALA A  43      26.290 -23.239  14.936  1.00 22.69           C  
ANISOU   38  C   ALA A  43     1731   3470   3420     51    279    916       C  
ATOM     39  O   ALA A  43      25.194 -23.619  14.490  1.00 21.39           O  
ANISOU   39  O   ALA A  43     1572   3287   3268     54    348    852       O  
ATOM     40  N   LEU A  44      26.700 -23.492  16.174  1.00 23.48           N  
ANISOU   40  N   LEU A  44     1856   3579   3487     31    250    994       N  
ATOM     41  CA  LEU A  44      25.887 -24.290  17.084  1.00 25.98           C  
ANISOU   41  CA  LEU A  44     2181   3891   3800     32    285   1009       C  
ATOM     42  CB  LEU A  44      26.705 -24.683  18.306  1.00 30.22           C  
ANISOU   42  CB  LEU A  44     2652   4518   4311    -35    238   1173       C  
ATOM     43  CG  LEU A  44      27.937 -25.536  18.077  1.00 35.70           C  
ANISOU   43  CG  LEU A  44     3220   5190   5153    -21    254   1356       C  
ATOM     44  CD1 LEU A  44      28.504 -25.979  19.419  1.00 38.40           C  
ANISOU   44  CD1 LEU A  44     3438   5671   5482   -132    210   1602       C  
ATOM     45  CD2 LEU A  44      27.599 -26.796  17.285  1.00 37.70           C  
ANISOU   45  CD2 LEU A  44     3391   5307   5627     73    367   1322       C  
ATOM     46  C   LEU A  44      24.647 -23.588  17.585  1.00 24.03           C  
ANISOU   46  C   LEU A  44     2020   3645   3466     11    297    912       C  
ATOM     47  O   LEU A  44      24.693 -22.414  17.946  1.00 25.18           O  
ANISOU   47  O   LEU A  44     2212   3805   3550    -46    277    849       O  
ATOM     48  N   TYR A  45      23.553 -24.325  17.667  1.00 22.54           N  
ANISOU   48  N   TYR A  45     1842   3425   3296     55    340    904       N  
ATOM     49  CA  TYR A  45      22.336 -23.859  18.296  1.00 22.18           C  
ANISOU   49  CA  TYR A  45     1870   3379   3179     47    362    853       C  
ATOM     50  CB  TYR A  45      21.319 -23.201  17.364  1.00 19.16           C  
ANISOU   50  CB  TYR A  45     1531   2912   2836     64    427    811       C  
ATOM     51  CG  TYR A  45      20.093 -22.778  18.157  1.00 18.35           C  
ANISOU   51  CG  TYR A  45     1498   2782   2694     66    474    792       C  
ATOM     52  CD1 TYR A  45      20.184 -21.812  19.154  1.00 21.07           C  
ANISOU   52  CD1 TYR A  45     1871   3137   2998      2    498    691       C  
ATOM     53  CE1 TYR A  45      19.083 -21.457  19.922  1.00 21.15           C  
ANISOU   53  CE1 TYR A  45     1934   3121   2982     -2    573    643       C  
ATOM     54  CZ  TYR A  45      17.883 -22.128  19.765  1.00 19.17           C  
ANISOU   54  CZ  TYR A  45     1715   2839   2728     77    589    751       C  
ATOM     55  OH  TYR A  45      16.760 -21.791  20.505  1.00 20.03           O  
ANISOU   55  OH  TYR A  45     1876   2918   2816     88    666    731       O  
ATOM     56  CE2 TYR A  45      17.785 -23.124  18.808  1.00 17.53           C  
ANISOU   56  CE2 TYR A  45     1488   2628   2545    135    544    872       C  
ATOM     57  CD2 TYR A  45      18.885 -23.440  18.012  1.00 16.88           C  
ANISOU   57  CD2 TYR A  45     1345   2568   2502    119    502    865       C  
ATOM     58  C   TYR A  45      21.688 -25.043  19.006  1.00 22.34           C  
ANISOU   58  C   TYR A  45     1855   3437   3197     88    347    933       C  
ATOM     59  O   TYR A  45      21.326 -26.039  18.372  1.00 22.40           O  
ANISOU   59  O   TYR A  45     1830   3383   3298    153    371    971       O  
ATOM     60  N   GLU A  46      21.542 -24.926  20.313  1.00 23.19           N  
ANISOU   60  N   GLU A  46     1946   3669   3198     31    307    953       N  
ATOM     61  CA  GLU A  46      20.893 -25.964  21.107  1.00 25.01           C  
ANISOU   61  CA  GLU A  46     2091   3987   3423     63    261   1069       C  
ATOM     62  CB  GLU A  46      21.872 -26.567  22.121  1.00 32.27           C  
ANISOU   62  CB  GLU A  46     2821   5100   4339    -34    184   1235       C  
ATOM     63  CG  GLU A  46      22.855 -27.516  21.464  1.00 37.90           C  
ANISOU   63  CG  GLU A  46     3401   5721   5276     10    195   1374       C  
ATOM     64  C   GLU A  46      19.710 -25.338  21.788  1.00 24.23           C  
ANISOU   64  C   GLU A  46     2083   3932   3193     53    281    991       C  
ATOM     65  O   GLU A  46      19.875 -24.556  22.725  1.00 28.14           O  
ANISOU   65  O   GLU A  46     2584   4557   3551    -66    290    900       O  
ATOM     66  N   ASP A  47      18.477 -25.678  21.331  1.00 21.90           N  
ANISOU   66  N   ASP A  47     3205   2927   2190   -168    340    508       N  
ATOM     67  CA  ASP A  47      17.258 -25.125  21.917  1.00 19.93           C  
ANISOU   67  CA  ASP A  47     2993   2649   1931   -181    325    483       C  
ATOM     68  CB  ASP A  47      16.039 -25.645  21.153  1.00 19.80           C  
ANISOU   68  CB  ASP A  47     2988   2577   1959   -146    332    422       C  
ATOM     69  CG  ASP A  47      14.813 -24.767  21.274  1.00 17.67           C  
ANISOU   69  CG  ASP A  47     2763   2287   1663   -154    312    380       C  
ATOM     70  OD1 ASP A  47      14.954 -23.521  21.153  1.00 17.98           O  
ANISOU   70  OD1 ASP A  47     2847   2343   1643   -179    291    373       O  
ATOM     71  OD2 ASP A  47      13.708 -25.320  21.409  1.00 18.08           O  
ANISOU   71  OD2 ASP A  47     2811   2308   1752   -135    318    352       O  
ATOM     72  C   ASP A  47      17.185 -25.563  23.363  1.00 20.63           C  
ANISOU   72  C   ASP A  47     3056   2745   2039   -196    330    530       C  
ATOM     73  O   ASP A  47      17.388 -26.744  23.647  1.00 21.75           O  
ANISOU   73  O   ASP A  47     3153   2876   2233   -172    348    555       O  
ATOM     74  N   PRO A  48      16.983 -24.618  24.294  1.00 19.99           N  
ANISOU   74  N   PRO A  48     3003   2680   1911   -239    314    546       N  
ATOM     75  CA  PRO A  48      16.976 -25.007  25.712  1.00 20.37           C  
ANISOU   75  CA  PRO A  48     3025   2739   1975   -264    318    593       C  
ATOM     76  CB  PRO A  48      16.864 -23.667  26.453  1.00 21.22           C  
ANISOU   76  CB  PRO A  48     3180   2867   2014   -319    303    603       C  
ATOM     77  CG  PRO A  48      16.635 -22.645  25.469  1.00 21.14           C  
ANISOU   77  CG  PRO A  48     3225   2849   1957   -314    290    556       C  
ATOM     78  CD  PRO A  48      16.812 -23.173  24.105  1.00 20.35           C  
ANISOU   78  CD  PRO A  48     3111   2736   1886   -269    294    524       C  
ATOM     79  C   PRO A  48      15.844 -25.961  26.090  1.00 21.15           C  
ANISOU   79  C   PRO A  48     3109   2792   2135   -240    325    568       C  
ATOM     80  O   PRO A  48      14.879 -26.107  25.345  1.00 18.47           O  
ANISOU   80  O   PRO A  48     2786   2416   1815   -209    326    509       O  
ATOM     81  N   PRO A  49      15.931 -26.612  27.265  1.00 22.43           N  
ANISOU   81  N   PRO A  49     3240   2960   2323   -260    330    611       N  
ATOM     82  CA  PRO A  49      14.844 -27.515  27.687  1.00 22.16           C  
ANISOU   82  CA  PRO A  49     3197   2887   2338   -247    334    585       C  
ATOM     83  CB  PRO A  49      15.298 -27.991  29.078  1.00 24.17           C  
ANISOU   83  CB  PRO A  49     3419   3159   2605   -286    333    648       C  
ATOM     84  CG  PRO A  49      16.800 -27.772  29.078  1.00 25.99           C  
ANISOU   84  CG  PRO A  49     3626   3437   2811   -296    335    713       C  
ATOM     85  CD  PRO A  49      17.015 -26.548  28.265  1.00 23.86           C  
ANISOU   85  CD  PRO A  49     3394   3186   2484   -302    329    687       C  
ATOM     86  C   PRO A  49      13.475 -26.829  27.746  1.00 20.02           C  
ANISOU   86  C   PRO A  49     2963   2595   2049   -255    323    526       C  
ATOM     87  O   PRO A  49      13.400 -25.601  27.921  1.00 20.56           O  
ANISOU   87  O   PRO A  49     3067   2680   2067   -280    312    520       O  
ATOM     88  N   ASP A  50      12.391 -27.605  27.595  1.00 18.94           N  
ANISOU   88  N   ASP A  50     2822   2426   1947   -232    327    483       N  
ATOM     89  CA  ASP A  50      11.057 -27.028  27.592  1.00 17.17           C  
ANISOU   89  CA  ASP A  50     2626   2192   1707   -232    318    426       C  
ATOM     90  CB  ASP A  50       9.997 -28.048  27.168  1.00 17.13           C  
ANISOU   90  CB  ASP A  50     2611   2160   1737   -206    326    381       C  
ATOM     91  CG  ASP A  50      10.125 -28.596  25.754  1.00 19.53           C  
ANISOU   91  CG  ASP A  50     2916   2443   2060   -164    339    357       C  
ATOM     92  OD1 ASP A  50      11.094 -28.224  25.062  1.00 19.49           O  
ANISOU   92  OD1 ASP A  50     2914   2444   2046   -152    342    375       O  
ATOM     93  OD2 ASP A  50       9.243 -29.406  25.343  1.00 20.72           O  
ANISOU   93  OD2 ASP A  50     3066   2575   2232   -149    348    320       O  
ATOM     94  C   ASP A  50      10.693 -26.541  28.972  1.00 18.15           C  
ANISOU   94  C   ASP A  50     2754   2330   1811   -280    309    441       C  
ATOM     95  O   ASP A  50      10.706 -27.333  29.919  1.00 18.68           O  
ANISOU   95  O   ASP A  50     2796   2398   1905   -307    311    468       O  
ATOM     96  N   GLN A  51      10.368 -25.252  29.078  1.00 16.98           N  
ANISOU   96  N   GLN A  51     2643   2191   1617   -292    300    423       N  
ATOM     97  CA  GLN A  51       9.885 -24.683  30.327  1.00 17.27           C  
ANISOU   97  CA  GLN A  51     2691   2238   1632   -337    296    427       C  
ATOM     98  CB  GLN A  51      10.318 -23.214  30.440  1.00 18.28           C  
ANISOU   98  CB  GLN A  51     2867   2379   1698   -360    292    440       C  
ATOM     99  CG  GLN A  51       9.658 -22.458  31.615  1.00 20.95           C  
ANISOU   99  CG  GLN A  51     3230   2721   2007   -403    292    433       C  
ATOM    100  CD  GLN A  51       9.835 -23.124  32.962  1.00 23.46           C  
ANISOU  100  CD  GLN A  51     3514   3052   2348   -461    296    475       C  
ATOM    101  OE1 GLN A  51       9.030 -23.965  33.378  1.00 25.90           O  
ANISOU  101  OE1 GLN A  51     3792   3353   2695   -461    295    451       O  
ATOM    102  NE2 GLN A  51      10.891 -22.764  33.652  1.00 26.22           N  
ANISOU  102  NE2 GLN A  51     3868   3423   2670   -516    300    537       N  
ATOM    103  C   GLN A  51       8.351 -24.829  30.252  1.00 17.81           C  
ANISOU  103  C   GLN A  51     2761   2294   1712   -314    293    362       C  
ATOM    104  O   GLN A  51       7.694 -24.141  29.466  1.00 19.22           O  
ANISOU  104  O   GLN A  51     2967   2466   1869   -278    288    316       O  
ATOM    105  N   LYS A  52       7.802 -25.802  30.999  1.00 17.41           N  
ANISOU  105  N   LYS A  52     2681   2243   1693   -335    295    359       N  
ATOM    106  CA  LYS A  52       6.356 -26.077  30.932  1.00 18.09           C  
ANISOU  106  CA  LYS A  52     2761   2327   1784   -319    292    297       C  
ATOM    107  CB  LYS A  52       6.096 -27.589  30.908  1.00 19.26           C  
ANISOU  107  CB  LYS A  52     2878   2466   1973   -320    296    293       C  
ATOM    108  CG  LYS A  52       6.753 -28.266  29.712  1.00 23.22           C  
ANISOU  108  CG  LYS A  52     3376   2948   2498   -279    306    303       C  
ATOM    109  CD  LYS A  52       6.521 -29.776  29.736  1.00 29.45           C  
ANISOU  109  CD  LYS A  52     4146   3722   3321   -282    314    302       C  
ATOM    110  CE  LYS A  52       7.435 -30.450  28.752  1.00 35.91           C  
ANISOU  110  CE  LYS A  52     4963   4518   4165   -247    329    325       C  
ATOM    111  NZ  LYS A  52       7.243 -31.919  28.736  1.00 39.73           N  
ANISOU  111  NZ  LYS A  52     5440   4978   4677   -247    340    324       N  
ATOM    112  C   LYS A  52       5.526 -25.432  32.022  1.00 19.17           C  
ANISOU  112  C   LYS A  52     2905   2480   1898   -353    288    277       C  
ATOM    113  O   LYS A  52       4.377 -25.845  32.258  1.00 20.67           O  
ANISOU  113  O   LYS A  52     3081   2680   2094   -353    286    233       O  
ATOM    114  N   THR A  53       6.090 -24.426  32.713  1.00 18.94           N  
ANISOU  114  N   THR A  53     2901   2456   1838   -387    289    308       N  
ATOM    115  CA  THR A  53       5.351 -23.710  33.725  1.00 19.24           C  
ANISOU  115  CA  THR A  53     2953   2505   1851   -420    290    288       C  
ATOM    116  CB  THR A  53       5.846 -24.032  35.138  1.00 22.22           C  
ANISOU  116  CB  THR A  53     3315   2892   2236   -498    292    335       C  
ATOM    117  OG1 THR A  53       7.193 -23.558  35.316  1.00 23.96           O  
ANISOU  117  OG1 THR A  53     3552   3114   2438   -529    297    400       O  
ATOM    118  CG2 THR A  53       5.727 -25.511  35.489  1.00 23.20           C  
ANISOU  118  CG2 THR A  53     3394   3016   2405   -519    287    342       C  
ATOM    119  C   THR A  53       5.469 -22.225  33.424  1.00 19.46           C  
ANISOU  119  C   THR A  53     3035   2528   1830   -401    293    281       C  
ATOM    120  O   THR A  53       6.507 -21.754  32.950  1.00 19.53           O  
ANISOU  120  O   THR A  53     3069   2532   1820   -400    293    317       O  
ATOM    121  N   SER A  54       4.412 -21.484  33.720  1.00 19.28           N  
ANISOU  121  N   SER A  54     3032   2510   1784   -389    295    235       N  
ATOM    122  CA  SER A  54       4.414 -20.031  33.520  1.00 19.98           C  
ANISOU  122  CA  SER A  54     3183   2587   1822   -369    298    226       C  
ATOM    123  CB  SER A  54       2.987 -19.513  33.672  1.00 21.95           C  
ANISOU  123  CB  SER A  54     3439   2842   2058   -334    300    163       C  
ATOM    124  OG  SER A  54       2.617 -19.471  35.047  1.00 25.36           O  
ANISOU  124  OG  SER A  54     3863   3287   2487   -391    311    163       O  
ATOM    125  C   SER A  54       5.344 -19.355  34.567  1.00 20.71           C  
ANISOU  125  C   SER A  54     3311   2679   1880   -442    310    280       C  
ATOM    126  O   SER A  54       5.730 -19.995  35.537  1.00 20.82           O  
ANISOU  126  O   SER A  54     3293   2705   1914   -506    314    316       O  
ATOM    127  N   PRO A  55       5.668 -18.048  34.440  1.00 22.16           N  
ANISOU  127  N   PRO A  55     3563   2849   2006   -441    316    286       N  
ATOM    128  CA  PRO A  55       6.536 -17.408  35.440  1.00 23.99           C  
ANISOU  128  CA  PRO A  55     3834   3085   2197   -520    330    340       C  
ATOM    129  CB  PRO A  55       6.605 -15.962  34.975  1.00 24.64           C  
ANISOU  129  CB  PRO A  55     4005   3147   2212   -497    334    327       C  
ATOM    130  CG  PRO A  55       6.408 -16.061  33.488  1.00 24.59           C  
ANISOU  130  CG  PRO A  55     3995   3130   2218   -415    315    293       C  
ATOM    131  CD  PRO A  55       5.376 -17.136  33.323  1.00 22.92           C  
ANISOU  131  CD  PRO A  55     3710   2927   2070   -373    308    251       C  
ATOM    132  C   PRO A  55       5.982 -17.529  36.857  1.00 27.48           C  
ANISOU  132  C   PRO A  55     4260   3535   2647   -580    344    338       C  
ATOM    133  O   PRO A  55       6.774 -17.610  37.785  1.00 29.26           O  
ANISOU  133  O   PRO A  55     4483   3772   2862   -662    353    393       O  
ATOM    134  N   SER A  56       4.641 -17.596  37.016  1.00 27.89           N  
ANISOU  134  N   SER A  56     4294   3586   2716   -544    345    276       N  
ATOM    135  CA  SER A  56       4.012 -17.754  38.343  1.00 30.14           C  
ANISOU  135  CA  SER A  56     4560   3883   3010   -603    357    264       C  
ATOM    136  CB  SER A  56       2.571 -17.249  38.307  1.00 33.03           C  
ANISOU  136  CB  SER A  56     4934   4248   3368   -547    362    190       C  
ATOM    137  OG  SER A  56       1.795 -18.032  37.418  1.00 38.08           O  
ANISOU  137  OG  SER A  56     5523   4902   4044   -478    344    145       O  
ATOM    138  C   SER A  56       4.017 -19.203  38.874  1.00 30.16           C  
ANISOU  138  C   SER A  56     4486   3905   3068   -646    346    278       C  
ATOM    139  O   SER A  56       3.668 -19.440  40.027  1.00 31.28           O  
ANISOU  139  O   SER A  56     4610   4059   3218   -711    352    277       O  
ATOM    140  N   GLY A  57       4.358 -20.161  38.030  1.00 28.03           N  
ANISOU  140  N   GLY A  57     4178   3638   2835   -611    329    288       N  
ATOM    141  CA  GLY A  57       4.375 -21.566  38.413  1.00 26.93           C  
ANISOU  141  CA  GLY A  57     3977   3511   2745   -643    318    301       C  
ATOM    142  C   GLY A  57       3.178 -22.353  37.920  1.00 25.90           C  
ANISOU  142  C   GLY A  57     3808   3390   2641   -593    308    238       C  
ATOM    143  O   GLY A  57       3.029 -23.521  38.281  1.00 26.16           O  
ANISOU  143  O   GLY A  57     3799   3433   2709   -623    298    240       O  
ATOM    144  N   LYS A  58       2.321 -21.749  37.078  1.00 24.30           N  
ANISOU  144  N   LYS A  58     3623   3188   2422   -520    308    183       N  
ATOM    145  C   LYS A  58       1.504 -23.376  35.428  1.00 22.26           C  
ANISOU  145  C   LYS A  58     3308   2942   2209   -436    290    133       C  
ATOM    146  O   LYS A  58       2.118 -22.928  34.462  1.00 21.71           O  
ANISOU  146  O   LYS A  58     3263   2853   2132   -393    290    148       O  
ATOM    147  CA  LYS A  58       1.130 -22.427  36.582  1.00 23.41           C  
ANISOU  147  CA  LYS A  58     3473   3095   2326   -476    299    123       C  
ATOM    148  CB  LYS A  58       0.120 -21.386  36.107  1.00 26.41           C  
ANISOU  148  CB  LYS A  58     3877   3483   2674   -411    304     68       C  
ATOM    149  CG  LYS A  58      -1.296 -21.904  35.897  1.00 31.87           C  
ANISOU  149  CG  LYS A  58     4528   4212   3371   -379    297      3       C  
ATOM    150  CD  LYS A  58      -2.267 -20.791  35.455  1.00 37.81           C  
ANISOU  150  CD  LYS A  58     5300   4976   4090   -307    302    -47       C  
ATOM    151  CE  LYS A  58      -2.255 -19.610  36.416  1.00 41.91           C  
ANISOU  151  CE  LYS A  58     5863   5483   4580   -329    319    -45       C  
ATOM    152  NZ  LYS A  58      -3.579 -18.930  36.536  1.00 46.07           N  
ANISOU  152  NZ  LYS A  58     6386   6038   5082   -279    325   -106       N  
ATOM    153  N   PRO A  59       1.165 -24.674  35.521  1.00 21.54           N  
ANISOU  153  N   PRO A  59     3176   2861   2146   -455    283    123       N  
ATOM    154  CA  PRO A  59       1.534 -25.599  34.432  1.00 20.89           C  
ANISOU  154  CA  PRO A  59     3082   2767   2090   -420    279    133       C  
ATOM    155  CB  PRO A  59       1.011 -26.955  34.906  1.00 22.50           C  
ANISOU  155  CB  PRO A  59     3252   2984   2313   -459    273    119       C  
ATOM    156  CG  PRO A  59       0.761 -26.807  36.382  1.00 24.93           C  
ANISOU  156  CG  PRO A  59     3551   3307   2612   -530    270    121       C  
ATOM    157  CD  PRO A  59       0.449 -25.357  36.614  1.00 22.80           C  
ANISOU  157  CD  PRO A  59     3306   3046   2312   -515    278    103       C  
ATOM    158  C   PRO A  59       0.888 -25.250  33.096  1.00 21.09           C  
ANISOU  158  C   PRO A  59     3115   2797   2103   -345    278     90       C  
ATOM    159  O   PRO A  59      -0.267 -24.787  33.065  1.00 21.28           O  
ANISOU  159  O   PRO A  59     3134   2846   2104   -321    277     38       O  
ATOM    160  N   ALA A  60       1.592 -25.564  31.981  1.00 20.04           N  
ANISOU  160  N   ALA A  60     2989   2641   1985   -310    280    110       N  
ATOM    161  CA  ALA A  60       1.026 -25.352  30.656  1.00 21.42           C  
ANISOU  161  CA  ALA A  60     3169   2818   2151   -248    278     72       C  
ATOM    162  CB  ALA A  60       2.052 -25.705  29.581  1.00 21.73           C  
ANISOU  162  CB  ALA A  60     3217   2828   2209   -225    282    102       C  
ATOM    163  C   ALA A  60      -0.216 -26.242  30.500  1.00 21.69           C  
ANISOU  163  C   ALA A  60     3173   2884   2186   -246    277     25       C  
ATOM    164  O   ALA A  60      -0.240 -27.373  30.977  1.00 22.22           O  
ANISOU  164  O   ALA A  60     3220   2954   2270   -287    279     32       O  
ATOM    165  N   THR A  61      -1.261 -25.690  29.911  1.00 22.16           N  
ANISOU  165  N   THR A  61     3230   2969   2221   -204    274    -21       N  
ATOM    166  CA  THR A  61      -2.493 -26.405  29.623  1.00 22.30           C  
ANISOU  166  CA  THR A  61     3217   3028   2226   -201    273    -66       C  
ATOM    167  CB  THR A  61      -3.677 -25.693  30.259  1.00 24.65           C  
ANISOU  167  CB  THR A  61     3501   3372   2493   -192    268   -110       C  
ATOM    168  OG1 THR A  61      -3.781 -24.375  29.702  1.00 27.02           O  
ANISOU  168  OG1 THR A  61     3824   3665   2775   -132    265   -119       O  
ATOM    169  CG2 THR A  61      -3.568 -25.596  31.790  1.00 23.93           C  
ANISOU  169  CG2 THR A  61     3406   3285   2403   -248    268   -101       C  
ATOM    170  C   THR A  61      -2.736 -26.536  28.101  1.00 22.09           C  
ANISOU  170  C   THR A  61     3195   3002   2198   -154    274    -82       C  
ATOM    171  O   THR A  61      -3.691 -27.187  27.706  1.00 24.08           O  
ANISOU  171  O   THR A  61     3424   3291   2436   -155    276   -114       O  
ATOM    172  N   LEU A  62      -1.939 -25.853  27.281  1.00 19.47           N  
ANISOU  172  N   LEU A  62     2891   2635   1873   -119    273    -61       N  
ATOM    173  CA  LEU A  62      -2.129 -25.901  25.838  1.00 19.15           C  
ANISOU  173  CA  LEU A  62     2855   2592   1830    -81    273    -75       C  
ATOM    174  CB  LEU A  62      -2.919 -24.672  25.411  1.00 20.82           C  
ANISOU  174  CB  LEU A  62     3074   2824   2011    -30    261   -105       C  
ATOM    175  CG  LEU A  62      -3.059 -24.460  23.920  1.00 23.53           C  
ANISOU  175  CG  LEU A  62     3428   3164   2350      9    256   -116       C  
ATOM    176  CD1 LEU A  62      -3.861 -25.562  23.295  1.00 25.00           C  
ANISOU  176  CD1 LEU A  62     3582   3383   2533     -6    265   -138       C  
ATOM    177  CD2 LEU A  62      -3.653 -23.127  23.651  1.00 25.67           C  
ANISOU  177  CD2 LEU A  62     3715   3446   2592     62    240   -138       C  
ATOM    178  C   LEU A  62      -0.761 -25.923  25.169  1.00 18.42           C  
ANISOU  178  C   LEU A  62     2788   2449   1761    -78    278    -36       C  
ATOM    179  O   LEU A  62       0.090 -25.115  25.510  1.00 19.62           O  
ANISOU  179  O   LEU A  62     2965   2578   1911    -77    273     -9       O  
ATOM    180  N   LYS A  63      -0.564 -26.874  24.241  1.00 16.19           N  
ANISOU  180  N   LYS A  63     2501   2154   1495    -82    289    -33       N  
ATOM    181  CA  LYS A  63       0.689 -27.000  23.492  1.00 15.70           C  
ANISOU  181  CA  LYS A  63     2459   2051   1457    -78    296     -1       C  
ATOM    182  CB  LYS A  63       1.270 -28.399  23.752  1.00 15.94           C  
ANISOU  182  CB  LYS A  63     2478   2062   1518   -110    315     24       C  
ATOM    183  CG  LYS A  63       2.579 -28.682  23.011  1.00 20.17           C  
ANISOU  183  CG  LYS A  63     3027   2558   2079   -102    327     57       C  
ATOM    184  CD  LYS A  63       3.103 -30.050  23.463  1.00 22.82           C  
ANISOU  184  CD  LYS A  63     3353   2873   2444   -127    346     84       C  
ATOM    185  CE  LYS A  63       4.541 -30.246  23.124  1.00 24.88           C  
ANISOU  185  CE  LYS A  63     3619   3102   2731   -118    357    126       C  
ATOM    186  NZ  LYS A  63       5.018 -31.533  23.674  1.00 24.35           N  
ANISOU  186  NZ  LYS A  63     3545   3015   2693   -135    373    155       N  
ATOM    187  C   LYS A  63       0.323 -26.872  22.010  1.00 16.39           C  
ANISOU  187  C   LYS A  63     2554   2138   1537    -50    296    -26       C  
ATOM    188  O   LYS A  63      -0.482 -27.669  21.512  1.00 16.55           O  
ANISOU  188  O   LYS A  63     2559   2176   1553    -58    306    -49       O  
ATOM    189  N   ILE A  64       0.823 -25.827  21.323  1.00 15.04           N  
ANISOU  189  N   ILE A  64     2409   1949   1355    -25    283    -22       N  
ATOM    190  CA  ILE A  64       0.501 -25.635  19.913  1.00 15.45           C  
ANISOU  190  CA  ILE A  64     2469   2000   1400     -5    280    -44       C  
ATOM    191  CB  ILE A  64      -0.021 -24.204  19.648  1.00 17.30           C  
ANISOU  191  CB  ILE A  64     2725   2245   1601     33    254    -65       C  
ATOM    192  CG1 ILE A  64      -1.176 -23.844  20.563  1.00 18.15           C  
ANISOU  192  CG1 ILE A  64     2816   2393   1688     48    246    -87       C  
ATOM    193  CG2 ILE A  64      -0.421 -24.082  18.170  1.00 17.82           C  
ANISOU  193  CG2 ILE A  64     2798   2312   1660     48    247    -86       C  
ATOM    194  CD1 ILE A  64      -1.545 -22.375  20.469  1.00 19.71           C  
ANISOU  194  CD1 ILE A  64     3042   2592   1853     92    223   -101       C  
ATOM    195  C   ILE A  64       1.784 -25.860  19.129  1.00 14.26           C  
ANISOU  195  C   ILE A  64     2337   1812   1271    -13    289    -20       C  
ATOM    196  O   ILE A  64       2.822 -25.320  19.499  1.00 13.72           O  
ANISOU  196  O   ILE A  64     2286   1725   1202    -16    282      7       O  
ATOM    197  N   CYS A  65       1.715 -26.598  18.029  1.00 13.93           N  
ANISOU  197  N   CYS A  65     2291   1760   1241    -21    304    -31       N  
ATOM    198  CA  CYS A  65       2.889 -26.799  17.164  1.00 12.69           C  
ANISOU  198  CA  CYS A  65     2149   1569   1103    -29    314    -14       C  
ATOM    199  CB  CYS A  65       3.183 -28.287  17.024  1.00 13.28           C  
ANISOU  199  CB  CYS A  65     2210   1627   1210    -50    349     -3       C  
ATOM    200  SG  CYS A  65       4.636 -28.660  16.003  1.00 17.21           S  
ANISOU  200  SG  CYS A  65     2720   2084   1733    -56    368     16       S  
ATOM    201  C   CYS A  65       2.558 -26.200  15.823  1.00 13.35           C  
ANISOU  201  C   CYS A  65     2249   1651   1171    -20    302    -40       C  
ATOM    202  O   CYS A  65       1.439 -26.348  15.326  1.00 13.20           O  
ANISOU  202  O   CYS A  65     2220   1654   1140    -19    301    -66       O  
ATOM    203  N   SER A  66       3.523 -25.511  15.231  1.00 11.75           N  
ANISOU  203  N   SER A  66     2072   1428    964    -20    290    -31       N  
ATOM    204  CA  SER A  66       3.314 -24.936  13.896  1.00 10.71           C  
ANISOU  204  CA  SER A  66     1960   1290    817    -19    275    -55       C  
ATOM    205  CB  SER A  66       3.295 -23.407  14.010  1.00 12.39           C  
ANISOU  205  CB  SER A  66     2208   1507    993      3    236    -60       C  
ATOM    206  OG  SER A  66       3.267 -22.780  12.748  1.00 14.87           O  
ANISOU  206  OG  SER A  66     2549   1812   1291      0    216    -79       O  
ATOM    207  C   SER A  66       4.440 -25.417  13.017  1.00 10.77           C  
ANISOU  207  C   SER A  66     1975   1270    846    -42    292    -46       C  
ATOM    208  O   SER A  66       5.597 -25.429  13.445  1.00 11.40           O  
ANISOU  208  O   SER A  66     2058   1341    934    -47    297    -20       O  
ATOM    209  N   TRP A  67       4.144 -25.782  11.738  1.00 11.63           N  
ANISOU  209  N   TRP A  67     2086   1371    961    -61    301    -67       N  
ATOM    210  CA  TRP A  67       5.196 -26.312  10.871  1.00 12.78           C  
ANISOU  210  CA  TRP A  67     2237   1491   1129    -85    323    -63       C  
ATOM    211  CB  TRP A  67       5.261 -27.838  11.045  1.00 13.46           C  
ANISOU  211  CB  TRP A  67     2301   1564   1249    -96    370    -52       C  
ATOM    212  CG  TRP A  67       6.540 -28.509  10.602  1.00 14.50           C  
ANISOU  212  CG  TRP A  67     2433   1668   1409   -108    399    -38       C  
ATOM    213  CD1 TRP A  67       7.577 -27.956   9.906  1.00 15.07           C  
ANISOU  213  CD1 TRP A  67     2517   1731   1477   -117    390    -39       C  
ATOM    214  NE1 TRP A  67       8.559 -28.907   9.680  1.00 15.92           N  
ANISOU  214  NE1 TRP A  67     2615   1819   1616   -122    428    -25       N  
ATOM    215  CE2 TRP A  67       8.214 -30.061  10.340  1.00 15.99           C  
ANISOU  215  CE2 TRP A  67     2609   1817   1649   -111    460    -11       C  
ATOM    216  CD2 TRP A  67       6.910 -29.875  10.852  1.00 15.24           C  
ANISOU  216  CD2 TRP A  67     2514   1741   1536   -109    444    -22       C  
ATOM    217  CE3 TRP A  67       6.342 -30.906  11.602  1.00 16.29           C  
ANISOU  217  CE3 TRP A  67     2637   1871   1681   -106    468    -12       C  
ATOM    218  CZ3 TRP A  67       6.997 -32.119  11.657  1.00 16.73           C  
ANISOU  218  CZ3 TRP A  67     2692   1896   1767   -104    510      5       C  
ATOM    219  CH2 TRP A  67       8.277 -32.280  11.118  1.00 17.38           C  
ANISOU  219  CH2 TRP A  67     2774   1957   1871    -98    528     17       C  
ATOM    220  CZ2 TRP A  67       8.883 -31.281  10.421  1.00 17.20           C  
ANISOU  220  CZ2 TRP A  67     2754   1944   1836   -104    504      8       C  
ATOM    221  C   TRP A  67       4.890 -26.043   9.417  1.00 13.69           C  
ANISOU  221  C   TRP A  67     2369   1599   1235   -109    315    -90       C  
ATOM    222  O   TRP A  67       3.799 -26.381   8.942  1.00 14.70           O  
ANISOU  222  O   TRP A  67     2488   1739   1359   -118    322   -108       O  
ATOM    223  N   ASN A  68       5.830 -25.423   8.698  1.00 12.46           N  
ANISOU  223  N   ASN A  68     2236   1429   1070   -124    300    -94       N  
ATOM    224  CA  ASN A  68       5.692 -25.262   7.255  1.00 11.58           C  
ANISOU  224  CA  ASN A  68     2140   1307    953   -157    294   -119       C  
ATOM    225  CB  ASN A  68       6.515 -24.069   6.754  1.00 13.22           C  
ANISOU  225  CB  ASN A  68     2383   1509   1131   -169    255   -126       C  
ATOM    226  CG  ASN A  68       6.490 -23.997   5.246  1.00 14.40           C  
ANISOU  226  CG  ASN A  68     2548   1645   1278   -213    250   -153       C  
ATOM    227  OD1 ASN A  68       6.482 -25.025   4.574  1.00 16.89           O  
ANISOU  227  OD1 ASN A  68     2847   1947   1623   -241    289   -160       O  
ATOM    228  ND2 ASN A  68       6.464 -22.807   4.663  1.00 14.96           N  
ANISOU  228  ND2 ASN A  68     2656   1715   1313   -223    204   -169       N  
ATOM    229  C   ASN A  68       6.234 -26.604   6.734  1.00 13.35           C  
ANISOU  229  C   ASN A  68     2349   1510   1216   -184    346   -117       C  
ATOM    230  O   ASN A  68       7.431 -26.881   6.826  1.00 12.92           O  
ANISOU  230  O   ASN A  68     2291   1442   1175   -186    362   -104       O  
ATOM    231  N   VAL A  69       5.343 -27.421   6.166  1.00 13.86           N  
ANISOU  231  N   VAL A  69     2404   1572   1289   -206    373   -130       N  
ATOM    232  CA  VAL A  69       5.687 -28.772   5.755  1.00 15.11           C  
ANISOU  232  CA  VAL A  69     2557   1706   1480   -231    428   -128       C  
ATOM    233  CB  VAL A  69       4.491 -29.714   5.978  1.00 15.03           C  
ANISOU  233  CB  VAL A  69     2536   1706   1469   -239    457   -129       C  
ATOM    234  CG1 VAL A  69       4.166 -29.788   7.478  1.00 14.51           C  
ANISOU  234  CG1 VAL A  69     2453   1660   1400   -198    448   -110       C  
ATOM    235  CG2 VAL A  69       3.277 -29.232   5.208  1.00 17.08           C  
ANISOU  235  CG2 VAL A  69     2798   1991   1700   -264    435   -150       C  
ATOM    236  C   VAL A  69       6.220 -28.874   4.331  1.00 16.45           C  
ANISOU  236  C   VAL A  69     2742   1853   1657   -277    443   -148       C  
ATOM    237  O   VAL A  69       6.629 -29.955   3.940  1.00 17.01           O  
ANISOU  237  O   VAL A  69     2812   1897   1753   -296    492   -147       O  
ATOM    238  N   ASP A  70       6.178 -27.777   3.555  1.00 16.47           N  
ANISOU  238  N   ASP A  70     2761   1861   1635   -297    401   -166       N  
ATOM    239  CA  ASP A  70       6.664 -27.722   2.164  1.00 18.39           C  
ANISOU  239  CA  ASP A  70     3021   2086   1881   -350    406   -189       C  
ATOM    240  CB  ASP A  70       8.190 -27.653   2.120  1.00 22.06           C  
ANISOU  240  CB  ASP A  70     3487   2537   2356   -350    412   -186       C  
ATOM    241  CG  ASP A  70       8.660 -27.426   0.680  1.00 29.54           C  
ANISOU  241  CG  ASP A  70     4454   3471   3301   -411    410   -215       C  
ATOM    242  OD1 ASP A  70       7.986 -26.660  -0.045  1.00 28.54           O  
ANISOU  242  OD1 ASP A  70     4345   3349   3148   -442    373   -233       O  
ATOM    243  OD2 ASP A  70       9.631 -28.100   0.253  1.00 33.51           O  
ANISOU  243  OD2 ASP A  70     4950   3955   3826   -429    449   -219       O  
ATOM    244  C   ASP A  70       6.152 -28.912   1.336  1.00 20.17           C  
ANISOU  244  C   ASP A  70     3245   2294   2125   -396    460   -199       C  
ATOM    245  O   ASP A  70       6.934 -29.657   0.726  1.00 22.24           O  
ANISOU  245  O   ASP A  70     3512   2527   2411   -424    502   -205       O  
ATOM    246  N   GLY A  71       4.846 -29.100   1.381  1.00 18.46           N  
ANISOU  246  N   GLY A  71     3024   2098   1894   -402    460   -199       N  
ATOM    247  CA  GLY A  71       4.165 -30.164   0.679  1.00 21.11           C  
ANISOU  247  CA  GLY A  71     3363   2426   2234   -452    509   -205       C  
ATOM    248  C   GLY A  71       3.770 -31.236   1.655  1.00 22.16           C  
ANISOU  248  C   GLY A  71     3486   2560   2373   -427    547   -187       C  
ATOM    249  O   GLY A  71       4.621 -31.957   2.184  1.00 23.51           O  
ANISOU  249  O   GLY A  71     3659   2704   2571   -404    581   -175       O  
ATOM    250  N   LEU A  72       2.475 -31.355   1.876  1.00 22.19           N  
ANISOU  250  N   LEU A  72     3481   2600   2349   -434    543   -186       N  
ATOM    251  CA  LEU A  72       1.922 -32.312   2.802  1.00 22.79           C  
ANISOU  251  CA  LEU A  72     3552   2688   2421   -420    573   -172       C  
ATOM    252  CB  LEU A  72       0.412 -32.101   2.840  1.00 24.06           C  
ANISOU  252  CB  LEU A  72     3698   2906   2540   -434    553   -176       C  
ATOM    253  CG  LEU A  72      -0.344 -32.730   3.938  1.00 26.70           C  
ANISOU  253  CG  LEU A  72     4020   3270   2855   -416    564   -167       C  
ATOM    254  CD1 LEU A  72       0.109 -32.212   5.307  1.00 26.34           C  
ANISOU  254  CD1 LEU A  72     3958   3226   2825   -347    533   -155       C  
ATOM    255  CD2 LEU A  72      -1.827 -32.437   3.764  1.00 27.46           C  
ANISOU  255  CD2 LEU A  72     4096   3433   2905   -436    544   -173       C  
ATOM    256  C   LEU A  72       2.268 -33.754   2.435  1.00 24.38           C  
ANISOU  256  C   LEU A  72     3779   2848   2637   -457    643   -170       C  
ATOM    257  O   LEU A  72       2.615 -34.537   3.318  1.00 25.89           O  
ANISOU  257  O   LEU A  72     3974   3020   2842   -429    669   -156       O  
ATOM    258  N   ARG A  73       2.231 -34.089   1.137  1.00 25.49           N  
ANISOU  258  N   ARG A  73     3940   2970   2774   -522    673   -184       N  
ATOM    259  CA  ARG A  73       2.561 -35.461   0.733  1.00 27.73           C  
ANISOU  259  CA  ARG A  73     4257   3209   3070   -559    745   -183       C  
ATOM    260  CB  ARG A  73       2.106 -35.768  -0.690  1.00 30.78           C  
ANISOU  260  CB  ARG A  73     4668   3590   3439   -646    777   -199       C  
ATOM    261  CG  ARG A  73       0.609 -35.769  -0.805  1.00 35.58           C  
ANISOU  261  CG  ARG A  73     5269   4254   3995   -688    767   -197       C  
ATOM    262  CD  ARG A  73       0.169 -36.287  -2.161  1.00 40.33           C  
ANISOU  262  CD  ARG A  73     5900   4850   4575   -785    810   -206       C  
ATOM    263  NE  ARG A  73      -1.066 -37.068  -2.036  1.00 46.11           N  
ANISOU  263  NE  ARG A  73     6643   5622   5253   -832    839   -197       N  
ATOM    264  CZ  ARG A  73      -2.288 -36.545  -2.060  1.00 49.86           C  
ANISOU  264  CZ  ARG A  73     7090   6172   5684   -850    802   -193       C  
ATOM    265  NH1 ARG A  73      -2.456 -35.237  -2.214  1.00 50.33           N  
ANISOU  265  NH1 ARG A  73     7111   6264   5748   -821    737   -196       N  
ATOM    266  NH2 ARG A  73      -3.350 -37.326  -1.930  1.00 50.61           N  
ANISOU  266  NH2 ARG A  73     7197   6310   5724   -898    832   -184       N  
ATOM    267  C   ARG A  73       4.030 -35.757   0.886  1.00 27.97           C  
ANISOU  267  C   ARG A  73     4294   3187   3145   -523    768   -179       C  
ATOM    268  O   ARG A  73       4.380 -36.832   1.392  1.00 29.44           O  
ANISOU  268  O   ARG A  73     4500   3342   3346   -506    815   -166       O  
ATOM    269  N   ALA A  74       4.894 -34.806   0.492  1.00 26.72           N  
ANISOU  269  N   ALA A  74     4122   3026   3006   -510    735   -188       N  
ATOM    270  CA  ALA A  74       6.345 -34.994   0.614  1.00 27.35           C  
ANISOU  270  CA  ALA A  74     4199   3069   3122   -475    753   -183       C  
ATOM    271  CB  ALA A  74       7.082 -33.817  -0.009  1.00 28.25           C  
ANISOU  271  CB  ALA A  74     4300   3192   3239   -482    709   -198       C  
ATOM    272  C   ALA A  74       6.730 -35.144   2.092  1.00 27.23           C  
ANISOU  272  C   ALA A  74     4166   3060   3121   -402    742   -155       C  
ATOM    273  O   ALA A  74       7.482 -36.050   2.448  1.00 28.51           O  
ANISOU  273  O   ALA A  74     4335   3188   3309   -375    784   -141       O  
ATOM    274  N   TRP A  75       6.134 -34.311   2.948  1.00 25.18           N  
ANISOU  274  N   TRP A  75     3886   2842   2841   -372    688   -147       N  
ATOM    275  CA  TRP A  75       6.373 -34.296   4.387  1.00 23.78           C  
ANISOU  275  CA  TRP A  75     3689   2675   2671   -313    671   -121       C  
ATOM    276  CB  TRP A  75       5.614 -33.098   4.999  1.00 21.85           C  
ANISOU  276  CB  TRP A  75     3426   2479   2398   -295    608   -121       C  
ATOM    277  CG  TRP A  75       5.572 -33.029   6.500  1.00 20.02           C  
ANISOU  277  CG  TRP A  75     3175   2264   2166   -246    588    -98       C  
ATOM    278  CD1 TRP A  75       6.574 -32.625   7.336  1.00 20.07           C  
ANISOU  278  CD1 TRP A  75     3167   2271   2188   -205    569    -75       C  
ATOM    279  NE1 TRP A  75       6.121 -32.594   8.641  1.00 19.27           N  
ANISOU  279  NE1 TRP A  75     3051   2190   2079   -177    552    -58       N  
ATOM    280  CE2 TRP A  75       4.784 -32.920   8.655  1.00 18.18           C  
ANISOU  280  CE2 TRP A  75     2918   2072   1919   -198    555    -73       C  
ATOM    281  CD2 TRP A  75       4.410 -33.213   7.324  1.00 18.69           C  
ANISOU  281  CD2 TRP A  75     3001   2126   1976   -242    578    -95       C  
ATOM    282  CE3 TRP A  75       3.088 -33.584   7.065  1.00 18.19           C  
ANISOU  282  CE3 TRP A  75     2942   2087   1883   -275    587   -110       C  
ATOM    283  CZ3 TRP A  75       2.199 -33.630   8.110  1.00 19.47           C  
ANISOU  283  CZ3 TRP A  75     3090   2285   2023   -262    571   -106       C  
ATOM    284  CH2 TRP A  75       2.606 -33.390   9.424  1.00 18.55           C  
ANISOU  284  CH2 TRP A  75     2957   2172   1918   -219    550    -87       C  
ATOM    285  CZ2 TRP A  75       3.896 -33.031   9.718  1.00 18.57           C  
ANISOU  285  CZ2 TRP A  75     2955   2149   1950   -188    542    -68       C  
ATOM    286  C   TRP A  75       5.945 -35.620   5.007  1.00 26.23           C  
ANISOU  286  C   TRP A  75     4015   2968   2984   -310    716   -107       C  
ATOM    287  O   TRP A  75       6.680 -36.177   5.811  1.00 27.47           O  
ANISOU  287  O   TRP A  75     4169   3104   3165   -270    732    -85       O  
ATOM    288  N   ILE A  76       4.774 -36.156   4.615  1.00 28.01           N  
ANISOU  288  N   ILE A  76     4259   3201   3180   -356    736   -120       N  
ATOM    289  CA  ILE A  76       4.330 -37.461   5.127  1.00 31.72           C  
ANISOU  289  CA  ILE A  76     4756   3653   3641   -365    781   -110       C  
ATOM    290  CB  ILE A  76       2.891 -37.797   4.674  1.00 33.15           C  
ANISOU  290  CB  ILE A  76     4955   3865   3774   -426    792   -125       C  
ATOM    291  CG1 ILE A  76       1.894 -36.863   5.374  1.00 33.49           C  
ANISOU  291  CG1 ILE A  76     4962   3975   3787   -412    733   -127       C  
ATOM    292  CG2 ILE A  76       2.551 -39.290   4.943  1.00 35.12           C  
ANISOU  292  CG2 ILE A  76     5250   4087   4006   -453    849   -118       C  
ATOM    293  CD1 ILE A  76       0.509 -36.937   4.827  1.00 35.98           C  
ANISOU  293  CD1 ILE A  76     5282   4337   4052   -469    735   -141       C  
ATOM    294  C   ILE A  76       5.331 -38.561   4.741  1.00 35.41           C  
ANISOU  294  C   ILE A  76     5256   4058   4141   -362    843   -103       C  
ATOM    295  O   ILE A  76       5.720 -39.355   5.598  1.00 36.73           O  
ANISOU  295  O   ILE A  76     5434   4199   4322   -327    864    -82       O  
ATOM    296  N   LYS A  77       5.788 -38.553   3.480  1.00 42.97           N  
ANISOU  296  N   LYS A  77     7102   4688   4538    -62    323    100       N  
ATOM    297  CA  LYS A  77       6.784 -39.521   2.982  1.00 46.53           C  
ANISOU  297  CA  LYS A  77     7675   5066   4937      8    373    102       C  
ATOM    298  C   LYS A  77       8.101 -39.410   3.773  1.00 46.40           C  
ANISOU  298  C   LYS A  77     7598   5067   4964    103    427    121       C  
ATOM    299  O   LYS A  77       8.768 -40.412   4.007  1.00 49.13           O  
ANISOU  299  O   LYS A  77     8025   5366   5275    152    466    131       O  
ATOM    300  CB  LYS A  77       7.045 -39.288   1.490  1.00 51.15           C  
ANISOU  300  CB  LYS A  77     8322   5625   5486     36    393    103       C  
ATOM    301  CG  LYS A  77       5.871 -39.683   0.620  1.00 58.22           C  
ANISOU  301  CG  LYS A  77     9312   6491   6319    -60    345     91       C  
ATOM    302  CD  LYS A  77       6.274 -39.900  -0.841  1.00 66.24           C  
ANISOU  302  CD  LYS A  77    10440   7453   7274    -25    373     89       C  
ATOM    303  CE  LYS A  77       6.736 -38.644  -1.534  1.00 69.81           C  
ANISOU  303  CE  LYS A  77    10788   7958   7777     23    392    100       C  
ATOM    304  NZ  LYS A  77       6.424 -38.671  -2.994  1.00 74.36           N  
ANISOU  304  NZ  LYS A  77    11451   8504   8297     -1    386     95       N  
ATOM    305  N   LYS A  78       8.457 -38.194   4.212  1.00 43.37           N  
ANISOU  305  N   LYS A  78     7074   4752   4653    123    427    132       N  
ATOM    306  CA  LYS A  78       9.655 -37.960   5.017  1.00 42.41           C  
ANISOU  306  CA  LYS A  78     6881   4660   4574    194    467    160       C  
ATOM    307  CB  LYS A  78      10.225 -36.565   4.754  1.00 42.15           C  
ANISOU  307  CB  LYS A  78     6737   4683   4595    226    472    180       C  
ATOM    308  CG  LYS A  78      10.718 -36.330   3.335  1.00 47.67           C  
ANISOU  308  CG  LYS A  78     7476   5366   5269    277    497    194       C  
ATOM    309  CD  LYS A  78      10.754 -34.841   3.090  1.00 50.81           C  
ANISOU  309  CD  LYS A  78     7757   5823   5724    271    477    201       C  
ATOM    310  CE  LYS A  78      10.870 -34.460   1.648  1.00 56.50           C  
ANISOU  310  CE  LYS A  78     8504   6538   6428    297    487    206       C  
ATOM    311  NZ  LYS A  78      10.639 -33.010   1.487  1.00 57.83           N  
ANISOU  311  NZ  LYS A  78     8558   6762   6653    274    459    205       N  
ATOM    312  C   LYS A  78       9.430 -38.134   6.528  1.00 41.25           C  
ANISOU  312  C   LYS A  78     6673   4540   4460    162    449    156       C  
ATOM    313  O   LYS A  78      10.201 -37.595   7.304  1.00 40.56           O  
ANISOU  313  O   LYS A  78     6497   4495   4419    195    466    179       O  
ATOM    314  N   LYS A  79       8.382 -38.862   6.936  1.00 41.32           N  
ANISOU  314  N   LYS A  79     6728   4528   4443     94    412    132       N  
ATOM    315  CA  LYS A  79       8.059 -39.234   8.315  1.00 40.16           C  
ANISOU  315  CA  LYS A  79     6539   4401   4319     63    393    128       C  
ATOM    316  CB  LYS A  79       9.196 -40.032   8.968  1.00 43.64           C  
ANISOU  316  CB  LYS A  79     7000   4825   4757    127    444    152       C  
ATOM    317  CG  LYS A  79       9.610 -41.281   8.184  1.00 50.98           C  
ANISOU  317  CG  LYS A  79     8077   5677   5616    170    485    159       C  
ATOM    318  CD  LYS A  79       8.490 -42.312   8.111  1.00 55.46           C  
ANISOU  318  CD  LYS A  79     8751   6192   6129     98    444    132       C  
ATOM    319  C   LYS A  79       7.640 -38.081   9.226  1.00 37.30           C  
ANISOU  319  C   LYS A  79     6044   4108   4020     30    361    124       C  
ATOM    320  O   LYS A  79       7.791 -38.171  10.451  1.00 36.30           O  
ANISOU  320  O   LYS A  79     5863   4007   3922     28    360    127       O  
ATOM    321  N   GLY A  80       7.039 -37.054   8.642  1.00 35.42           N  
ANISOU  321  N   GLY A  80     5762   3897   3797      3    337    117       N  
ATOM    322  CA  GLY A  80       6.560 -35.908   9.416  1.00 33.37           C  
ANISOU  322  CA  GLY A  80     5394   3695   3589    -22    312    113       C  
ATOM    323  C   GLY A  80       5.515 -36.249  10.465  1.00 31.72           C  
ANISOU  323  C   GLY A  80     5163   3507   3382    -76    274    107       C  
ATOM    324  O   GLY A  80       5.511 -35.662  11.562  1.00 29.02           O  
ANISOU  324  O   GLY A  80     4743   3204   3080    -75    269    107       O  
ATOM    325  N   LEU A  81       4.619 -37.196  10.150  1.00 33.16           N  
ANISOU  325  N   LEU A  81     5416   3665   3517   -125    245    106       N  
ATOM    326  CA  LEU A  81       3.561 -37.598  11.096  1.00 34.82           C  
ANISOU  326  CA  LEU A  81     5605   3902   3724   -179    203    112       C  
ATOM    327  CB  LEU A  81       2.492 -38.476  10.436  1.00 37.34           C  
ANISOU  327  CB  LEU A  81     6007   4198   3984   -248    161    122       C  
ATOM    328  CG  LEU A  81       1.661 -37.822   9.335  1.00 39.59           C  
ANISOU  328  CG  LEU A  81     6291   4501   4249   -289    139    137       C  
ATOM    329  CD1 LEU A  81       0.700 -38.833   8.724  1.00 42.14           C  
ANISOU  329  CD1 LEU A  81     6709   4800   4504   -370     92    155       C  
ATOM    330  CD2 LEU A  81       0.922 -36.626   9.867  1.00 38.68           C  
ANISOU  330  CD2 LEU A  81     6063   4458   4177   -299    126    154       C  
ATOM    331  C   LEU A  81       4.113 -38.319  12.310  1.00 35.69           C  
ANISOU  331  C   LEU A  81     5705   4008   3848   -159    215    109       C  
ATOM    332  O   LEU A  81       3.591 -38.158  13.413  1.00 34.19           O  
ANISOU  332  O   LEU A  81     5450   3858   3682   -178    193    112       O  
ATOM    333  N   ASP A  82       5.187 -39.110  12.121  1.00 36.77           N  
ANISOU  333  N   ASP A  82     5904   4098   3968   -114    255    107       N  
ATOM    334  CA  ASP A  82       5.819 -39.801  13.245  1.00 37.10           C  
ANISOU  334  CA  ASP A  82     5932   4139   4025    -90    275    111       C  
ATOM    335  CB  ASP A  82       6.902 -40.776  12.755  1.00 42.38           C  
ANISOU  335  CB  ASP A  82     6690   4750   4661    -36    326    120       C  
ATOM    336  CG  ASP A  82       6.383 -41.883  11.859  1.00 51.25           C  
ANISOU  336  CG  ASP A  82     7949   5807   5715    -64    314    113       C  
ATOM    337  OD1 ASP A  82       5.151 -42.098  11.825  1.00 52.63           O  
ANISOU  337  OD1 ASP A  82     8143   5986   5868   -137    257    107       O  
ATOM    338  OD2 ASP A  82       7.207 -42.547  11.204  1.00 56.78           O  
ANISOU  338  OD2 ASP A  82     8741   6453   6379    -12    361    120       O  
ATOM    339  C   ASP A  82       6.383 -38.771  14.245  1.00 34.69           C  
ANISOU  339  C   ASP A  82     5514   3889   3780    -65    288    115       C  
ATOM    340  O   ASP A  82       6.283 -38.964  15.464  1.00 34.49           O  
ANISOU  340  O   ASP A  82     5438   3890   3776    -76    278    116       O  
ATOM    341  N   TRP A  83       6.879 -37.626  13.739  1.00 32.75           N  
ANISOU  341  N   TRP A  83     5228   3658   3557    -38    304    118       N  
ATOM    342  CA  TRP A  83       7.350 -36.559  14.604  1.00 29.43           C  
ANISOU  342  CA  TRP A  83     4716   3282   3184    -26    309    122       C  
ATOM    343  CB  TRP A  83       8.139 -35.523  13.824  1.00 29.13           C  
ANISOU  343  CB  TRP A  83     4658   3250   3162      7    330    133       C  
ATOM    344  CG  TRP A  83       8.857 -34.628  14.767  1.00 27.52           C  
ANISOU  344  CG  TRP A  83     4378   3082   2996     15    336    145       C  
ATOM    345  CD1 TRP A  83      10.054 -34.880  15.370  1.00 29.00           C  
ANISOU  345  CD1 TRP A  83     4543   3281   3194     42    363    176       C  
ATOM    346  NE1 TRP A  83      10.328 -33.908  16.299  1.00 28.26           N  
ANISOU  346  NE1 TRP A  83     4384   3222   3131     24    350    180       N  
ATOM    347  CE2 TRP A  83       9.282 -33.024  16.335  1.00 26.21           C  
ANISOU  347  CE2 TRP A  83     4109   2969   2880     -5    320    149       C  
ATOM    348  CD2 TRP A  83       8.330 -33.456  15.395  1.00 25.35           C  
ANISOU  348  CD2 TRP A  83     4046   2837   2748    -10    310    131       C  
ATOM    349  CE3 TRP A  83       7.165 -32.702  15.219  1.00 24.76           C  
ANISOU  349  CE3 TRP A  83     3959   2773   2676    -35    285    112       C  
ATOM    350  CZ3 TRP A  83       6.989 -31.572  15.970  1.00 25.43           C  
ANISOU  350  CZ3 TRP A  83     3997   2882   2784    -44    275    106       C  
ATOM    351  CH2 TRP A  83       7.959 -31.162  16.882  1.00 25.34           C  
ANISOU  351  CH2 TRP A  83     3954   2882   2790    -40    282    116       C  
ATOM    352  CZ2 TRP A  83       9.115 -31.864  17.070  1.00 25.56           C  
ANISOU  352  CZ2 TRP A  83     3984   2909   2819    -25    302    140       C  
ATOM    353  C   TRP A  83       6.179 -35.883  15.380  1.00 26.53           C  
ANISOU  353  C   TRP A  83     4292   2954   2835    -68    269    109       C  
ATOM    354  O   TRP A  83       6.271 -35.651  16.597  1.00 26.11           O  
ANISOU  354  O   TRP A  83     4184   2930   2807    -72    265    109       O  
ATOM    355  N   VAL A  84       5.069 -35.588  14.692  1.00 23.70           N  
ANISOU  355  N   VAL A  84     3946   2599   2460    -98    242    105       N  
ATOM    356  CA  VAL A  84       3.869 -35.027  15.325  1.00 21.31           C  
ANISOU  356  CA  VAL A  84     3595   2337   2166   -129    210    107       C  
ATOM    357  CB  VAL A  84       2.764 -34.826  14.266  1.00 21.58           C  
ANISOU  357  CB  VAL A  84     3650   2376   2173   -162    187    118       C  
ATOM    358  CG1 VAL A  84       1.424 -34.457  14.929  1.00 22.37           C  
ANISOU  358  CG1 VAL A  84     3702   2526   2273   -190    157    139       C  
ATOM    359  CG2 VAL A  84       3.182 -33.750  13.259  1.00 19.84           C  
ANISOU  359  CG2 VAL A  84     3421   2150   1966   -138    209    114       C  
ATOM    360  C   VAL A  84       3.378 -35.938  16.458  1.00 21.61           C  
ANISOU  360  C   VAL A  84     3623   2389   2198   -151    188    111       C  
ATOM    361  O   VAL A  84       3.013 -35.451  17.530  1.00 21.36           O  
ANISOU  361  O   VAL A  84     3534   2395   2188   -152    179    113       O  
ATOM    362  N   LYS A  85       3.424 -37.253  16.236  1.00 22.93           N  
ANISOU  362  N   LYS A  85     3853   2525   2336   -166    182    114       N  
ATOM    363  CA  LYS A  85       2.997 -38.201  17.266  1.00 24.91           C  
ANISOU  363  CA  LYS A  85     4095   2788   2581   -189    159    120       C  
ATOM    364  CB  LYS A  85       2.974 -39.620  16.706  1.00 27.36           C  
ANISOU  364  CB  LYS A  85     4499   3050   2848   -210    150    123       C  
ATOM    365  CG  LYS A  85       1.901 -39.801  15.634  1.00 33.21           C  
ANISOU  365  CG  LYS A  85     5296   3780   3543   -262    112    137       C  
ATOM    366  CD  LYS A  85       1.935 -41.208  15.046  1.00 41.31           C  
ANISOU  366  CD  LYS A  85     6436   4745   4515   -288    102    137       C  
ATOM    367  CE  LYS A  85       1.616 -41.195  13.570  1.00 46.77           C  
ANISOU  367  CE  LYS A  85     7210   5401   5161   -316     93    140       C  
ATOM    368  NZ  LYS A  85       1.918 -42.498  12.917  1.00 51.59           N  
ANISOU  368  NZ  LYS A  85     7956   5935   5713   -327     97    133       N  
ATOM    369  C   LYS A  85       3.861 -38.092  18.532  1.00 25.52           C  
ANISOU  369  C   LYS A  85     4116   2884   2696   -159    183    114       C  
ATOM    370  O   LYS A  85       3.343 -38.160  19.640  1.00 25.88           O  
ANISOU  370  O   LYS A  85     4113   2966   2755   -172    162    118       O  
ATOM    371  N   GLU A  86       5.173 -37.907  18.364  1.00 25.03           N  
ANISOU  371  N   GLU A  86     4058   2803   2649   -120    225    111       N  
ATOM    372  CA  GLU A  86       6.106 -37.797  19.522  1.00 25.73           C  
ANISOU  372  CA  GLU A  86     4092   2914   2769   -100    248    115       C  
ATOM    373  C   GLU A  86       5.874 -36.468  20.245  1.00 24.17           C  
ANISOU  373  C   GLU A  86     3828   2756   2600   -104    237    108       C  
ATOM    374  O   GLU A  86       5.928 -36.439  21.486  1.00 24.98           O  
ANISOU  374  O   GLU A  86     3884   2887   2721   -110    232    108       O  
ATOM    375  CB  GLU A  86       7.547 -37.896  19.014  1.00 30.10           C  
ANISOU  375  CB  GLU A  86     4666   3445   3325    -59    295    131       C  
ATOM    376  CG  GLU A  86       8.592 -37.336  19.963  1.00 37.21           C  
ANISOU  376  CG  GLU A  86     5502   4378   4257    -47    316    149       C  
ATOM    377  CD  GLU A  86       9.464 -38.365  20.664  1.00 45.88           C  
ANISOU  377  CD  GLU A  86     6593   5482   5358    -31    347    175       C  
ATOM    378  OE1 GLU A  86       9.122 -39.562  20.616  1.00 48.55           O  
ANISOU  378  OE1 GLU A  86     6976   5796   5676    -31    349    173       O  
ATOM    379  OE2 GLU A  86      10.488 -37.965  21.247  1.00 47.52           O  
ANISOU  379  OE2 GLU A  86     6752   5718   5585    -22    369    204       O  
ATOM    380  N   GLU A  87       5.619 -35.410  19.483  1.00 21.58           N  
ANISOU  380  N   GLU A  87     3501   2425   2272   -100    234    103       N  
ATOM    381  CA  GLU A  87       5.396 -34.099  20.057  1.00 20.13           C  
ANISOU  381  CA  GLU A  87     3274   2267   2107   -100    228     96       C  
ATOM    382  CB  GLU A  87       5.489 -33.052  18.948  1.00 20.67           C  
ANISOU  382  CB  GLU A  87     3354   2322   2176    -88    237     94       C  
ATOM    383  CG  GLU A  87       5.398 -31.633  19.449  1.00 24.29           C  
ANISOU  383  CG  GLU A  87     3783   2795   2650    -84    236     87       C  
ATOM    384  CD  GLU A  87       6.693 -31.099  20.031  1.00 31.87           C  
ANISOU  384  CD  GLU A  87     4727   3754   3627    -80    249     91       C  
ATOM    385  OE1 GLU A  87       7.566 -31.901  20.434  1.00 31.47           O  
ANISOU  385  OE1 GLU A  87     4671   3706   3580    -81    260    105       O  
ATOM    386  OE2 GLU A  87       6.847 -29.860  20.045  1.00 34.17           O  
ANISOU  386  OE2 GLU A  87     5015   4044   3926    -79    249     87       O  
ATOM    387  C   GLU A  87       4.050 -34.011  20.800  1.00 19.72           C  
ANISOU  387  C   GLU A  87     3197   2246   2050   -115    200     96       C  
ATOM    388  O   GLU A  87       3.931 -33.330  21.828  1.00 19.56           O  
ANISOU  388  O   GLU A  87     3142   2249   2042   -111    198     92       O  
ATOM    389  N   ALA A  88       3.039 -34.711  20.263  1.00 20.14           N  
ANISOU  389  N   ALA A  88     3272   2302   2079   -135    177    108       N  
ATOM    390  CA  ALA A  88       1.687 -34.779  20.831  1.00 20.05           C  
ANISOU  390  CA  ALA A  88     3233   2329   2055   -150    146    126       C  
ATOM    391  CB  ALA A  88       1.676 -35.691  22.056  1.00 20.53           C  
ANISOU  391  CB  ALA A  88     3269   2408   2122   -158    132    129       C  
ATOM    392  C   ALA A  88       1.113 -33.392  21.188  1.00 19.25           C  
ANISOU  392  C   ALA A  88     3098   2255   1961   -129    153    131       C  
ATOM    393  O   ALA A  88       0.765 -33.122  22.365  1.00 20.59           O  
ANISOU  393  O   ALA A  88     3233   2454   2136   -116    149    135       O  
ATOM    394  N   PRO A  89       1.050 -32.482  20.206  1.00 17.48           N  
ANISOU  394  N   PRO A  89     2887   2020   1735   -120    166    131       N  
ATOM    395  CA  PRO A  89       0.472 -31.156  20.491  1.00 16.87           C  
ANISOU  395  CA  PRO A  89     2788   1963   1660    -94    179    139       C  
ATOM    396  CB  PRO A  89       0.802 -30.354  19.226  1.00 17.44           C  
ANISOU  396  CB  PRO A  89     2880   2011   1736    -88    197    133       C  
ATOM    397  CG  PRO A  89       0.817 -31.359  18.139  1.00 18.59           C  
ANISOU  397  CG  PRO A  89     3054   2142   1867   -117    183    139       C  
ATOM    398  CD  PRO A  89       1.350 -32.646  18.764  1.00 18.09           C  
ANISOU  398  CD  PRO A  89     3003   2068   1804   -131    171    129       C  
ATOM    399  C   PRO A  89      -1.043 -31.245  20.649  1.00 17.63           C  
ANISOU  399  C   PRO A  89     2860   2107   1732    -97    161    184       C  
ATOM    400  O   PRO A  89      -1.670 -32.182  20.170  1.00 18.92           O  
ANISOU  400  O   PRO A  89     3028   2286   1876   -130    133    211       O  
ATOM    401  N   ASP A  90      -1.630 -30.254  21.318  1.00 17.39           N  
ANISOU  401  N   ASP A  90     2807   2101   1698    -61    177    199       N  
ATOM    402  CA  ASP A  90      -3.091 -30.160  21.395  1.00 18.92           C  
ANISOU  402  CA  ASP A  90     2971   2350   1866    -52    168    259       C  
ATOM    403  CB  ASP A  90      -3.483 -29.256  22.548  1.00 21.56           C  
ANISOU  403  CB  ASP A  90     3291   2704   2195      1    193    269       C  
ATOM    404  CG  ASP A  90      -3.008 -29.834  23.864  1.00 25.26           C  
ANISOU  404  CG  ASP A  90     3751   3171   2674      2    181    243       C  
ATOM    405  OD1 ASP A  90      -3.361 -31.009  24.156  1.00 27.14           O  
ANISOU  405  OD1 ASP A  90     3966   3439   2909    -25    146    264       O  
ATOM    406  OD2 ASP A  90      -2.252 -29.131  24.588  1.00 24.83           O  
ANISOU  406  OD2 ASP A  90     3717   3086   2630     24    203    204       O  
ATOM    407  C   ASP A  90      -3.633 -29.573  20.071  1.00 18.95           C  
ANISOU  407  C   ASP A  90     2980   2362   1859    -57    179    288       C  
ATOM    408  O   ASP A  90      -4.772 -29.847  19.683  1.00 20.36           O  
ANISOU  408  O   ASP A  90     3136   2590   2011    -74    161    350       O  
ATOM    409  N   ILE A  91      -2.864 -28.661  19.451  1.00 16.80           N  
ANISOU  409  N   ILE A  91     2731   2049   1604    -42    207    253       N  
ATOM    410  CA  ILE A  91      -3.245 -28.041  18.195  1.00 16.24           C  
ANISOU  410  CA  ILE A  91     2660   1983   1528    -45    221    275       C  
ATOM    411  CB  ILE A  91      -3.717 -26.584  18.392  1.00 17.95           C  
ANISOU  411  CB  ILE A  91     2867   2211   1742      8    262    294       C  
ATOM    412  CG1 ILE A  91      -4.872 -26.498  19.421  1.00 19.50           C  
ANISOU  412  CG1 ILE A  91     3036   2461   1914     43    269    349       C  
ATOM    413  CG2 ILE A  91      -4.137 -26.031  17.062  1.00 18.88           C  
ANISOU  413  CG2 ILE A  91     2976   2341   1856      1    276    323       C  
ATOM    414  CD1 ILE A  91      -5.320 -25.118  19.755  1.00 21.61           C  
ANISOU  414  CD1 ILE A  91     3307   2732   2170    108    318    369       C  
ATOM    415  C   ILE A  91      -1.998 -28.074  17.289  1.00 14.96           C  
ANISOU  415  C   ILE A  91     2529   1767   1386    -63    224    226       C  
ATOM    416  O   ILE A  91      -0.902 -27.768  17.721  1.00 15.20           O  
ANISOU  416  O   ILE A  91     2577   1761   1439    -48    235    182       O  
ATOM    417  N   LEU A  92      -2.194 -28.413  16.025  1.00 15.36           N  
ANISOU  417  N   LEU A  92     2589   1819   1428    -94    213    240       N  
ATOM    418  CA  LEU A  92      -1.146 -28.489  15.017  1.00 14.63           C  
ANISOU  418  CA  LEU A  92     2527   1684   1350   -104    218    205       C  
ATOM    419  CB  LEU A  92      -1.012 -29.946  14.522  1.00 14.85           C  
ANISOU  419  CB  LEU A  92     2590   1696   1357   -147    188    203       C  
ATOM    420  CG  LEU A  92      -0.018 -30.157  13.384  1.00 16.35           C  
ANISOU  420  CG  LEU A  92     2820   1843   1551   -150    197    176       C  
ATOM    421  CD1 LEU A  92       1.430 -29.849  13.830  1.00 17.31           C  
ANISOU  421  CD1 LEU A  92     2945   1930   1703   -114    218    138       C  
ATOM    422  CD2 LEU A  92      -0.099 -31.579  12.803  1.00 17.45           C  
ANISOU  422  CD2 LEU A  92     3013   1962   1656   -192    171    180       C  
ATOM    423  C   LEU A  92      -1.532 -27.579  13.856  1.00 14.77           C  
ANISOU  423  C   LEU A  92     2533   1712   1368   -100    235    225       C  
ATOM    424  O   LEU A  92      -2.625 -27.714  13.297  1.00 15.76           O  
ANISOU  424  O   LEU A  92     2642   1876   1469   -125    225    273       O  
ATOM    425  N   CYS A  93      -0.691 -26.604  13.540  1.00 13.42           N  
ANISOU  425  N   CYS A  93     2363   1512   1222    -72    259    196       N  
ATOM    426  CA  CYS A  93      -0.927 -25.704  12.440  1.00 12.74           C  
ANISOU  426  CA  CYS A  93     2263   1435   1143    -66    277    211       C  
ATOM    427  CB  CYS A  93      -0.784 -24.255  12.915  1.00 13.92           C  
ANISOU  427  CB  CYS A  93     2401   1577   1311    -22    308    204       C  
ATOM    428  SG  CYS A  93      -1.976 -23.768  14.204  1.00 19.34           S  
ANISOU  428  SG  CYS A  93     3071   2298   1978     11    326    240       S  
ATOM    429  C   CYS A  93       0.094 -26.030  11.376  1.00 12.05           C  
ANISOU  429  C   CYS A  93     2199   1314   1066    -77    272    185       C  
ATOM    430  O   CYS A  93       1.285 -26.034  11.674  1.00 11.95           O  
ANISOU  430  O   CYS A  93     2202   1267   1071    -61    274    152       O  
ATOM    431  N   LEU A  94      -0.345 -26.178  10.127  1.00 13.38           N  
ANISOU  431  N   LEU A  94     2367   1495   1221   -102    268    205       N  
ATOM    432  CA  LEU A  94       0.550 -26.495   9.039  1.00 13.52           C  
ANISOU  432  CA  LEU A  94     2413   1483   1243   -106    267    184       C  
ATOM    433  CB  LEU A  94       0.158 -27.843   8.441  1.00 14.96           C  
ANISOU  433  CB  LEU A  94     2639   1660   1385   -151    241    196       C  
ATOM    434  CG  LEU A  94       0.096 -29.033   9.400  1.00 15.57           C  
ANISOU  434  CG  LEU A  94     2748   1726   1441   -169    220    190       C  
ATOM    435  CD1 LEU A  94      -0.243 -30.323   8.615  1.00 17.73           C  
ANISOU  435  CD1 LEU A  94     3084   1983   1669   -219    193    201       C  
ATOM    436  CD2 LEU A  94       1.441 -29.226  10.074  1.00 16.22           C  
ANISOU  436  CD2 LEU A  94     2845   1771   1546   -132    232    153       C  
ATOM    437  C   LEU A  94       0.485 -25.442   7.939  1.00 14.28           C  
ANISOU  437  C   LEU A  94     2480   1591   1355    -95    285    195       C  
ATOM    438  O   LEU A  94      -0.588 -24.924   7.655  1.00 15.25           O  
ANISOU  438  O   LEU A  94     2570   1752   1471   -107    292    231       O  
ATOM    439  N   GLN A  95       1.654 -25.089   7.383  1.00 12.76           N  
ANISOU  439  N   GLN A  95     2293   1370   1186    -70    293    171       N  
ATOM    440  CA  GLN A  95       1.666 -24.166   6.253  1.00 12.96           C  
ANISOU  440  CA  GLN A  95     2288   1407   1228    -61    307    181       C  
ATOM    441  CB  GLN A  95       2.338 -22.827   6.608  1.00 12.51           C  
ANISOU  441  CB  GLN A  95     2203   1342   1209    -23    323    170       C  
ATOM    442  CG  GLN A  95       1.771 -22.224   7.874  1.00 12.56           C  
ANISOU  442  CG  GLN A  95     2200   1354   1217    -12    332    173       C  
ATOM    443  CD  GLN A  95       2.411 -22.770   9.149  1.00 13.31           C  
ANISOU  443  CD  GLN A  95     2324   1426   1309     -9    320    150       C  
ATOM    444  OE1 GLN A  95       3.619 -23.122   9.137  1.00 13.62           O  
ANISOU  444  OE1 GLN A  95     2378   1440   1356     -3    310    133       O  
ATOM    445  NE2 GLN A  95       1.671 -22.819  10.293  1.00 14.02           N  
ANISOU  445  NE2 GLN A  95     2417   1526   1385     -8    322    156       N  
ATOM    446  C   GLN A  95       2.311 -24.796   5.032  1.00 14.67           C  
ANISOU  446  C   GLN A  95     2534   1605   1434    -66    302    174       C  
ATOM    447  O   GLN A  95       3.115 -25.719   5.154  1.00 15.73           O  
ANISOU  447  O   GLN A  95     2712   1708   1555    -58    295    157       O  
ATOM    448  N   GLU A  96       1.985 -24.253   3.847  1.00 15.52           N  
ANISOU  448  N   GLU A  96     2617   1733   1547    -73    309    190       N  
ATOM    449  CA  GLU A  96       2.492 -24.693   2.536  1.00 17.67           C  
ANISOU  449  CA  GLU A  96     2916   1992   1807    -74    307    187       C  
ATOM    450  CB  GLU A  96       3.984 -24.362   2.380  1.00 19.72           C  
ANISOU  450  CB  GLU A  96     3172   2227   2094    -22    316    171       C  
ATOM    451  CG  GLU A  96       4.424 -24.162   0.939  1.00 26.68           C  
ANISOU  451  CG  GLU A  96     4048   3111   2979     -6    323    177       C  
ATOM    452  CD  GLU A  96       5.844 -23.664   0.726  1.00 26.60           C  
ANISOU  452  CD  GLU A  96     4018   3092   2998     48    329    178       C  
ATOM    453  OE1 GLU A  96       6.299 -23.719  -0.435  1.00 32.07           O  
ANISOU  453  OE1 GLU A  96     4714   3785   3686     68    335    187       O  
ATOM    454  OE2 GLU A  96       6.477 -23.160   1.682  1.00 21.31           O  
ANISOU  454  OE2 GLU A  96     3326   2417   2352     67    327    177       O  
ATOM    455  C   GLU A  96       2.159 -26.192   2.364  1.00 20.50           C  
ANISOU  455  C   GLU A  96     3347   2330   2113   -113    289    186       C  
ATOM    456  O   GLU A  96       3.020 -27.016   2.039  1.00 22.01           O  
ANISOU  456  O   GLU A  96     3595   2482   2284    -95    290    170       O  
ATOM    457  N   THR A  97       0.886 -26.546   2.638  1.00 20.48           N  
ANISOU  457  N   THR A  97     3345   2353   2081   -165    273    211       N  
ATOM    458  CA  THR A  97       0.439 -27.934   2.477  1.00 22.05           C  
ANISOU  458  CA  THR A  97     3618   2534   2225   -216    247    217       C  
ATOM    459  CB  THR A  97      -0.970 -28.108   3.018  1.00 23.09           C  
ANISOU  459  CB  THR A  97     3730   2710   2334   -272    225    258       C  
ATOM    460  OG1 THR A  97      -1.835 -27.219   2.308  1.00 24.17           O  
ANISOU  460  OG1 THR A  97     3807   2901   2477   -294    232    300       O  
ATOM    461  CG2 THR A  97      -1.044 -27.844   4.532  1.00 21.79           C  
ANISOU  461  CG2 THR A  97     3528   2556   2193   -243    229    254       C  
ATOM    462  C   THR A  97       0.428 -28.356   1.002  1.00 24.74           C  
ANISOU  462  C   THR A  97     4009   2861   2531   -245    241    222       C  
ATOM    463  O   THR A  97       0.401 -29.575   0.729  1.00 26.49           O  
ANISOU  463  O   THR A  97     4320   3046   2700   -278    222    216       O  
ATOM    464  N   LYS A  98       0.307 -27.378   0.092  1.00 25.01           N  
ANISOU  464  N   LYS A  98     3989   2927   2588   -239    255    236       N  
ATOM    465  CA  LYS A  98       0.267 -27.576  -1.373  1.00 27.89           C  
ANISOU  465  CA  LYS A  98     4386   3286   2923   -266    252    243       C  
ATOM    466  CB  LYS A  98       1.631 -28.062  -1.849  1.00 27.36           C  
ANISOU  466  CB  LYS A  98     4382   3162   2850   -209    267    207       C  
ATOM    467  CG  LYS A  98       2.741 -27.090  -1.566  1.00 28.79           C  
ANISOU  467  CG  LYS A  98     4500   3346   3093   -130    293    192       C  
ATOM    468  CD  LYS A  98       4.017 -27.549  -2.239  1.00 31.22           C  
ANISOU  468  CD  LYS A  98     4861   3612   3389    -72    310    176       C  
ATOM    469  CE  LYS A  98       5.168 -26.636  -1.948  1.00 32.91           C  
ANISOU  469  CE  LYS A  98     5010   3835   3658     -1    328    175       C  
ATOM    470  NZ  LYS A  98       6.441 -27.193  -2.492  1.00 35.93           N  
ANISOU  470  NZ  LYS A  98     5444   4185   4024     63    347    176       N  
ATOM    471  C   LYS A  98      -0.808 -28.596  -1.761  1.00 33.98           C  
ANISOU  471  C   LYS A  98     5223   4061   3626   -356    218    272       C  
ATOM    472  O   LYS A  98      -0.755 -29.184  -2.854  1.00 35.10           O  
ANISOU  472  O   LYS A  98     5436   4178   3723   -388    208    271       O  
ATOM    473  N   CYS A  99      -1.789 -28.810  -0.874  1.00 34.14           N  
ANISOU  473  N   CYS A  99     5351   3672   3948  -1452  -1500    307       N  
ATOM    474  CA ACYS A  99      -2.807 -29.812  -1.076  0.50 35.38           C  
ANISOU  474  CA ACYS A  99     5660   3780   4005  -1444  -1416    102       C  
ATOM    475  CB ACYS A  99      -2.667 -30.879   0.005  0.50 33.63           C  
ANISOU  475  CB ACYS A  99     5548   3588   3642  -1429  -1204    -29       C  
ATOM    476  SG ACYS A  99      -3.625 -32.375  -0.303  0.50 32.91           S  
ANISOU  476  SG ACYS A  99     5639   3435   3429  -1394  -1084   -207       S  
ATOM    477  C   CYS A  99      -4.188 -29.199  -1.061  1.00 38.41           C  
ANISOU  477  C   CYS A  99     5947   3990   4658  -1544  -1561   -116       C  
ATOM    478  O   CYS A  99      -4.499 -28.423  -0.160  1.00 38.19           O  
ANISOU  478  O   CYS A  99     5774   3879   4858  -1625  -1629   -251       O  
ATOM    479  CA BCYS A  99      -2.823 -29.801  -1.111  0.50 36.05           C  
ANISOU  479  CA BCYS A  99     5744   3863   4091  -1444  -1421    104       C  
ATOM    480  CB BCYS A  99      -2.700 -30.958  -0.124  0.50 35.88           C  
ANISOU  480  CB BCYS A  99     5848   3875   3912  -1422  -1204    -24       C  
ATOM    481  SG BCYS A  99      -1.903 -32.427  -0.811  0.50 40.31           S  
ANISOU  481  SG BCYS A  99     6626   4574   4116  -1281  -1030    114       S  
ATOM    482  N   SER A 100      -5.014 -29.581  -2.024  1.00 42.30           N  
ANISOU  482  N   SER A 100     6519   4432   5123  -1526  -1612   -171       N  
ATOM    483  CA  SER A 100      -6.390 -29.148  -2.108  1.00 46.07           C  
ANISOU  483  CA  SER A 100     6923   4734   5847  -1616  -1742   -380       C  
ATOM    484  C   SER A 100      -7.138 -29.839  -0.969  1.00 46.27           C  
ANISOU  484  C   SER A 100     6983   4675   5922  -1663  -1603   -640       C  
ATOM    485  O   SER A 100      -6.839 -30.983  -0.600  1.00 44.99           O  
ANISOU  485  O   SER A 100     6951   4574   5567  -1607  -1419   -653       O  
ATOM    486  CB  SER A 100      -7.002 -29.556  -3.450  1.00 50.25           C  
ANISOU  486  CB  SER A 100     7550   5246   6296  -1560  -1825   -371       C  
ATOM    487  OG  SER A 100      -8.420 -29.480  -3.472  1.00 53.95           O  
ANISOU  487  OG  SER A 100     7987   5527   6983  -1641  -1917   -607       O  
ATOM    488  N   GLU A 101      -8.104 -29.134  -0.415  1.00 47.66           N  
ANISOU  488  N   GLU A 101     7022   4719   6368  -1760  -1692   -832       N  
ATOM    489  CA  GLU A 101      -8.956 -29.644   0.656  1.00 47.95           C  
ANISOU  489  CA  GLU A 101     7048   4692   6478  -1800  -1568  -1063       C  
ATOM    490  C   GLU A 101      -9.708 -30.941   0.226  1.00 48.83           C  
ANISOU  490  C   GLU A 101     7305   4728   6519  -1773  -1475  -1137       C  
ATOM    491  O   GLU A 101     -10.083 -31.751   1.069  1.00 48.94           O  
ANISOU  491  O   GLU A 101     7339   4733   6522  -1776  -1311  -1234       O  
ATOM    492  CB  GLU A 101      -9.952 -28.544   1.066  1.00 51.93           C  
ANISOU  492  CB  GLU A 101     7364   5065   7302  -1894  -1716  -1255       C  
ATOM    493  CG  GLU A 101      -9.325 -27.155   1.184  1.00 57.02           C  
ANISOU  493  CG  GLU A 101     7838   5723   8103  -1920  -1891  -1189       C  
ATOM    494  CD  GLU A 101     -10.263 -25.992   0.933  1.00 66.75           C  
ANISOU  494  CD  GLU A 101     8893   6789   9681  -2008  -2121  -1316       C  
ATOM    495  OE1 GLU A 101      -9.776 -24.879   0.630  1.00 68.39           O  
ANISOU  495  OE1 GLU A 101     8956   6969  10061  -2032  -2312  -1206       O  
ATOM    496  OE2 GLU A 101     -11.493 -26.196   1.043  1.00 71.28           O  
ANISOU  496  OE2 GLU A 101     9456   7248  10381  -2055  -2115  -1515       O  
ATOM    497  N   ASN A 102      -9.894 -31.144  -1.079  1.00 49.58           N  
ANISOU  497  N   ASN A 102     7486   4778   6574  -1736  -1588  -1082       N  
ATOM    498  CA  ASN A 102     -10.569 -32.327  -1.602  1.00 50.54           C  
ANISOU  498  CA  ASN A 102     7736   4807   6662  -1692  -1554  -1173       C  
ATOM    499  CB  ASN A 102     -11.561 -31.904  -2.667  1.00 54.90           C  
ANISOU  499  CB  ASN A 102     8266   5218   7373  -1717  -1765  -1255       C  
ATOM    500  CG  ASN A 102     -12.599 -30.979  -2.098  1.00 59.36           C  
ANISOU  500  CG  ASN A 102     8662   5638   8252  -1845  -1850  -1407       C  
ATOM    501  OD1 ASN A 102     -13.505 -31.397  -1.365  1.00 61.66           O  
ANISOU  501  OD1 ASN A 102     8912   5813   8703  -1898  -1771  -1571       O  
ATOM    502  ND2 ASN A 102     -12.478 -29.701  -2.403  1.00 60.43           N  
ANISOU  502  ND2 ASN A 102     8678   5782   8501  -1893  -2013  -1343       N  
ATOM    503  C   ASN A 102      -9.605 -33.417  -2.126  1.00 49.57           C  
ANISOU  503  C   ASN A 102     7783   4807   6244  -1561  -1456  -1045       C  
ATOM    504  O   ASN A 102     -10.029 -34.328  -2.839  1.00 51.76           O  
ANISOU  504  O   ASN A 102     8167   5012   6488  -1493  -1486  -1118       O  
ATOM    505  N   LYS A 103      -8.309 -33.299  -1.812  1.00 46.21           N  
ANISOU  505  N   LYS A 103     7375   4561   5623  -1515  -1360   -866       N  
ATOM    506  CA  LYS A 103      -7.284 -34.268  -2.216  1.00 45.01           C  
ANISOU  506  CA  LYS A 103     7370   4542   5190  -1386  -1255   -737       C  
ATOM    507  CB  LYS A 103      -6.498 -33.774  -3.447  1.00 48.21           C  
ANISOU  507  CB  LYS A 103     7807   5096   5413  -1287  -1367   -544       C  
ATOM    508  C   LYS A 103      -6.329 -34.553  -1.054  1.00 41.20           C  
ANISOU  508  C   LYS A 103     6883   4171   4599  -1390  -1062   -647       C  
ATOM    509  O   LYS A 103      -5.138 -34.768  -1.277  1.00 40.75           O  
ANISOU  509  O   LYS A 103     6894   4268   4324  -1304   -997   -471       O  
ATOM    510  N   LEU A 104      -6.841 -34.543   0.184  1.00 38.79           N  
ANISOU  510  N   LEU A 104     6493   3808   4438  -1477   -968   -759       N  
ATOM    511  CA  LEU A 104      -6.010 -34.775   1.353  1.00 35.99           C  
ANISOU  511  CA  LEU A 104     6122   3576   3975  -1473   -794   -685       C  
ATOM    512  CB  LEU A 104      -6.789 -34.449   2.640  1.00 36.27           C  
ANISOU  512  CB  LEU A 104     6023   3577   4180  -1557   -733   -831       C  
ATOM    513  CG  LEU A 104      -7.141 -32.972   2.799  1.00 37.97           C  
ANISOU  513  CG  LEU A 104     6086   3766   4576  -1625   -895   -915       C  
ATOM    514  CD1 LEU A 104      -8.199 -32.776   3.851  1.00 39.51           C  
ANISOU  514  CD1 LEU A 104     6153   3915   4944  -1683   -849  -1108       C  
ATOM    515  CD2 LEU A 104      -5.896 -32.148   3.074  1.00 37.75           C  
ANISOU  515  CD2 LEU A 104     6008   3871   4465  -1600   -934   -783       C  
ATOM    516  C   LEU A 104      -5.507 -36.210   1.376  1.00 33.95           C  
ANISOU  516  C   LEU A 104     5996   3354   3548  -1393   -634   -620       C  
ATOM    517  O   LEU A 104      -6.248 -37.142   1.037  1.00 34.79           O  
ANISOU  517  O   LEU A 104     6156   3335   3725  -1377   -627   -715       O  
ATOM    518  N   PRO A 105      -4.239 -36.408   1.766  1.00 31.28           N  
ANISOU  518  N   PRO A 105     5700   3171   3015  -1341   -522   -461       N  
ATOM    519  CA  PRO A 105      -3.708 -37.771   1.829  1.00 30.06           C  
ANISOU  519  CA  PRO A 105     5658   3046   2718  -1267   -375   -395       C  
ATOM    520  CB  PRO A 105      -2.245 -37.575   2.248  1.00 29.19           C  
ANISOU  520  CB  PRO A 105     5565   3117   2410  -1224   -286   -206       C  
ATOM    521  CG  PRO A 105      -1.946 -36.156   1.985  1.00 29.86           C  
ANISOU  521  CG  PRO A 105     5564   3251   2530  -1252   -428   -151       C  
ATOM    522  CD  PRO A 105      -3.226 -35.414   2.166  1.00 29.58           C  
ANISOU  522  CD  PRO A 105     5418   3091   2732  -1347   -540   -333       C  
ATOM    523  C   PRO A 105      -4.440 -38.599   2.867  1.00 29.99           C  
ANISOU  523  C   PRO A 105     5602   2962   2832  -1317   -236   -477       C  
ATOM    524  O   PRO A 105      -4.754 -38.099   3.941  1.00 29.24           O  
ANISOU  524  O   PRO A 105     5393   2908   2809  -1383   -177   -514       O  
ATOM    525  N   ALA A 106      -4.714 -39.861   2.547  1.00 30.65           N  
ANISOU  525  N   ALA A 106     5755   2942   2950  -1272   -192   -500       N  
ATOM    526  CA  ALA A 106      -5.409 -40.755   3.472  1.00 32.84           C  
ANISOU  526  CA  ALA A 106     5960   3134   3382  -1316    -59   -525       C  
ATOM    527  CB  ALA A 106      -5.751 -42.065   2.775  1.00 35.15           C  
ANISOU  527  CB  ALA A 106     6320   3256   3781  -1257    -89   -569       C  
ATOM    528  C   ALA A 106      -4.596 -41.018   4.751  1.00 32.65           C  
ANISOU  528  C   ALA A 106     5896   3279   3229  -1319    142   -378       C  
ATOM    529  O   ALA A 106      -5.180 -41.320   5.788  1.00 34.05           O  
ANISOU  529  O   ALA A 106     5963   3463   3511  -1366    265   -370       O  
ATOM    530  N   GLU A 107      -3.249 -40.882   4.684  1.00 30.72           N  
ANISOU  530  N   GLU A 107     5730   3186   2754  -1262    176   -248       N  
ATOM    531  CA  GLU A 107      -2.382 -41.093   5.847  1.00 31.39           C  
ANISOU  531  CA  GLU A 107     5786   3438   2702  -1256    347   -108       C  
ATOM    532  CB  GLU A 107      -0.903 -41.039   5.462  1.00 31.84           C  
ANISOU  532  CB  GLU A 107     5946   3617   2535  -1184    352     34       C  
ATOM    533  CG  GLU A 107      -0.410 -42.222   4.655  1.00 34.47           C  
ANISOU  533  CG  GLU A 107     6398   3890   2809  -1099    373     92       C  
ATOM    534  CD  GLU A 107      -0.616 -42.114   3.157  1.00 37.92           C  
ANISOU  534  CD  GLU A 107     6921   4244   3243  -1034    206      6       C  
ATOM    535  OE1 GLU A 107      -1.199 -41.106   2.697  1.00 36.83           O  
ANISOU  535  OE1 GLU A 107     6747   4081   3167  -1070     70    -79       O  
ATOM    536  OE2 GLU A 107      -0.193 -43.049   2.441  1.00 41.66           O  
ANISOU  536  OE2 GLU A 107     7490   4687   3650   -934    203     19       O  
ATOM    537  C   GLU A 107      -2.662 -40.119   6.994  1.00 32.15           C  
ANISOU  537  C   GLU A 107     5750   3655   2811  -1309    379   -154       C  
ATOM    538  O   GLU A 107      -2.268 -40.407   8.117  1.00 33.68           O  
ANISOU  538  O   GLU A 107     5893   3990   2915  -1299    529    -69       O  
ATOM    539  N   LEU A 108      -3.349 -38.985   6.732  1.00 31.95           N  
ANISOU  539  N   LEU A 108     5659   3584   2896  -1354    233   -297       N  
ATOM    540  CA  LEU A 108      -3.740 -38.053   7.802  1.00 34.40           C  
ANISOU  540  CA  LEU A 108     5827   3999   3245  -1386    239   -394       C  
ATOM    541  CB  LEU A 108      -4.459 -36.827   7.235  1.00 34.85           C  
ANISOU  541  CB  LEU A 108     5820   3958   3464  -1435     38   -555       C  
ATOM    542  CG  LEU A 108      -3.576 -35.840   6.501  1.00 35.42           C  
ANISOU  542  CG  LEU A 108     5923   4045   3491  -1422   -128   -506       C  
ATOM    543  CD1 LEU A 108      -4.413 -34.913   5.653  1.00 36.87           C  
ANISOU  543  CD1 LEU A 108     6054   4087   3869  -1475   -331   -627       C  
ATOM    544  CD2 LEU A 108      -2.729 -35.042   7.470  1.00 36.20           C  
ANISOU  544  CD2 LEU A 108     5939   4303   3511  -1397   -132   -492       C  
ATOM    545  C   LEU A 108      -4.645 -38.737   8.844  1.00 37.90           C  
ANISOU  545  C   LEU A 108     6166   4474   3762  -1401    404   -414       C  
ATOM    546  O   LEU A 108      -4.729 -38.276   9.978  1.00 38.77           O  
ANISOU  546  O   LEU A 108     6162   4751   3819  -1385    474   -455       O  
ATOM    547  N   GLN A 109      -5.317 -39.839   8.468  1.00 39.49           N  
ANISOU  547  N   GLN A 109     6120   3548   5338   -983     10    864       N  
ATOM    548  CA  GLN A 109      -6.147 -40.601   9.388  1.00 41.88           C  
ANISOU  548  CA  GLN A 109     6417   3782   5713  -1100      0    853       C  
ATOM    549  CB  GLN A 109      -7.021 -41.601   8.617  1.00 46.40           C  
ANISOU  549  CB  GLN A 109     6996   4266   6369  -1102    -52    719       C  
ATOM    550  CG  GLN A 109      -8.255 -40.938   7.998  1.00 50.44           C  
ANISOU  550  CG  GLN A 109     7480   4837   6846  -1104    -85    581       C  
ATOM    551  CD  GLN A 109      -8.434 -41.277   6.538  1.00 56.83           C  
ANISOU  551  CD  GLN A 109     8312   5638   7644   -949   -149    406       C  
ATOM    552  OE1 GLN A 109      -8.685 -42.433   6.160  1.00 60.87           O  
ANISOU  552  OE1 GLN A 109     8805   6027   8295   -901   -225    290       O  
ATOM    553  NE2 GLN A 109      -8.307 -40.275   5.682  1.00 56.49           N  
ANISOU  553  NE2 GLN A 109     8286   5729   7448   -842   -142    386       N  
ATOM    554  C   GLN A 109      -5.317 -41.296  10.488  1.00 43.31           C  
ANISOU  554  C   GLN A 109     6621   3891   5942  -1129     28    975       C  
ATOM    555  O   GLN A 109      -5.881 -41.747  11.484  1.00 44.24           O  
ANISOU  555  O   GLN A 109     6714   4000   6097  -1222     43   1047       O  
ATOM    556  N   GLU A 110      -3.981 -41.373  10.329  1.00 43.34           N  
ANISOU  556  N   GLU A 110     6667   3861   5941  -1042     38   1008       N  
ATOM    557  CA  GLU A 110      -3.115 -41.939  11.359  1.00 44.30           C  
ANISOU  557  CA  GLU A 110     6827   3903   6101  -1046     48   1093       C  
ATOM    558  CB  GLU A 110      -1.850 -42.550  10.742  1.00 48.27           C  
ANISOU  558  CB  GLU A 110     7385   4326   6629   -958     25   1048       C  
ATOM    559  C   GLU A 110      -2.743 -40.888  12.437  1.00 41.98           C  
ANISOU  559  C   GLU A 110     6488   3692   5771  -1004     69   1158       C  
ATOM    560  O   GLU A 110      -1.788 -41.095  13.188  1.00 42.24           O  
ANISOU  560  O   GLU A 110     6555   3670   5825   -946     70   1198       O  
ATOM    561  N   LEU A 111      -3.492 -39.776  12.528  1.00 39.75           N  
ANISOU  561  N   LEU A 111     6118   3533   5452  -1009     49   1132       N  
ATOM    562  CA  LEU A 111      -3.268 -38.779  13.559  1.00 38.33           C  
ANISOU  562  CA  LEU A 111     5849   3444   5272   -929      4   1136       C  
ATOM    563  CB  LEU A 111      -3.077 -37.376  12.969  1.00 36.08           C  
ANISOU  563  CB  LEU A 111     5466   3184   5061   -869    -71   1096       C  
ATOM    564  CG  LEU A 111      -1.635 -36.904  12.786  1.00 36.24           C  
ANISOU  564  CG  LEU A 111     5457   3099   5213   -763    -83   1142       C  
ATOM    565  CD1 LEU A 111      -1.591 -35.452  12.359  1.00 35.95           C  
ANISOU  565  CD1 LEU A 111     5270   3070   5318   -721   -187   1155       C  
ATOM    566  CD2 LEU A 111      -0.763 -37.155  14.017  1.00 36.91           C  
ANISOU  566  CD2 LEU A 111     5546   3136   5343   -655   -102   1129       C  
ATOM    567  C   LEU A 111      -4.407 -38.755  14.557  1.00 40.37           C  
ANISOU  567  C   LEU A 111     6036   3863   5442   -969     -7   1134       C  
ATOM    568  O   LEU A 111      -5.340 -37.958  14.416  1.00 39.41           O  
ANISOU  568  O   LEU A 111     5825   3858   5292   -993    -64   1052       O  
ATOM    569  N   PRO A 112      -4.359 -39.629  15.575  1.00 42.76           N  
ANISOU  569  N   PRO A 112     6364   4193   5690   -971     44   1234       N  
ATOM    570  CA  PRO A 112      -5.412 -39.608  16.593  1.00 44.49           C  
ANISOU  570  CA  PRO A 112     6480   4638   5788   -988     60   1277       C  
ATOM    571  CB  PRO A 112      -5.283 -40.986  17.244  1.00 48.49           C  
ANISOU  571  CB  PRO A 112     7053   5091   6282  -1047    149   1474       C  
ATOM    572  CG  PRO A 112      -3.821 -41.293  17.154  1.00 48.05           C  
ANISOU  572  CG  PRO A 112     7117   4842   6299   -958    127   1469       C  
ATOM    573  CD  PRO A 112      -3.318 -40.635  15.894  1.00 43.65           C  
ANISOU  573  CD  PRO A 112     6587   4158   5838   -945     80   1323       C  
ATOM    574  C   PRO A 112      -5.164 -38.474  17.586  1.00 43.07           C  
ANISOU  574  C   PRO A 112     6167   4664   5534   -790    -39   1184       C  
ATOM    575  O   PRO A 112      -4.035 -38.006  17.748  1.00 42.89           O  
ANISOU  575  O   PRO A 112     6149   4556   5590   -641   -106   1129       O  
ATOM    576  N   GLY A 113      -6.224 -38.006  18.222  1.00 42.78           N  
ANISOU  576  N   GLY A 113     5984   4900   5370   -769    -72   1134       N  
ATOM    577  CA  GLY A 113      -6.121 -36.889  19.157  1.00 41.82           C  
ANISOU  577  CA  GLY A 113     5687   5019   5182   -536   -226    982       C  
ATOM    578  C   GLY A 113      -6.071 -35.528  18.486  1.00 36.93           C  
ANISOU  578  C   GLY A 113     4973   4333   4724   -486   -421    775       C  
ATOM    579  O   GLY A 113      -5.821 -34.527  19.158  1.00 38.67           O  
ANISOU  579  O   GLY A 113     5022   4684   4985   -267   -617    611       O  
ATOM    580  N   LEU A 114      -6.242 -35.476  17.144  1.00 31.49           N  
ANISOU  580  N   LEU A 114     4379   3432   4154   -660   -395    783       N  
ATOM    581  CA  LEU A 114      -6.289 -34.227  16.361  1.00 27.23           C  
ANISOU  581  CA  LEU A 114     3755   2814   3778   -648   -570    651       C  
ATOM    582  CB  LEU A 114      -4.931 -33.959  15.676  1.00 23.96           C  
ANISOU  582  CB  LEU A 114     3390   2138   3574   -605   -579    732       C  
ATOM    583  CG  LEU A 114      -3.772 -33.667  16.608  1.00 24.14           C  
ANISOU  583  CG  LEU A 114     3330   2129   3714   -394   -666    706       C  
ATOM    584  CD1 LEU A 114      -2.458 -33.594  15.843  1.00 24.34           C  
ANISOU  584  CD1 LEU A 114     3409   1888   3953   -389   -627    813       C  
ATOM    585  CD2 LEU A 114      -4.002 -32.372  17.356  1.00 25.69           C  
ANISOU  585  CD2 LEU A 114     3274   2458   4029   -201   -951    504       C  
ATOM    586  C   LEU A 114      -7.390 -34.438  15.320  1.00 26.92           C  
ANISOU  586  C   LEU A 114     3791   2747   3692   -843   -510    635       C  
ATOM    587  O   LEU A 114      -7.153 -34.280  14.119  1.00 26.36           O  
ANISOU  587  O   LEU A 114     3801   2497   3717   -910   -497    669       O  
ATOM    588  N   SER A 115      -8.588 -34.801  15.788  1.00 25.86           N  
ANISOU  588  N   SER A 115     3275   3004   3548  -1516   -507    530       N  
ATOM    589  CA  SER A 115      -9.722 -35.176  14.944  1.00 30.50           C  
ANISOU  589  CA  SER A 115     3820   3727   4040  -1535   -684    625       C  
ATOM    590  CB  SER A 115     -10.706 -36.063  15.709  1.00 34.46           C  
ANISOU  590  CB  SER A 115     4173   4334   4587  -1689   -901    745       C  
ATOM    591  OG  SER A 115     -11.406 -35.336  16.705  1.00 36.43           O  
ANISOU  591  OG  SER A 115     4267   4708   4867  -1661   -792    891       O  
ATOM    592  C   SER A 115     -10.464 -34.017  14.298  1.00 31.15           C  
ANISOU  592  C   SER A 115     3867   3939   4030  -1400   -563    750       C  
ATOM    593  O   SER A 115     -11.177 -34.240  13.318  1.00 34.31           O  
ANISOU  593  O   SER A 115     4275   4418   4343  -1415   -684    820       O  
ATOM    594  N   HIS A 116     -10.334 -32.800  14.839  1.00 27.88           N  
ANISOU  594  N   HIS A 116     3412   3541   3638  -1283   -340    791       N  
ATOM    595  CA  HIS A 116     -11.022 -31.642  14.257  1.00 28.40           C  
ANISOU  595  CA  HIS A 116     3427   3724   3638  -1156   -227    909       C  
ATOM    596  CB  HIS A 116     -11.484 -30.686  15.355  1.00 29.59           C  
ANISOU  596  CB  HIS A 116     3462   3943   3836  -1080    -66   1018       C  
ATOM    597  CG  HIS A 116     -12.373 -31.364  16.341  1.00 35.53           C  
ANISOU  597  CG  HIS A 116     4075   4794   4632  -1189   -177   1130       C  
ATOM    598  ND1 HIS A 116     -11.899 -31.792  17.562  1.00 36.20           N  
ANISOU  598  ND1 HIS A 116     4137   4814   4802  -1271   -170   1072       N  
ATOM    599  CE1 HIS A 116     -12.917 -32.400  18.152  1.00 39.06           C  
ANISOU  599  CE1 HIS A 116     4346   5318   5176  -1367   -312   1206       C  
ATOM    600  NE2 HIS A 116     -13.997 -32.405  17.381  1.00 41.72           N  
ANISOU  600  NE2 HIS A 116     4620   5795   5437  -1349   -409   1361       N  
ATOM    601  CD2 HIS A 116     -13.661 -31.751  16.212  1.00 39.72           C  
ANISOU  601  CD2 HIS A 116     4480   5487   5127  -1245   -319   1308       C  
ATOM    602  C   HIS A 116     -10.045 -30.989  13.285  1.00 24.99           C  
ANISOU  602  C   HIS A 116     3125   3214   3156  -1046   -120    796       C  
ATOM    603  O   HIS A 116      -9.059 -30.414  13.709  1.00 21.69           O  
ANISOU  603  O   HIS A 116     2774   2696   2772   -970     25    720       O  
ATOM    604  N   GLN A 117     -10.246 -31.206  11.987  1.00 26.14           N  
ANISOU  604  N   GLN A 117     3316   3400   3218  -1057   -214    787       N  
ATOM    605  CA  GLN A 117      -9.294 -30.775  10.959  1.00 24.49           C  
ANISOU  605  CA  GLN A 117     3219   3138   2947   -972   -150    673       C  
ATOM    606  CB  GLN A 117      -8.721 -32.005  10.222  1.00 27.19           C  
ANISOU  606  CB  GLN A 117     3695   3395   3242  -1052   -302    528       C  
ATOM    607  CG  GLN A 117      -8.195 -33.065  11.177  1.00 29.51           C  
ANISOU  607  CG  GLN A 117     4030   3563   3621  -1143   -373    437       C  
ATOM    608  CD  GLN A 117      -7.464 -34.218  10.533  1.00 34.17           C  
ANISOU  608  CD  GLN A 117     4760   4043   4181  -1199   -503    274       C  
ATOM    609  OE1 GLN A 117      -7.411 -34.347   9.306  1.00 37.59           O  
ANISOU  609  OE1 GLN A 117     5274   4499   4509  -1174   -557    222       O  
ATOM    610  NE2 GLN A 117      -6.850 -35.072  11.369  1.00 32.75           N  
ANISOU  610  NE2 GLN A 117     4608   3735   4099  -1280   -553    187       N  
ATOM    611  C   GLN A 117      -9.887 -29.766   9.972  1.00 24.97           C  
ANISOU  611  C   GLN A 117     3216   3325   2946   -905   -103    773       C  
ATOM    612  O   GLN A 117     -10.975 -29.960   9.423  1.00 28.46           O  
ANISOU  612  O   GLN A 117     3590   3872   3353   -978   -202    894       O  
ATOM    613  N   TYR A 118      -9.142 -28.707   9.728  1.00 20.58           N  
ANISOU  613  N   TYR A 118     2681   2758   2381   -779     32    736       N  
ATOM    614  CA  TYR A 118      -9.587 -27.603   8.884  1.00 20.92           C  
ANISOU  614  CA  TYR A 118     2638   2920   2390   -717     80    828       C  
ATOM    615  CB  TYR A 118      -9.966 -26.370   9.738  1.00 19.81           C  
ANISOU  615  CB  TYR A 118     2390   2819   2319   -611    223    941       C  
ATOM    616  CG  TYR A 118     -10.856 -26.733  10.905  1.00 20.62           C  
ANISOU  616  CG  TYR A 118     2414   2937   2483   -656    228   1036       C  
ATOM    617  CD1 TYR A 118     -12.217 -26.932  10.729  1.00 23.23           C  
ANISOU  617  CD1 TYR A 118     2623   3389   2815   -731    158   1196       C  
ATOM    618  CE1 TYR A 118     -13.028 -27.332  11.778  1.00 25.14           C  
ANISOU  618  CE1 TYR A 118     2782   3671   3100   -771    142   1299       C  
ATOM    619  CZ  TYR A 118     -12.472 -27.598  13.015  1.00 24.45           C  
ANISOU  619  CZ  TYR A 118     2732   3497   3061   -759    193   1220       C  
ATOM    620  OH  TYR A 118     -13.265 -28.001  14.057  1.00 28.88           O  
ANISOU  620  OH  TYR A 118     3192   4121   3661   -808    168   1322       O  
ATOM    621  CE2 TYR A 118     -11.114 -27.441  13.202  1.00 20.71           C  
ANISOU  621  CE2 TYR A 118     2390   2881   2597   -707    267   1058       C  
ATOM    622  CD2 TYR A 118     -10.318 -27.018  12.146  1.00 19.68           C  
ANISOU  622  CD2 TYR A 118     2345   2715   2417   -649    282    975       C  
ATOM    623  C   TYR A 118      -8.505 -27.264   7.907  1.00 19.90           C  
ANISOU  623  C   TYR A 118     2593   2775   2193   -652     94    718       C  
ATOM    624  O   TYR A 118      -7.338 -27.258   8.265  1.00 17.00           O  
ANISOU  624  O   TYR A 118     2327   2305   1829   -583    151    617       O  
ATOM    625  N   TRP A 119      -8.884 -27.053   6.659  1.00 21.48           N  
ANISOU  625  N   TRP A 119     2751   3081   2330   -689     33    750       N  
ATOM    626  CA  TRP A 119      -7.917 -26.814   5.602  1.00 20.75           C  
ANISOU  626  CA  TRP A 119     2720   3008   2157   -641     24    650       C  
ATOM    627  CB  TRP A 119      -7.750 -28.101   4.767  1.00 22.72           C  
ANISOU  627  CB  TRP A 119     3089   3225   2317   -741   -104    534       C  
ATOM    628  CG  TRP A 119      -7.472 -29.334   5.581  1.00 22.30           C  
ANISOU  628  CG  TRP A 119     3151   3031   2293   -784   -151    441       C  
ATOM    629  CD1 TRP A 119      -8.386 -30.227   6.069  1.00 25.13           C  
ANISOU  629  CD1 TRP A 119     3498   3366   2685   -901   -254    495       C  
ATOM    630  NE1 TRP A 119      -7.742 -31.227   6.759  1.00 24.85           N  
ANISOU  630  NE1 TRP A 119     3565   3194   2684   -923   -294    376       N  
ATOM    631  CE2 TRP A 119      -6.388 -31.005   6.706  1.00 22.31           C  
ANISOU  631  CE2 TRP A 119     3333   2794   2351   -819   -200    251       C  
ATOM    632  CD2 TRP A 119      -6.186 -29.816   5.976  1.00 20.50           C  
ANISOU  632  CD2 TRP A 119     3051   2669   2069   -723   -115    294       C  
ATOM    633  CE3 TRP A 119      -4.874 -29.373   5.760  1.00 18.20           C  
ANISOU  633  CE3 TRP A 119     2830   2342   1744   -604    -31    215       C  
ATOM    634  CZ3 TRP A 119      -3.827 -30.082   6.315  1.00 17.71           C  
ANISOU  634  CZ3 TRP A 119     2890   2128   1710   -584     -8    107       C  
ATOM    635  CH2 TRP A 119      -4.055 -31.256   7.043  1.00 19.39           C  
ANISOU  635  CH2 TRP A 119     3148   2226   1993   -691    -81     54       C  
ATOM    636  CZ2 TRP A 119      -5.327 -31.735   7.249  1.00 21.43           C  
ANISOU  636  CZ2 TRP A 119     3334   2531   2278   -809   -189    122       C  
ATOM    637  C   TRP A 119      -8.352 -25.680   4.684  1.00 22.03           C  
ANISOU  637  C   TRP A 119     2745   3319   2305   -630     31    751       C  
ATOM    638  O   TRP A 119      -9.542 -25.508   4.408  1.00 24.64           O  
ANISOU  638  O   TRP A 119     2960   3737   2664   -719     -1    886       O  
ATOM    639  N   SER A 120      -7.382 -24.930   4.204  1.00 19.34           N  
ANISOU  639  N   SER A 120     2409   3013   1926   -531     62    703       N  
ATOM    640  CA  SER A 120      -7.624 -23.895   3.226  1.00 20.49           C  
ANISOU  640  CA  SER A 120     2413   3311   2060   -535     39    782       C  
ATOM    641  CB  SER A 120      -7.547 -22.508   3.847  1.00 19.87           C  
ANISOU  641  CB  SER A 120     2231   3259   2062   -411    118    879       C  
ATOM    642  OG  SER A 120      -7.890 -21.551   2.848  1.00 22.35           O  
ANISOU  642  OG  SER A 120     2379   3730   2383   -444     68    964       O  
ATOM    643  C   SER A 120      -6.596 -24.031   2.141  1.00 20.64           C  
ANISOU  643  C   SER A 120     2493   3383   1967   -517    -18    671       C  
ATOM    644  O   SER A 120      -5.409 -24.154   2.426  1.00 18.32           O  
ANISOU  644  O   SER A 120     2312   3017   1633   -408     13    580       O  
ATOM    645  N   ALA A 121      -7.022 -23.905   0.892  1.00 23.73           N  
ANISOU  645  N   ALA A 121     2797   3910   2309   -623    -97    698       N  
ATOM    646  CA  ALA A 121      -6.091 -23.965  -0.223  1.00 26.00           C  
ANISOU  646  CA  ALA A 121     3118   4283   2478   -608   -155    597       C  
ATOM    647  CB  ALA A 121      -5.966 -25.398  -0.715  1.00 29.64           C  
ANISOU  647  CB  ALA A 121     3748   4676   2837   -686   -211    459       C  
ATOM    648  C   ALA A 121      -6.600 -23.055  -1.329  1.00 27.30           C  
ANISOU  648  C   ALA A 121     3088   4640   2647   -702   -219    697       C  
ATOM    649  O   ALA A 121      -7.777 -22.686  -1.350  1.00 28.47           O  
ANISOU  649  O   ALA A 121     3105   4829   2883   -813   -225    834       O  
ATOM    650  N   PRO A 122      -5.726 -22.695  -2.282  1.00 27.96           N  
ANISOU  650  N   PRO A 122     3136   4851   2636   -670   -273    643       N  
ATOM    651  CA  PRO A 122      -6.152 -21.793  -3.358  1.00 31.17           C  
ANISOU  651  CA  PRO A 122     3329   5457   3057   -781   -352    740       C  
ATOM    652  CB  PRO A 122      -4.917 -21.715  -4.259  1.00 31.19           C  
ANISOU  652  CB  PRO A 122     3344   5586   2921   -715   -414    642       C  
ATOM    653  CG  PRO A 122      -3.808 -22.007  -3.396  1.00 28.84           C  
ANISOU  653  CG  PRO A 122     3213   5162   2584   -518   -348    562       C  
ATOM    654  CD  PRO A 122      -4.283 -22.978  -2.362  1.00 26.53           C  
ANISOU  654  CD  PRO A 122     3083   4652   2344   -525   -267    517       C  
ATOM    655  C   PRO A 122      -7.385 -22.214  -4.134  1.00 38.52           C  
ANISOU  655  C   PRO A 122     4203   6432   4003  -1014   -403    806       C  
ATOM    656  O   PRO A 122      -7.710 -23.402  -4.204  1.00 40.49           O  
ANISOU  656  O   PRO A 122     4612   6582   4190  -1093   -414    740       O  
ATOM    657  N   SER A 123      -8.082 -21.194  -4.689  1.00 51.58           N  
ANISOU  657  N   SER A 123     8148   7017   4435   1100    830    670       N  
ATOM    658  CA  SER A 123      -9.268 -21.353  -5.524  1.00 57.35           C  
ANISOU  658  CA  SER A 123     8802   7774   5214   1098    728    598       C  
ATOM    659  CB  SER A 123      -9.776 -19.992  -6.002  1.00 62.50           C  
ANISOU  659  CB  SER A 123     9462   8411   5874   1180    553    573       C  
ATOM    660  OG  SER A 123      -9.779 -18.993  -4.997  1.00 65.97           O  
ANISOU  660  OG  SER A 123     9865   8859   6341   1254    524    578       O  
ATOM    661  C   SER A 123      -8.899 -22.203  -6.749  1.00 58.69           C  
ANISOU  661  C   SER A 123     9038   7941   5319   1052    695    618       C  
ATOM    662  O   SER A 123      -7.947 -21.885  -7.468  1.00 58.50           O  
ANISOU  662  O   SER A 123     9122   7912   5191   1048    654    680       O  
ATOM    663  N   GLU A 126      -4.337 -26.392  -7.102  1.00 52.32           N  
ANISOU  663  N   GLU A 126     8570   7254   4054    874    771    544       N  
ATOM    664  CA  GLU A 126      -3.587 -27.257  -6.196  1.00 50.66           C  
ANISOU  664  CA  GLU A 126     8457   7006   3784    841    806    449       C  
ATOM    665  CB  GLU A 126      -4.130 -28.695  -6.223  1.00 54.14           C  
ANISOU  665  CB  GLU A 126     8894   7445   4233    796    694    395       C  
ATOM    666  CG  GLU A 126      -3.505 -29.600  -5.173  1.00 57.40           C  
ANISOU  666  CG  GLU A 126     9445   7781   4583    745    697    282       C  
ATOM    667  CD  GLU A 126      -3.918 -31.054  -5.228  1.00 63.13           C  
ANISOU  667  CD  GLU A 126    10205   8499   5282    684    528    227       C  
ATOM    668  OE1 GLU A 126      -4.729 -31.401  -6.117  1.00 65.08           O  
ANISOU  668  OE1 GLU A 126    10343   8807   5577    697    416    288       O  
ATOM    669  OE2 GLU A 126      -3.426 -31.849  -4.395  1.00 63.93           O  
ANISOU  669  OE2 GLU A 126    10456   8520   5314    629    487    118       O  
ATOM    670  C   GLU A 126      -2.084 -27.237  -6.495  1.00 48.08           C  
ANISOU  670  C   GLU A 126     8229   6750   3290    856    786    368       C  
ATOM    671  O   GLU A 126      -1.684 -27.039  -7.631  1.00 49.71           O  
ANISOU  671  O   GLU A 126     8408   7080   3398    868    702    379       O  
ATOM    672  N   GLY A 127      -1.267 -27.408  -5.459  1.00 44.51           N  
ANISOU  672  N   GLY A 127     7890   6221   2801    855    866    273       N  
ATOM    673  CA  GLY A 127       0.177 -27.433  -5.623  1.00 41.67           C  
ANISOU  673  CA  GLY A 127     7625   5927   2278    873    852    146       C  
ATOM    674  C   GLY A 127       0.909 -26.220  -5.101  1.00 38.54           C  
ANISOU  674  C   GLY A 127     7273   5484   1888    908   1002    179       C  
ATOM    675  O   GLY A 127       2.128 -26.137  -5.251  1.00 38.04           O  
ANISOU  675  O   GLY A 127     7280   5487   1686    917   1008     65       O  
ATOM    676  N   TYR A 128       0.190 -25.268  -4.483  1.00 37.04           N  
ANISOU  676  N   TYR A 128     7034   5189   1850    937   1107    322       N  
ATOM    677  CA  TYR A 128       0.847 -24.109  -3.889  1.00 33.17           C  
ANISOU  677  CA  TYR A 128     6585   4633   1385    996   1220    369       C  
ATOM    678  CB  TYR A 128       1.160 -22.978  -4.887  1.00 35.42           C  
ANISOU  678  CB  TYR A 128     6838   5030   1590    973   1176    481       C  
ATOM    679  CG  TYR A 128       0.029 -22.030  -5.197  1.00 39.11           C  
ANISOU  679  CG  TYR A 128     7217   5481   2161    981   1122    649       C  
ATOM    680  CD1 TYR A 128      -0.935 -22.356  -6.139  1.00 43.62           C  
ANISOU  680  CD1 TYR A 128     7712   6119   2743    940   1014    680       C  
ATOM    681  CE1 TYR A 128      -1.980 -21.489  -6.429  1.00 47.49           C  
ANISOU  681  CE1 TYR A 128     8141   6582   3322    958    942    784       C  
ATOM    682  CZ  TYR A 128      -2.010 -20.233  -5.854  1.00 48.51           C  
ANISOU  682  CZ  TYR A 128     8284   6641   3507   1012    942    869       C  
ATOM    683  OH  TYR A 128      -3.000 -19.342  -6.196  1.00 53.07           O  
ANISOU  683  OH  TYR A 128     8820   7198   4146   1037    817    934       O  
ATOM    684  CE2 TYR A 128      -1.028 -19.870  -4.955  1.00 44.41           C  
ANISOU  684  CE2 TYR A 128     7828   6066   2980   1058   1041    871       C  
ATOM    685  CD2 TYR A 128       0.010 -20.748  -4.675  1.00 40.35           C  
ANISOU  685  CD2 TYR A 128     7379   5564   2389   1041   1143    759       C  
ATOM    686  C   TYR A 128       0.115 -23.593  -2.692  1.00 28.32           C  
ANISOU  686  C   TYR A 128     5939   3871    951   1061   1316    448       C  
ATOM    687  O   TYR A 128      -1.076 -23.851  -2.497  1.00 29.83           O  
ANISOU  687  O   TYR A 128     6042   4047   1244   1040   1299    495       O  
ATOM    688  N   SER A 129       0.864 -22.926  -1.818  1.00 29.26           N  
ANISOU  688  N   SER A 129     4151   3948   3017   -368    468    116       N  
ATOM    689  CA  SER A 129       0.318 -22.329  -0.614  1.00 25.38           C  
ANISOU  689  CA  SER A 129     3625   3445   2573   -369    443    138       C  
ATOM    690  CB  SER A 129      -0.493 -21.104  -1.023  1.00 25.47           C  
ANISOU  690  CB  SER A 129     3580   3504   2591   -400    421    179       C  
ATOM    691  OG  SER A 129      -0.945 -20.347   0.083  1.00 23.38           O  
ANISOU  691  OG  SER A 129     3282   3232   2371   -388    399    201       O  
ATOM    692  C   SER A 129      -0.481 -23.405   0.207  1.00 22.54           C  
ANISOU  692  C   SER A 129     3309   3049   2207   -390    429    118       C  
ATOM    693  O   SER A 129      -0.103 -24.576   0.145  1.00 23.76           O  
ANISOU  693  O   SER A 129     3515   3168   2345   -384    443     84       O  
ATOM    694  N   GLY A 130      -1.572 -23.039   0.869  1.00 19.93           N  
ANISOU  694  N   GLY A 130     2955   2731   1887   -411    400    146       N  
ATOM    695  CA  GLY A 130      -2.356 -24.003   1.613  1.00 18.31           C  
ANISOU  695  CA  GLY A 130     2776   2505   1675   -429    379    145       C  
ATOM    696  C   GLY A 130      -1.965 -24.017   3.085  1.00 17.07           C  
ANISOU  696  C   GLY A 130     2593   2327   1564   -386    377    144       C  
ATOM    697  O   GLY A 130      -0.778 -24.047   3.422  1.00 16.98           O  
ANISOU  697  O   GLY A 130     2579   2291   1581   -347    402    124       O  
ATOM    698  N   VAL A 131      -2.959 -24.041   3.955  1.00 16.81           N  
ANISOU  698  N   VAL A 131     2540   2311   1537   -392    348    173       N  
ATOM    699  CA  VAL A 131      -2.709 -24.116   5.382  1.00 16.13           C  
ANISOU  699  CA  VAL A 131     2424   2218   1488   -352    344    174       C  
ATOM    700  CB  VAL A 131      -2.833 -22.745   6.106  1.00 16.38           C  
ANISOU  700  CB  VAL A 131     2408   2276   1542   -315    337    193       C  
ATOM    701  CG1 VAL A 131      -1.683 -21.800   5.756  1.00 15.96           C  
ANISOU  701  CG1 VAL A 131     2345   2206   1513   -291    357    175       C  
ATOM    702  CG2 VAL A 131      -4.190 -22.129   5.852  1.00 17.49           C  
ANISOU  702  CG2 VAL A 131     2531   2459   1655   -336    314    237       C  
ATOM    703  C   VAL A 131      -3.670 -25.127   6.000  1.00 17.33           C  
ANISOU  703  C   VAL A 131     2576   2378   1630   -371    311    199       C  
ATOM    704  O   VAL A 131      -4.762 -25.413   5.458  1.00 18.95           O  
ANISOU  704  O   VAL A 131     2796   2602   1800   -414    283    232       O  
ATOM    705  N   GLY A 132      -3.292 -25.627   7.162  1.00 15.04           N  
ANISOU  705  N   GLY A 132     2261   2080   1374   -342    310    194       N  
ATOM    706  CA  GLY A 132      -4.144 -26.568   7.890  1.00 15.85           C  
ANISOU  706  CA  GLY A 132     2345   2199   1477   -355    272    229       C  
ATOM    707  C   GLY A 132      -4.136 -26.287   9.370  1.00 15.40           C  
ANISOU  707  C   GLY A 132     2227   2177   1449   -309    266    247       C  
ATOM    708  O   GLY A 132      -3.141 -25.777   9.888  1.00 14.78           O  
ANISOU  708  O   GLY A 132     2133   2086   1398   -273    295    217       O  
ATOM    709  N   LEU A 133      -5.219 -26.645  10.071  1.00 15.84           N  
ANISOU  709  N   LEU A 133     2244   2279   1494   -308    225    301       N  
ATOM    710  CA  LEU A 133      -5.253 -26.508  11.525  1.00 16.52           C  
ANISOU  710  CA  LEU A 133     2265   2411   1602   -260    216    320       C  
ATOM    711  CB  LEU A 133      -6.019 -25.241  11.953  1.00 17.65           C  
ANISOU  711  CB  LEU A 133     2380   2609   1716   -218    208    349       C  
ATOM    712  CG  LEU A 133      -5.858 -24.817  13.427  1.00 19.89           C  
ANISOU  712  CG  LEU A 133     2605   2939   2013   -154    207    349       C  
ATOM    713  CD1 LEU A 133      -5.847 -23.280  13.525  1.00 20.62           C  
ANISOU  713  CD1 LEU A 133     2705   3038   2091   -109    220    328       C  
ATOM    714  CD2 LEU A 133      -6.996 -25.336  14.252  1.00 22.28           C  
ANISOU  714  CD2 LEU A 133     2850   3318   2297   -135    165    422       C  
ATOM    715  C   LEU A 133      -5.956 -27.778  12.043  1.00 17.34           C  
ANISOU  715  C   LEU A 133     2333   2540   1714   -279    170    373       C  
ATOM    716  O   LEU A 133      -7.068 -28.084  11.625  1.00 18.66           O  
ANISOU  716  O   LEU A 133     2508   2731   1852   -309    129    429       O  
ATOM    717  N   LEU A 134      -5.307 -28.519  12.938  1.00 16.71           N  
ANISOU  717  N   LEU A 134     2210   2459   1678   -266    174    365       N  
ATOM    718  CA  LEU A 134      -5.837 -29.779  13.446  1.00 18.37           C  
ANISOU  718  CA  LEU A 134     2375   2691   1912   -287    127    417       C  
ATOM    719  CB  LEU A 134      -4.945 -30.963  13.012  1.00 20.24           C  
ANISOU  719  CB  LEU A 134     2645   2852   2194   -325    140    378       C  
ATOM    720  CG  LEU A 134      -4.732 -31.201  11.485  1.00 23.57           C  
ANISOU  720  CG  LEU A 134     3166   3197   2593   -368    153    333       C  
ATOM    721  CD1 LEU A 134      -3.704 -30.212  10.884  1.00 24.07           C  
ANISOU  721  CD1 LEU A 134     3275   3227   2642   -347    218    269       C  
ATOM    722  CD2 LEU A 134      -4.191 -32.592  11.241  1.00 25.10           C  
ANISOU  722  CD2 LEU A 134     3381   3326   2828   -398    147    312       C  
ATOM    723  C   LEU A 134      -5.865 -29.621  14.957  1.00 18.19           C  
ANISOU  723  C   LEU A 134     2260   2744   1909   -236    120    447       C  
ATOM    724  O   LEU A 134      -4.850 -29.248  15.559  1.00 17.43           O  
ANISOU  724  O   LEU A 134     2146   2640   1837   -208    163    403       O  
ATOM    725  N   SER A 135      -7.016 -29.887  15.577  1.00 19.47           N  
ANISOU  725  N   SER A 135     2359   2984   2054   -222     65    530       N  
ATOM    726  CA ASER A 135      -7.161 -29.664  17.007  0.49 19.82           C  
ANISOU  726  CA ASER A 135     2309   3118   2104   -165     57    564       C  
ATOM    727  CA BSER A 135      -7.124 -29.700  17.024  0.51 19.53           C  
ANISOU  727  CA BSER A 135     2271   3080   2069   -165     57    563       C  
ATOM    728  CB ASER A 135      -7.994 -28.399  17.209  0.49 21.15           C  
ANISOU  728  CB ASER A 135     2477   3349   2211   -110     55    588       C  
ATOM    729  CB BSER A 135      -7.817 -28.377  17.353  0.51 20.14           C  
ANISOU  729  CB BSER A 135     2343   3221   2088   -105     61    579       C  
ATOM    730  OG ASER A 135      -7.979 -27.876  18.524  0.49 23.04           O  
ANISOU  730  OG ASER A 135     2644   3668   2441    -39     60    595       O  
ATOM    731  OG BSER A 135      -9.210 -28.407  17.085  0.51 22.00           O  
ANISOU  731  OG BSER A 135     2569   3510   2280   -106     12    668       O  
ATOM    732  C   SER A 135      -7.785 -30.856  17.737  1.00 21.72           C  
ANISOU  732  C   SER A 135     2459   3420   2373   -174     -5    650       C  
ATOM    733  O   SER A 135      -8.600 -31.553  17.158  1.00 22.96           O  
ANISOU  733  O   SER A 135     2628   3570   2524   -215    -58    709       O  
ATOM    734  N   ARG A 136      -7.383 -31.096  18.988  1.00 22.69           N  
ANISOU  734  N   ARG A 136     2489   3603   2530   -140     -1    661       N  
ATOM    735  CA  ARG A 136      -7.998 -32.152  19.841  1.00 26.24           C  
ANISOU  735  CA  ARG A 136     2825   4133   3011   -141    -65    756       C  
ATOM    736  CB  ARG A 136      -7.092 -32.419  21.050  1.00 28.42           C  
ANISOU  736  CB  ARG A 136     3010   4451   3340   -118    -37    739       C  
ATOM    737  CG  ARG A 136      -7.655 -33.409  22.057  1.00 34.54           C  
ANISOU  737  CG  ARG A 136     3645   5327   4152   -112   -100    841       C  
ATOM    738  CD  ARG A 136      -6.676 -33.754  23.165  1.00 40.21           C  
ANISOU  738  CD  ARG A 136     4268   6082   4930   -105    -68    823       C  
ATOM    739  NE  ARG A 136      -6.130 -32.599  23.865  1.00 44.42           N  
ANISOU  739  NE  ARG A 136     4803   6652   5424    -48    -12    765       N  
ATOM    740  CZ  ARG A 136      -6.679 -32.031  24.932  1.00 48.57           C  
ANISOU  740  CZ  ARG A 136     5247   7302   5904     24    -28    803       C  
ATOM    741  NH1 ARG A 136      -7.808 -32.503  25.430  1.00 49.11           N  
ANISOU  741  NH1 ARG A 136     5218   7483   5960     51    -96    912       N  
ATOM    742  NH2 ARG A 136      -6.099 -30.988  25.498  1.00 49.09           N  
ANISOU  742  NH2 ARG A 136     5331   7384   5936     70     20    737       N  
ATOM    743  C   ARG A 136      -9.412 -31.716  20.250  1.00 29.05           C  
ANISOU  743  C   ARG A 136     3132   4601   3307    -92   -117    855       C  
ATOM    744  O   ARG A 136     -10.318 -32.560  20.213  1.00 31.34           O  
ANISOU  744  O   ARG A 136     3375   4929   3603   -116   -189    955       O  
ATOM    745  N   GLN A 137      -9.583 -30.448  20.623  1.00 29.28           N  
ANISOU  745  N   GLN A 137     3171   4677   3278    -25    -84    832       N  
ATOM    746  CA  GLN A 137     -10.905 -29.934  20.982  1.00 30.82           C  
ANISOU  746  CA  GLN A 137     3325   4978   3407     33   -122    926       C  
ATOM    747  CB  GLN A 137     -10.830 -29.037  22.217  1.00 33.29           C  
ANISOU  747  CB  GLN A 137     3579   5385   3685    129    -96    910       C  
ATOM    748  CG  GLN A 137     -10.270 -29.739  23.454  1.00 37.85           C  
ANISOU  748  CG  GLN A 137     4040   6030   4309    146   -105    921       C  
ATOM    749  CD  GLN A 137     -10.344 -28.862  24.684  1.00 43.22           C  
ANISOU  749  CD  GLN A 137     4662   6818   4942    246    -88    912       C  
ATOM    750  OE1 GLN A 137     -11.144 -27.922  24.769  1.00 45.91           O  
ANISOU  750  OE1 GLN A 137     5023   7212   5210    316    -88    934       O  
ATOM    751  NE2 GLN A 137      -9.510 -29.152  25.665  1.00 44.38           N  
ANISOU  751  NE2 GLN A 137     4736   7001   5127    256    -71    881       N  
ATOM    752  C   GLN A 137     -11.505 -29.131  19.835  1.00 30.59           C  
ANISOU  752  C   GLN A 137     3398   4901   3325     19   -111    922       C  
ATOM    753  O   GLN A 137     -10.792 -28.469  19.076  1.00 29.28           O  
ANISOU  753  O   GLN A 137     3323   4643   3160     -1    -58    825       O  
ATOM    754  N   CYS A 138     -12.822 -29.154  19.724  1.00 31.42           N  
ANISOU  754  N   CYS A 138     3479   5075   3384     31   -160   1037       N  
ATOM    755  CA  CYS A 138     -13.513 -28.425  18.673  1.00 32.58           C  
ANISOU  755  CA  CYS A 138     3708   5191   3480     13   -151   1055       C  
ATOM    756  CB  CYS A 138     -14.947 -28.936  18.565  1.00 36.70           C  
ANISOU  756  CB  CYS A 138     4189   5789   3967      1   -223   1214       C  
ATOM    757  SG  CYS A 138     -15.758 -28.522  17.005  1.00 47.55           S  
ANISOU  757  SG  CYS A 138     5666   7105   5297    -69   -225   1254       S  
ATOM    758  C   CYS A 138     -13.474 -26.900  18.907  1.00 30.96           C  
ANISOU  758  C   CYS A 138     3532   5004   3228     89    -93   1001       C  
ATOM    759  O   CYS A 138     -13.792 -26.435  20.005  1.00 31.36           O  
ANISOU  759  O   CYS A 138     3517   5151   3247    179    -94   1029       O  
ATOM    760  N   PRO A 139     -13.079 -26.091  17.900  1.00 29.06           N  
ANISOU  760  N   PRO A 139     3386   4674   2983     60    -47    922       N  
ATOM    761  CA  PRO A 139     -13.095 -24.626  18.094  1.00 28.16           C  
ANISOU  761  CA  PRO A 139     3297   4571   2832    130     -3    877       C  
ATOM    762  CB  PRO A 139     -12.333 -24.087  16.863  1.00 28.65           C  
ANISOU  762  CB  PRO A 139     3454   4516   2916     71     40    784       C  
ATOM    763  CG  PRO A 139     -11.848 -25.274  16.113  1.00 29.39           C  
ANISOU  763  CG  PRO A 139     3573   4542   3051    -20     24    770       C  
ATOM    764  CD  PRO A 139     -12.663 -26.453  16.532  1.00 28.42           C  
ANISOU  764  CD  PRO A 139     3387   4484   2926    -35    -38    878       C  
ATOM    765  C   PRO A 139     -14.536 -24.092  18.078  1.00 28.21           C  
ANISOU  765  C   PRO A 139     3284   4660   2773    173    -20    992       C  
ATOM    766  O   PRO A 139     -15.417 -24.685  17.446  1.00 29.59           O  
ANISOU  766  O   PRO A 139     3459   4852   2932    119    -58   1094       O  
ATOM    767  N   LEU A 140     -14.774 -22.966  18.754  1.00 28.05           N  
ANISOU  767  N   LEU A 140     3254   4690   2714    269      6    979       N  
ATOM    768  CA  LEU A 140     -16.082 -22.302  18.751  1.00 29.71           C  
ANISOU  768  CA  LEU A 140     3451   4977   2861    322      2   1085       C  
ATOM    769  CB  LEU A 140     -16.043 -21.062  19.653  1.00 32.20           C  
ANISOU  769  CB  LEU A 140     3761   5333   3142    442     35   1034       C  
ATOM    770  CG  LEU A 140     -15.834 -21.306  21.143  1.00 35.31           C  
ANISOU  770  CG  LEU A 140     4079   5815   3521    532     19   1025       C  
ATOM    771  CD1 LEU A 140     -15.714 -19.996  21.881  1.00 37.03           C  
ANISOU  771  CD1 LEU A 140     4316   6051   3704    644     52    954       C  
ATOM    772  CD2 LEU A 140     -16.990 -22.124  21.730  1.00 37.48           C  
ANISOU  772  CD2 LEU A 140     4261   6225   3754    567    -30   1185       C  
ATOM    773  C   LEU A 140     -16.466 -21.870  17.332  1.00 28.97           C  
ANISOU  773  C   LEU A 140     3427   4818   2763    248     20   1103       C  
ATOM    774  O   LEU A 140     -17.631 -21.935  16.953  1.00 30.07           O  
ANISOU  774  O   LEU A 140     3553   5010   2861    235      1   1230       O  
ATOM    775  N   LYS A 141     -15.484 -21.408  16.550  1.00 26.80           N  
ANISOU  775  N   LYS A 141     3219   4434   2529    199     57    986       N  
ATOM    776  CA  LYS A 141     -15.731 -20.969  15.189  1.00 26.95           C  
ANISOU  776  CA  LYS A 141     3296   4397   2549    126     77    995       C  
ATOM    777  CB  LYS A 141     -16.260 -19.512  15.157  1.00 30.19           C  
ANISOU  777  CB  LYS A 141     3716   4824   2930    190    113   1005       C  
ATOM    778  CG  LYS A 141     -16.649 -19.075  13.748  1.00 35.30           C  
ANISOU  778  CG  LYS A 141     4405   5429   3579    109    133   1037       C  
ATOM    779  CD  LYS A 141     -17.314 -17.710  13.667  1.00 39.85           C  
ANISOU  779  CD  LYS A 141     4982   6028   4132    165    167   1069       C  
ATOM    780  CE  LYS A 141     -16.416 -16.570  14.082  1.00 42.27           C  
ANISOU  780  CE  LYS A 141     5309   6282   4471    232    195    944       C  
ATOM    781  NZ  LYS A 141     -17.110 -15.269  13.913  1.00 44.86           N  
ANISOU  781  NZ  LYS A 141     5638   6624   4784    281    225    979       N  
ATOM    782  C   LYS A 141     -14.455 -21.052  14.390  1.00 24.87           C  
ANISOU  782  C   LYS A 141     3088   4023   2339     58     99    875       C  
ATOM    783  O   LYS A 141     -13.378 -20.760  14.901  1.00 25.26           O  
ANISOU  783  O   LYS A 141     3144   4032   2420     91    117    772       O  
ATOM    784  N   VAL A 142     -14.577 -21.431  13.124  1.00 23.37           N  
ANISOU  784  N   VAL A 142     2938   3787   2155    -38     96    894       N  
ATOM    785  CA  VAL A 142     -13.446 -21.467  12.196  1.00 22.66           C  
ANISOU  785  CA  VAL A 142     2902   3602   2106   -100    120    792       C  
ATOM    786  CB  VAL A 142     -13.132 -22.908  11.713  1.00 22.94           C  
ANISOU  786  CB  VAL A 142     2957   3601   2159   -178     91    790       C  
ATOM    787  CG1 VAL A 142     -12.125 -22.913  10.563  1.00 21.96           C  
ANISOU  787  CG1 VAL A 142     2892   3389   2063   -240    120    701       C  
ATOM    788  CG2 VAL A 142     -12.657 -23.788  12.860  1.00 24.15           C  
ANISOU  788  CG2 VAL A 142     3069   3771   2336   -142     69    773       C  
ATOM    789  C   VAL A 142     -13.780 -20.558  11.020  1.00 23.56           C  
ANISOU  789  C   VAL A 142     3047   3693   2210   -142    147    804       C  
ATOM    790  O   VAL A 142     -14.904 -20.579  10.526  1.00 24.21           O  
ANISOU  790  O   VAL A 142     3124   3818   2258   -175    135    906       O  
ATOM    791  N   SER A 143     -12.852 -19.703  10.637  1.00 22.61           N  
ANISOU  791  N   SER A 143     2951   3516   2124   -136    180    714       N  
ATOM    792  CA  SER A 143     -13.004 -18.804   9.516  1.00 22.90           C  
ANISOU  792  CA  SER A 143     3004   3532   2165   -176    205    719       C  
ATOM    793  CB  SER A 143     -13.148 -17.354   9.986  1.00 25.64           C  
ANISOU  793  CB  SER A 143     3332   3891   2521   -102    225    709       C  
ATOM    794  OG  SER A 143     -14.235 -17.201  10.879  1.00 30.12           O  
ANISOU  794  OG  SER A 143     3868   4531   3047    -37    216    788       O  
ATOM    795  C   SER A 143     -11.769 -18.934   8.608  1.00 22.32           C  
ANISOU  795  C   SER A 143     2966   3385   2129   -229    220    631       C  
ATOM    796  O   SER A 143     -10.701 -19.372   9.053  1.00 21.53           O  
ANISOU  796  O   SER A 143     2878   3247   2057   -211    220    557       O  
ATOM    797  N   TYR A 144     -11.920 -18.544   7.355  1.00 21.90           N  
ANISOU  797  N   TYR A 144     2925   3321   2075   -291    235    646       N  
ATOM    798  CA  TYR A 144     -10.839 -18.585   6.383  1.00 21.49           C  
ANISOU  798  CA  TYR A 144     2899   3216   2050   -335    251    576       C  
ATOM    799  CB  TYR A 144     -11.168 -19.584   5.276  1.00 21.23           C  
ANISOU  799  CB  TYR A 144     2898   3183   1987   -424    243    605       C  
ATOM    800  CG  TYR A 144     -11.496 -20.965   5.796  1.00 21.14           C  
ANISOU  800  CG  TYR A 144     2905   3175   1953   -436    210    627       C  
ATOM    801  CD1 TYR A 144     -10.505 -21.794   6.297  1.00 21.79           C  
ANISOU  801  CD1 TYR A 144     3004   3216   2058   -415    205    558       C  
ATOM    802  CE1 TYR A 144     -10.803 -23.059   6.789  1.00 23.24           C  
ANISOU  802  CE1 TYR A 144     3195   3402   2232   -427    170    583       C  
ATOM    803  CZ  TYR A 144     -12.110 -23.510   6.767  1.00 24.90           C  
ANISOU  803  CZ  TYR A 144     3398   3658   2406   -461    132    683       C  
ATOM    804  OH  TYR A 144     -12.393 -24.776   7.225  1.00 27.64           O  
ANISOU  804  OH  TYR A 144     3746   4006   2750   -476     85    716       O  
ATOM    805  CE2 TYR A 144     -13.106 -22.708   6.248  1.00 24.07           C  
ANISOU  805  CE2 TYR A 144     3280   3595   2270   -483    137    759       C  
ATOM    806  CD2 TYR A 144     -12.804 -21.437   5.797  1.00 22.79           C  
ANISOU  806  CD2 TYR A 144     3108   3431   2121   -469    180    729       C  
ATOM    807  C   TYR A 144     -10.611 -17.208   5.809  1.00 21.78           C  
ANISOU  807  C   TYR A 144     2914   3244   2117   -330    272    565       C  
ATOM    808  O   TYR A 144     -11.556 -16.508   5.459  1.00 21.97           O  
ANISOU  808  O   TYR A 144     2913   3305   2129   -344    279    631       O  
ATOM    809  N   GLY A 145      -9.351 -16.847   5.673  1.00 21.55           N  
ANISOU  809  N   GLY A 145     2890   3169   2129   -314    280    491       N  
ATOM    810  CA  GLY A 145      -8.994 -15.556   5.110  1.00 22.20           C  
ANISOU  810  CA  GLY A 145     2945   3240   2251   -311    289    482       C  
ATOM    811  C   GLY A 145      -9.057 -14.409   6.093  1.00 23.78           C  
ANISOU  811  C   GLY A 145     3123   3433   2481   -234    280    473       C  
ATOM    812  O   GLY A 145      -9.246 -14.610   7.294  1.00 23.38           O  
ANISOU  812  O   GLY A 145     3079   3388   2415   -175    270    463       O  
ATOM    813  N   ILE A 146      -8.854 -13.189   5.582  1.00 25.88           N  
ANISOU  813  N   ILE A 146     3359   3686   2790   -233    279    474       N  
ATOM    814  CA  ILE A 146      -8.788 -11.975   6.395  1.00 27.85           C  
ANISOU  814  CA  ILE A 146     3593   3913   3076   -161    264    455       C  
ATOM    815  CB  ILE A 146      -7.364 -11.358   6.283  1.00 27.93           C  
ANISOU  815  CB  ILE A 146     3600   3866   3148   -149    241    397       C  
ATOM    816  CG1 ILE A 146      -7.088 -10.765   4.878  1.00 28.59           C  
ANISOU  816  CG1 ILE A 146     3641   3952   3268   -209    243    426       C  
ATOM    817  CG2 ILE A 146      -6.304 -12.384   6.645  1.00 28.70           C  
ANISOU  817  CG2 ILE A 146     3732   3937   3235   -148    239    347       C  
ATOM    818  CD1 ILE A 146      -5.755  -9.975   4.804  1.00 29.75           C  
ANISOU  818  CD1 ILE A 146     3773   4049   3483   -190    209    390       C  
ATOM    819  C   ILE A 146      -9.902 -10.956   6.066  1.00 30.94           C  
ANISOU  819  C   ILE A 146     3948   4335   3474   -161    273    520       C  
ATOM    820  O   ILE A 146      -9.772  -9.777   6.397  1.00 32.81           O  
ANISOU  820  O   ILE A 146     4167   4543   3755   -112    258    504       O  
ATOM    821  N   GLY A 147     -10.982 -11.417   5.445  1.00 31.71           N  
ANISOU  821  N   GLY A 147     4034   4486   3529   -214    296    596       N  
ATOM    822  CA  GLY A 147     -12.124 -10.575   5.091  1.00 33.33           C  
ANISOU  822  CA  GLY A 147     4201   4729   3735   -223    314    676       C  
ATOM    823  C   GLY A 147     -11.890  -9.602   3.952  1.00 34.28           C  
ANISOU  823  C   GLY A 147     4270   4842   3913   -273    319    694       C  
ATOM    824  O   GLY A 147     -12.634  -8.624   3.806  1.00 36.56           O  
ANISOU  824  O   GLY A 147     4519   5147   4225   -265    331    749       O  
ATOM    825  N   ASP A 148     -10.862  -9.853   3.124  1.00 31.97           N  
ANISOU  825  N   ASP A 148     3972   4530   3646   -322    310    655       N  
ATOM    826  CA  ASP A 148     -10.549  -8.981   1.993  1.00 31.59           C  
ANISOU  826  CA  ASP A 148     3861   4486   3654   -371    310    678       C  
ATOM    827  CB  ASP A 148      -9.305  -8.136   2.310  1.00 31.37           C  
ANISOU  827  CB  ASP A 148     3822   4399   3700   -321    271    615       C  
ATOM    828  CG  ASP A 148      -9.000  -7.024   1.318  1.00 35.69           C  
ANISOU  828  CG  ASP A 148     4289   4950   4322   -356    257    648       C  
ATOM    829  OD1 ASP A 148      -9.430  -7.135   0.147  1.00 37.24           O  
ANISOU  829  OD1 ASP A 148     4438   5203   4509   -434    282    707       O  
ATOM    830  OD2 ASP A 148      -8.300  -6.053   1.707  1.00 36.75           O  
ANISOU  830  OD2 ASP A 148     4405   5033   4525   -309    216    619       O  
ATOM    831  C   ASP A 148     -10.310  -9.857   0.760  1.00 31.14           C  
ANISOU  831  C   ASP A 148     3802   4465   3567   -459    325    692       C  
ATOM    832  O   ASP A 148      -9.293 -10.545   0.682  1.00 29.97           O  
ANISOU  832  O   ASP A 148     3684   4292   3410   -458    314    633       O  
ATOM    833  N   GLU A 149     -11.239  -9.810  -0.210  1.00 31.37           N  
ANISOU  833  N   GLU A 149     3792   4551   3577   -535    350    771       N  
ATOM    834  CA  GLU A 149     -11.232 -10.600  -1.446  1.00 31.61           C  
ANISOU  834  CA  GLU A 149     3820   4623   3567   -624    365    792       C  
ATOM    835  CB  GLU A 149     -12.323 -10.104  -2.429  1.00 34.66           C  
ANISOU  835  CB  GLU A 149     4144   5076   3952   -705    391    894       C  
ATOM    836  CG  GLU A 149     -13.624  -9.618  -1.806  1.00 40.91           C  
ANISOU  836  CG  GLU A 149     4923   5884   4735   -688    408    973       C  
ATOM    837  CD  GLU A 149     -13.598  -8.213  -1.226  1.00 47.11           C  
ANISOU  837  CD  GLU A 149     5660   6643   5597   -619    403    975       C  
ATOM    838  OE1 GLU A 149     -13.655  -7.237  -2.011  1.00 48.82           O  
ANISOU  838  OE1 GLU A 149     5795   6883   5873   -657    410   1020       O  
ATOM    839  OE2 GLU A 149     -13.513  -8.092   0.019  1.00 48.39           O  
ANISOU  839  OE2 GLU A 149     5864   6761   5760   -528    388    931       O  
ATOM    840  C   GLU A 149      -9.876 -10.645  -2.160  1.00 31.35           C  
ANISOU  840  C   GLU A 149     3771   4579   3562   -633    352    735       C  
ATOM    841  O   GLU A 149      -9.465 -11.703  -2.633  1.00 32.62           O  
ANISOU  841  O   GLU A 149     3974   4745   3674   -662    356    703       O  
ATOM    842  N   GLU A 150      -9.176  -9.510  -2.234  1.00 29.86           N  
ANISOU  842  N   GLU A 150     3522   4373   3450   -603    332    728       N  
ATOM    843  CA  GLU A 150      -7.876  -9.417  -2.892  1.00 29.05           C  
ANISOU  843  CA  GLU A 150     3390   4269   3379   -603    314    695       C  
ATOM    844  CB  GLU A 150      -7.331  -7.979  -2.774  1.00 31.69           C  
ANISOU  844  CB  GLU A 150     3650   4580   3811   -567    278    708       C  
ATOM    845  CG  GLU A 150      -6.012  -7.737  -3.489  1.00 36.03           C  
ANISOU  845  CG  GLU A 150     4150   5139   4401   -566    250    700       C  
ATOM    846  CD  GLU A 150      -5.385  -6.384  -3.212  1.00 41.20           C  
ANISOU  846  CD  GLU A 150     4740   5758   5157   -526    197    714       C  
ATOM    847  OE1 GLU A 150      -6.125  -5.457  -2.815  1.00 43.30           O  
ANISOU  847  OE1 GLU A 150     4977   6006   5470   -515    188    741       O  
ATOM    848  OE2 GLU A 150      -4.151  -6.252  -3.383  1.00 42.28           O  
ANISOU  848  OE2 GLU A 150     4856   5882   5325   -503    162    704       O  
ATOM    849  C   GLU A 150      -6.868 -10.384  -2.284  1.00 28.02           C  
ANISOU  849  C   GLU A 150     3337   4091   3219   -556    304    618       C  
ATOM    850  O   GLU A 150      -6.058 -10.972  -3.004  1.00 27.71           O  
ANISOU  850  O   GLU A 150     3303   4067   3157   -573    308    597       O  
ATOM    851  N   HIS A 151      -6.927 -10.559  -0.954  1.00 26.33           N  
ANISOU  851  N   HIS A 151     3179   3824   3000   -495    295    579       N  
ATOM    852  CA  HIS A 151      -5.956 -11.374  -0.214  1.00 25.28           C  
ANISOU  852  CA  HIS A 151     3111   3645   2851   -449    286    512       C  
ATOM    853  CB  HIS A 151      -5.511 -10.598   1.037  1.00 25.10           C  
ANISOU  853  CB  HIS A 151     3094   3564   2879   -374    254    481       C  
ATOM    854  CG  HIS A 151      -4.996  -9.227   0.724  1.00 27.36           C  
ANISOU  854  CG  HIS A 151     3312   3838   3244   -362    220    503       C  
ATOM    855  ND1 HIS A 151      -3.857  -9.041  -0.034  1.00 28.86           N  
ANISOU  855  ND1 HIS A 151     3465   4033   3468   -373    201    509       N  
ATOM    856  CE1 HIS A 151      -3.693  -7.730  -0.127  1.00 30.36           C  
ANISOU  856  CE1 HIS A 151     3590   4210   3734   -362    161    539       C  
ATOM    857  NE2 HIS A 151      -4.662  -7.073   0.515  1.00 30.70           N  
ANISOU  857  NE2 HIS A 151     3633   4236   3794   -342    158    545       N  
ATOM    858  CD2 HIS A 151      -5.504  -8.018   1.055  1.00 29.63           C  
ANISOU  858  CD2 HIS A 151     3562   4112   3585   -339    198    526       C  
ATOM    859  C   HIS A 151      -6.449 -12.767   0.193  1.00 24.83           C  
ANISOU  859  C   HIS A 151     3126   3587   2722   -459    306    491       C  
ATOM    860  O   HIS A 151      -5.711 -13.506   0.861  1.00 24.13           O  
ANISOU  860  O   HIS A 151     3086   3461   2622   -423    303    440       O  
ATOM    861  N   ASP A 152      -7.686 -13.128  -0.182  1.00 24.00           N  
ANISOU  861  N   ASP A 152     3025   3523   2572   -510    324    539       N  
ATOM    862  CA  ASP A 152      -8.278 -14.387   0.263  1.00 24.85           C  
ANISOU  862  CA  ASP A 152     3196   3630   2618   -520    329    535       C  
ATOM    863  CB  ASP A 152      -9.683 -14.108   0.820  1.00 26.46           C  
ANISOU  863  CB  ASP A 152     3389   3860   2804   -520    330    600       C  
ATOM    864  CG  ASP A 152      -9.672 -13.343   2.137  1.00 29.83           C  
ANISOU  864  CG  ASP A 152     3807   4260   3265   -434    318    584       C  
ATOM    865  OD1 ASP A 152      -8.583 -13.246   2.769  1.00 30.22           O  
ANISOU  865  OD1 ASP A 152     3872   4265   3347   -381    304    517       O  
ATOM    866  OD2 ASP A 152     -10.741 -12.846   2.543  1.00 29.04           O  
ANISOU  866  OD2 ASP A 152     3690   4188   3157   -419    322    640       O  
ATOM    867  C   ASP A 152      -8.366 -15.490  -0.786  1.00 26.30           C  
ANISOU  867  C   ASP A 152     3412   3834   2747   -590    340    536       C  
ATOM    868  O   ASP A 152      -9.113 -16.444  -0.560  1.00 27.59           O  
ANISOU  868  O   ASP A 152     3619   4001   2862   -614    336    553       O  
ATOM    869  N   GLN A 153      -7.630 -15.381  -1.904  1.00 25.73           N  
ANISOU  869  N   GLN A 153     3319   3778   2679   -618    349    521       N  
ATOM    870  CA  GLN A 153      -7.731 -16.380  -2.964  1.00 27.27           C  
ANISOU  870  CA  GLN A 153     3550   3996   2815   -680    359    516       C  
ATOM    871  CB  GLN A 153      -7.812 -15.697  -4.349  1.00 31.25           C  
ANISOU  871  CB  GLN A 153     3991   4563   3322   -737    371    556       C  
ATOM    872  CG  GLN A 153      -8.844 -14.565  -4.455  1.00 37.88           C  
ANISOU  872  CG  GLN A 153     4758   5443   4192   -770    374    638       C  
ATOM    873  CD  GLN A 153     -10.231 -15.011  -4.067  1.00 45.77           C  
ANISOU  873  CD  GLN A 153     5790   6452   5149   -807    374    693       C  
ATOM    874  OE1 GLN A 153     -10.690 -16.102  -4.432  1.00 49.21           O  
ANISOU  874  OE1 GLN A 153     6283   6893   5521   -858    370    698       O  
ATOM    875  NE2 GLN A 153     -10.921 -14.182  -3.297  1.00 47.05           N  
ANISOU  875  NE2 GLN A 153     5918   6615   5345   -779    374    741       N  
ATOM    876  C   GLN A 153      -6.625 -17.419  -2.984  1.00 26.61           C  
ANISOU  876  C   GLN A 153     3525   3874   2710   -652    361    442       C  
ATOM    877  O   GLN A 153      -6.648 -18.267  -3.868  1.00 27.95           O  
ANISOU  877  O   GLN A 153     3734   4057   2829   -695    368    428       O  
ATOM    878  N   GLU A 154      -5.642 -17.358  -2.041  1.00 23.44           N  
ANISOU  878  N   GLU A 154     3133   3426   2348   -580    357    398       N  
ATOM    879  CA  GLU A 154      -4.516 -18.290  -2.110  1.00 21.60           C  
ANISOU  879  CA  GLU A 154     2949   3160   2100   -552    367    339       C  
ATOM    880  CB  GLU A 154      -3.209 -17.538  -2.367  1.00 21.55           C  
ANISOU  880  CB  GLU A 154     2899   3155   2136   -509    372    330       C  
ATOM    881  CG  GLU A 154      -3.238 -16.774  -3.686  1.00 24.13           C  
ANISOU  881  CG  GLU A 154     3161   3545   2462   -545    375    369       C  
ATOM    882  CD  GLU A 154      -1.956 -16.027  -3.992  1.00 28.19           C  
ANISOU  882  CD  GLU A 154     3621   4070   3020   -502    370    378       C  
ATOM    883  OE1 GLU A 154      -1.248 -15.606  -3.052  1.00 28.05           O  
ANISOU  883  OE1 GLU A 154     3597   4009   3051   -450    354    371       O  
ATOM    884  OE2 GLU A 154      -1.669 -15.852  -5.192  1.00 29.40           O  
ANISOU  884  OE2 GLU A 154     3734   4281   3156   -523    377    399       O  
ATOM    885  C   GLU A 154      -4.398 -19.244  -0.885  1.00 20.62           C  
ANISOU  885  C   GLU A 154     2879   2981   1973   -517    362    303       C  
ATOM    886  O   GLU A 154      -3.351 -19.852  -0.720  1.00 21.22           O  
ANISOU  886  O   GLU A 154     2985   3024   2054   -483    373    259       O  
ATOM    887  N   GLY A 155      -5.460 -19.412  -0.117  1.00 20.84           N  
ANISOU  887  N   GLY A 155     2915   3010   1995   -527    345    330       N  
ATOM    888  CA  GLY A 155      -5.502 -20.336   1.019  1.00 21.29           C  
ANISOU  888  CA  GLY A 155     3008   3030   2050   -499    334    309       C  
ATOM    889  C   GLY A 155      -4.361 -20.152   2.000  1.00 21.15           C  
ANISOU  889  C   GLY A 155     2983   2977   2078   -433    341    270       C  
ATOM    890  O   GLY A 155      -3.555 -21.068   2.212  1.00 22.67           O  
ANISOU  890  O   GLY A 155     3209   3135   2271   -417    351    231       O  
ATOM    891  N   ARG A 156      -4.276 -18.973   2.584  1.00 17.94           N  
ANISOU  891  N   ARG A 156     2532   2575   1710   -397    334    283       N  
ATOM    892  CA  ARG A 156      -3.145 -18.621   3.431  1.00 15.44           C  
ANISOU  892  CA  ARG A 156     2207   2224   1437   -341    334    253       C  
ATOM    893  CB  ARG A 156      -2.596 -17.264   2.959  1.00 14.91           C  
ANISOU  893  CB  ARG A 156     2095   2162   1409   -328    327    267       C  
ATOM    894  CG  ARG A 156      -2.003 -17.355   1.542  1.00 17.09           C  
ANISOU  894  CG  ARG A 156     2365   2455   1671   -358    342    272       C  
ATOM    895  CD  ARG A 156      -1.364 -16.044   1.082  1.00 17.84           C  
ANISOU  895  CD  ARG A 156     2402   2561   1814   -344    326    298       C  
ATOM    896  NE  ARG A 156      -0.710 -16.213  -0.223  1.00 18.48           N  
ANISOU  896  NE  ARG A 156     2471   2674   1878   -363    341    308       N  
ATOM    897  CZ  ARG A 156       0.505 -16.728  -0.380  1.00 19.00           C  
ANISOU  897  CZ  ARG A 156     2555   2724   1940   -336    355    293       C  
ATOM    898  NH1 ARG A 156       1.219 -17.101   0.681  1.00 17.56           N  
ANISOU  898  NH1 ARG A 156     2402   2494   1775   -296    357    272       N  
ATOM    899  NH2 ARG A 156       1.005 -16.898  -1.595  1.00 21.95           N  
ANISOU  899  NH2 ARG A 156     2916   3138   2288   -345    371    305       N  
ATOM    900  C   ARG A 156      -3.469 -18.518   4.908  1.00 14.31           C  
ANISOU  900  C   ARG A 156     2056   2073   1310   -298    319    250       C  
ATOM    901  O   ARG A 156      -2.541 -18.430   5.712  1.00 14.52           O  
ANISOU  901  O   ARG A 156     2081   2069   1365   -258    318    224       O  
ATOM    902  N   VAL A 157      -4.756 -18.365   5.265  1.00 12.75           N  
ANISOU  902  N   VAL A 157     1847   1906   1091   -302    305    285       N  
ATOM    903  CA  VAL A 157      -5.114 -18.067   6.663  1.00 14.04           C  
ANISOU  903  CA  VAL A 157     1994   2076   1263   -249    290    287       C  
ATOM    904  CB  VAL A 157      -5.419 -16.545   6.853  1.00 14.96           C  
ANISOU  904  CB  VAL A 157     2080   2200   1404   -215    278    301       C  
ATOM    905  CG1 VAL A 157      -5.990 -16.226   8.252  1.00 16.43           C  
ANISOU  905  CG1 VAL A 157     2255   2403   1585   -153    263    304       C  
ATOM    906  CG2 VAL A 157      -4.189 -15.683   6.589  1.00 15.93           C  
ANISOU  906  CG2 VAL A 157     2193   2284   1576   -201    273    271       C  
ATOM    907  C   VAL A 157      -6.288 -18.883   7.167  1.00 15.96           C  
ANISOU  907  C   VAL A 157     2240   2356   1469   -257    279    325       C  
ATOM    908  O   VAL A 157      -7.321 -18.939   6.516  1.00 17.01           O  
ANISOU  908  O   VAL A 157     2371   2520   1570   -296    276    375       O  
ATOM    909  N   ILE A 158      -6.160 -19.412   8.414  1.00 14.85           N  
ANISOU  909  N   ILE A 158     2093   2218   1332   -216    270    313       N  
ATOM    910  CA  ILE A 158      -7.264 -20.054   9.110  1.00 15.85           C  
ANISOU  910  CA  ILE A 158     2205   2391   1428   -208    251    362       C  
ATOM    911  CB  ILE A 158      -7.085 -21.577   9.342  1.00 17.22           C  
ANISOU  911  CB  ILE A 158     2388   2556   1597   -233    241    360       C  
ATOM    912  CG1 ILE A 158      -7.079 -22.307   7.999  1.00 18.45           C  
ANISOU  912  CG1 ILE A 158     2586   2686   1739   -305    245    360       C  
ATOM    913  CG2 ILE A 158      -8.215 -22.139  10.210  1.00 19.27           C  
ANISOU  913  CG2 ILE A 158     2616   2875   1833   -216    210    425       C  
ATOM    914  CD1 ILE A 158      -6.592 -23.737   8.100  1.00 21.21           C  
ANISOU  914  CD1 ILE A 158     2956   3005   2097   -327    239    338       C  
ATOM    915  C   ILE A 158      -7.350 -19.346  10.465  1.00 15.90           C  
ANISOU  915  C   ILE A 158     2180   2422   1441   -130    242    356       C  
ATOM    916  O   ILE A 158      -6.332 -19.085  11.089  1.00 15.57           O  
ANISOU  916  O   ILE A 158     2138   2350   1430    -97    247    304       O  
ATOM    917  N   VAL A 159      -8.562 -19.018  10.881  1.00 16.76           N  
ANISOU  917  N   VAL A 159     2264   2586   1518   -102    229    414       N  
ATOM    918  CA  VAL A 159      -8.783 -18.381  12.175  1.00 18.25           C  
ANISOU  918  CA  VAL A 159     2426   2808   1701    -19    220    410       C  
ATOM    919  CB  VAL A 159      -9.565 -17.051  11.997  1.00 20.60           C  
ANISOU  919  CB  VAL A 159     2718   3124   1985     15    224    438       C  
ATOM    920  CG1 VAL A 159      -9.738 -16.331  13.326  1.00 22.76           C  
ANISOU  920  CG1 VAL A 159     2974   3427   2248    112    215    422       C  
ATOM    921  CG2 VAL A 159      -8.896 -16.136  10.977  1.00 20.75           C  
ANISOU  921  CG2 VAL A 159     2757   3085   2043    -17    237    400       C  
ATOM    922  C   VAL A 159      -9.621 -19.354  12.983  1.00 20.35           C  
ANISOU  922  C   VAL A 159     2659   3140   1933     -2    200    470       C  
ATOM    923  O   VAL A 159     -10.706 -19.721  12.522  1.00 20.99           O  
ANISOU  923  O   VAL A 159     2732   3261   1981    -32    188    549       O  
ATOM    924  N   ALA A 160      -9.169 -19.738  14.172  1.00 19.07           N  
ANISOU  924  N   ALA A 160     2470   2997   1779     45    191    444       N  
ATOM    925  CA  ALA A 160      -9.942 -20.638  15.023  1.00 20.40           C  
ANISOU  925  CA  ALA A 160     2590   3241   1920     67    165    510       C  
ATOM    926  CB  ALA A 160      -9.229 -21.966  15.184  1.00 20.80           C  
ANISOU  926  CB  ALA A 160     2629   3272   2003     24    157    493       C  
ATOM    927  C   ALA A 160     -10.139 -19.974  16.380  1.00 20.72           C  
ANISOU  927  C   ALA A 160     2593   3340   1940    166    160    504       C  
ATOM    928  O   ALA A 160      -9.170 -19.709  17.088  1.00 20.70           O  
ANISOU  928  O   ALA A 160     2590   3313   1961    197    168    433       O  
ATOM    929  N   GLU A 161     -11.399 -19.711  16.739  1.00 21.06           N  
ANISOU  929  N   GLU A 161     2605   3462   1933    216    147    584       N  
ATOM    930  CA  GLU A 161     -11.701 -19.063  17.998  1.00 23.09           C  
ANISOU  930  CA  GLU A 161     2829   3786   2159    321    143    582       C  
ATOM    931  CB  GLU A 161     -12.975 -18.200  17.865  1.00 26.10           C  
ANISOU  931  CB  GLU A 161     3209   4219   2489    374    147    654       C  
ATOM    932  CG  GLU A 161     -13.269 -17.418  19.131  1.00 30.30           C  
ANISOU  932  CG  GLU A 161     3717   4816   2981    497    146    641       C  
ATOM    933  CD  GLU A 161     -14.543 -16.598  19.124  1.00 37.83           C  
ANISOU  933  CD  GLU A 161     4665   5829   3879    566    155    719       C  
ATOM    934  OE1 GLU A 161     -15.127 -16.394  18.031  1.00 39.46           O  
ANISOU  934  OE1 GLU A 161     4893   6013   4087    510    167    775       O  
ATOM    935  OE2 GLU A 161     -14.956 -16.159  20.220  1.00 39.18           O  
ANISOU  935  OE2 GLU A 161     4809   6073   4003    677    152    727       O  
ATOM    936  C   GLU A 161     -11.935 -20.123  19.043  1.00 24.66           C  
ANISOU  936  C   GLU A 161     2957   4069   2343    348    116    631       C  
ATOM    937  O   GLU A 161     -12.683 -21.061  18.801  1.00 25.19           O  
ANISOU  937  O   GLU A 161     2991   4181   2398    311     91    723       O  
ATOM    938  N   PHE A 162     -11.341 -19.946  20.201  1.00 25.60           N  
ANISOU  938  N   PHE A 162     3048   4214   2463    411    117    577       N  
ATOM    939  CA  PHE A 162     -11.497 -20.819  21.353  1.00 27.02           C  
ANISOU  939  CA  PHE A 162     3145   4489   2632    447     92    620       C  
ATOM    940  CB  PHE A 162     -10.144 -21.495  21.715  1.00 25.98           C  
ANISOU  940  CB  PHE A 162     3002   4311   2559    402    100    549       C  
ATOM    941  CG  PHE A 162      -9.705 -22.494  20.663  1.00 24.73           C  
ANISOU  941  CG  PHE A 162     2867   4077   2451    293    101    554       C  
ATOM    942  CD1 PHE A 162     -10.124 -23.814  20.722  1.00 24.93           C  
ANISOU  942  CD1 PHE A 162     2835   4147   2491    253     69    632       C  
ATOM    943  CE1 PHE A 162      -9.734 -24.727  19.755  1.00 25.27           C  
ANISOU  943  CE1 PHE A 162     2909   4115   2578    160     67    629       C  
ATOM    944  CZ  PHE A 162      -8.897 -24.330  18.741  1.00 23.97           C  
ANISOU  944  CZ  PHE A 162     2828   3842   2438    111    102    551       C  
ATOM    945  CD2 PHE A 162      -8.820 -22.130  19.660  1.00 23.86           C  
ANISOU  945  CD2 PHE A 162     2835   3855   2377    235    129    482       C  
ATOM    946  CE2 PHE A 162      -8.415 -23.046  18.710  1.00 23.45           C  
ANISOU  946  CE2 PHE A 162     2808   3739   2363    147    132    482       C  
ATOM    947  C   PHE A 162     -12.029 -19.984  22.525  1.00 28.60           C  
ANISOU  947  C   PHE A 162     3313   4779   2773    571     90    625       C  
ATOM    948  O   PHE A 162     -12.246 -18.779  22.380  1.00 29.40           O  
ANISOU  948  O   PHE A 162     3465   4856   2848    623    107    590       O  
ATOM    949  N   ASP A 163     -12.279 -20.630  23.669  1.00 30.36           N  
ANISOU  949  N   ASP A 163     3448   5113   2975    623     67    672       N  
ATOM    950  CA  ASP A 163     -12.815 -19.919  24.825  1.00 32.79           C  
ANISOU  950  CA  ASP A 163     3721   5523   3217    751     64    680       C  
ATOM    951  CB  ASP A 163     -13.003 -20.885  26.006  1.00 35.91           C  
ANISOU  951  CB  ASP A 163     3998   6048   3596    789     34    744       C  
ATOM    952  CG  ASP A 163     -14.246 -21.751  25.901  1.00 43.39           C  
ANISOU  952  CG  ASP A 163     4869   7100   4518    790     -3    902       C  
ATOM    953  OD2 ASP A 163     -14.309 -22.784  26.601  1.00 45.75           O  
ANISOU  953  OD2 ASP A 163     5065   7489   4830    787    -37    968       O  
ATOM    954  OD1 ASP A 163     -15.164 -21.385  25.132  1.00 45.64           O  
ANISOU  954  OD1 ASP A 163     5191   7378   4771    790     -3    969       O  
ATOM    955  C   ASP A 163     -12.009 -18.701  25.272  1.00 33.57           C  
ANISOU  955  C   ASP A 163     3882   5562   3310    805     86    552       C  
ATOM    956  O   ASP A 163     -12.589 -17.624  25.401  1.00 35.82           O  
ANISOU  956  O   ASP A 163     4202   5861   3546    890     94    542       O  
ATOM    957  N   SER A 164     -10.683 -18.851  25.496  1.00 33.18           N  
ANISOU  957  N   SER A 164     3849   5444   3314    756     93    461       N  
ATOM    958  CA ASER A 164      -9.917 -17.719  26.019  0.42 34.21           C  
ANISOU  958  CA ASER A 164     4037   5523   3439    807    102    349       C  
ATOM    959  CA BSER A 164      -9.812 -17.810  26.039  0.58 34.30           C  
ANISOU  959  CA BSER A 164     4045   5531   3455    799    102    347       C  
ATOM    960  CB ASER A 164      -9.079 -18.140  27.211  0.42 36.29           C  
ANISOU  960  CB ASER A 164     4248   5831   3709    819     95    308       C  
ATOM    961  CB BSER A 164      -8.773 -18.440  26.959  0.58 36.44           C  
ANISOU  961  CB BSER A 164     4268   5822   3755    777     99    307       C  
ATOM    962  OG ASER A 164      -8.213 -19.202  26.854  0.42 37.59           O  
ANISOU  962  OG ASER A 164     4388   5950   3944    710    102    314       O  
ATOM    963  OG BSER A 164      -9.313 -19.404  27.851  0.58 40.56           O  
ANISOU  963  OG BSER A 164     4678   6482   4252    809     83    386       O  
ATOM    964  C   SER A 164      -9.047 -16.989  25.014  1.00 33.15           C  
ANISOU  964  C   SER A 164     4000   5238   3357    741    115    270       C  
ATOM    965  O   SER A 164      -8.426 -15.976  25.388  1.00 33.81           O  
ANISOU  965  O   SER A 164     4138   5268   3441    779    111    183       O  
ATOM    966  N   PHE A 165      -9.000 -17.459  23.755  1.00 29.39           N  
ANISOU  966  N   PHE A 165     3546   4697   2924    646    126    301       N  
ATOM    967  CA  PHE A 165      -8.190 -16.784  22.763  1.00 26.60           C  
ANISOU  967  CA  PHE A 165     3271   4215   2619    587    137    237       C  
ATOM    968  CB  PHE A 165      -6.686 -17.158  22.987  1.00 25.73           C  
ANISOU  968  CB  PHE A 165     3170   4042   2564    528    141    176       C  
ATOM    969  CG  PHE A 165      -6.278 -18.518  22.463  1.00 25.96           C  
ANISOU  969  CG  PHE A 165     3167   4060   2635    436    154    214       C  
ATOM    970  CD1 PHE A 165      -6.742 -19.679  23.060  1.00 27.40           C  
ANISOU  970  CD1 PHE A 165     3269   4333   2807    437    147    276       C  
ATOM    971  CE1 PHE A 165      -6.397 -20.926  22.554  1.00 27.30           C  
ANISOU  971  CE1 PHE A 165     3233   4301   2838    354    154    308       C  
ATOM    972  CZ  PHE A 165      -5.553 -21.021  21.482  1.00 26.02           C  
ANISOU  972  CZ  PHE A 165     3129   4034   2722    278    174    275       C  
ATOM    973  CD2 PHE A 165      -5.424 -18.633  21.377  1.00 25.84           C  
ANISOU  973  CD2 PHE A 165     3200   3946   2672    354    170    190       C  
ATOM    974  CE2 PHE A 165      -5.048 -19.880  20.901  1.00 26.11           C  
ANISOU  974  CE2 PHE A 165     3213   3966   2741    279    183    219       C  
ATOM    975  C   PHE A 165      -8.597 -17.162  21.356  1.00 24.71           C  
ANISOU  975  C   PHE A 165     3051   3937   2401    508    148    289       C  
ATOM    976  O   PHE A 165      -9.367 -18.103  21.153  1.00 24.95           O  
ANISOU  976  O   PHE A 165     3038   4026   2416    484    144    371       O  
ATOM    977  N   VAL A 166      -8.109 -16.354  20.417  1.00 22.97           N  
ANISOU  977  N   VAL A 166     2894   3620   2215    471    156    245       N  
ATOM    978  CA AVAL A 166      -8.284 -16.681  18.989  0.56 21.74           C  
ANISOU  978  CA AVAL A 166     2759   3420   2083    387    169    282       C  
ATOM    979  CA BVAL A 166      -8.268 -16.668  18.956  0.44 21.80           C  
ANISOU  979  CA BVAL A 166     2767   3424   2091    385    169    281       C  
ATOM    980  CB AVAL A 166      -8.960 -15.516  18.249  0.56 23.18           C  
ANISOU  980  CB AVAL A 166     2975   3579   2255    405    173    293       C  
ATOM    981  CB BVAL A 166      -8.973 -15.515  18.214  0.44 23.18           C  
ANISOU  981  CB BVAL A 166     2975   3578   2255    403    173    294       C  
ATOM    982  CG1AVAL A 166      -8.225 -14.198  18.468  0.56 23.82           C  
ANISOU  982  CG1AVAL A 166     3098   3590   2361    445    163    212       C  
ATOM    983  CG1BVAL A 166     -10.421 -15.365  18.646  0.44 24.62           C  
ANISOU  983  CG1BVAL A 166     3126   3853   2376    473    171    369       C  
ATOM    984  CG2AVAL A 166      -9.130 -15.826  16.768  0.56 22.88           C  
ANISOU  984  CG2AVAL A 166     2952   3503   2237    314    186    332       C  
ATOM    985  CG2BVAL A 166      -8.238 -14.195  18.382  0.44 23.73           C  
ANISOU  985  CG2BVAL A 166     3088   3577   2352    440    164    214       C  
ATOM    986  C   VAL A 166      -6.878 -16.996  18.288  1.00 20.57           C  
ANISOU  986  C   VAL A 166     2643   3178   1996    304    179    230       C  
ATOM    987  O   VAL A 166      -5.736 -16.355  18.452  1.00 21.10           O  
ANISOU  987  O   VAL A 166     2741   3179   2098    305    176    163       O  
ATOM    988  N   LEU A 167      -6.858 -18.172  17.669  1.00 17.67           N  
ANISOU  988  N   LEU A 167     2263   2811   1641    234    188    266       N  
ATOM    989  CA  LEU A 167      -5.615 -18.614  17.048  1.00 16.58           C  
ANISOU  989  CA  LEU A 167     2150   2598   1550    167    204    228       C  
ATOM    990  CB  LEU A 167      -5.478 -20.128  17.232  1.00 17.21           C  
ANISOU  990  CB  LEU A 167     2196   2702   1640    126    208    256       C  
ATOM    991  CG  LEU A 167      -4.291 -20.820  16.534  1.00 16.59           C  
ANISOU  991  CG  LEU A 167     2143   2554   1607     59    230    229       C  
ATOM    992  CD1 LEU A 167      -2.957 -20.224  16.958  1.00 16.80           C  
ANISOU  992  CD1 LEU A 167     2186   2531   1667     70    241    175       C  
ATOM    993  CD2 LEU A 167      -4.336 -22.303  16.808  1.00 17.88           C  
ANISOU  993  CD2 LEU A 167     2269   2743   1782     27    230    260       C  
ATOM    994  C   LEU A 167      -5.712 -18.317  15.547  1.00 16.57           C  
ANISOU  994  C   LEU A 167     2188   2548   1560    112    214    237       C  
ATOM    995  O   LEU A 167      -6.725 -18.657  14.926  1.00 16.73           O  
ANISOU  995  O   LEU A 167     2203   2599   1553     88    212    291       O  
ATOM    996  N   VAL A 168      -4.671 -17.734  14.987  1.00 14.44           N  
ANISOU  996  N   VAL A 168     1951   2208   1326     90    221    194       N  
ATOM    997  CA  VAL A 168      -4.622 -17.506  13.555  1.00 13.79           C  
ANISOU  997  CA  VAL A 168     1895   2089   1257     37    231    203       C  
ATOM    998  CB  VAL A 168      -4.548 -15.990  13.230  1.00 14.46           C  
ANISOU  998  CB  VAL A 168     1993   2142   1359     61    218    186       C  
ATOM    999  CG1 VAL A 168      -4.359 -15.767  11.725  1.00 15.15           C  
ANISOU  999  CG1 VAL A 168     2093   2200   1465      2    229    200       C  
ATOM   1000  CG2 VAL A 168      -5.805 -15.278  13.709  1.00 16.39           C  
ANISOU 1000  CG2 VAL A 168     2224   2433   1571    116    207    211       C  
ATOM   1001  C   VAL A 168      -3.381 -18.206  13.051  1.00 13.80           C  
ANISOU 1001  C   VAL A 168     1912   2041   1288    -11    249    181       C  
ATOM   1002  O   VAL A 168      -2.302 -18.036  13.643  1.00 12.97           O  
ANISOU 1002  O   VAL A 168     1810   1905   1212      4    249    149       O  
ATOM   1003  N   THR A 169      -3.531 -19.010  11.974  1.00 12.61           N  
ANISOU 1003  N   THR A 169     1776   1885   1130    -67    265    200       N  
ATOM   1004  CA  THR A 169      -2.342 -19.551  11.339  1.00 11.62           C  
ANISOU 1004  CA  THR A 169     1672   1712   1029   -103    286    179       C  
ATOM   1005  CB  THR A 169      -2.201 -21.082  11.419  1.00 14.28           C  
ANISOU 1005  CB  THR A 169     2011   2051   1363   -132    301    183       C  
ATOM   1006  OG1 THR A 169      -0.817 -21.394  11.113  1.00 14.75           O  
ANISOU 1006  OG1 THR A 169     2089   2063   1452   -145    327    160       O  
ATOM   1007  CG2 THR A 169      -3.145 -21.822  10.512  1.00 16.07           C  
ANISOU 1007  CG2 THR A 169     2254   2293   1560   -176    297    210       C  
ATOM   1008  C   THR A 169      -2.227 -18.978   9.933  1.00 12.17           C  
ANISOU 1008  C   THR A 169     1760   1762   1100   -135    292    184       C  
ATOM   1009  O   THR A 169      -3.230 -18.860   9.240  1.00 14.69           O  
ANISOU 1009  O   THR A 169     2081   2108   1394   -158    288    210       O  
ATOM   1010  N   ALA A 170      -1.007 -18.603   9.556  1.00 10.96           N  
ANISOU 1010  N   ALA A 170     1617   1570    977   -137    300    168       N  
ATOM   1011  CA  ALA A 170      -0.805 -17.973   8.265  1.00 12.29           C  
ANISOU 1011  CA  ALA A 170     1789   1731   1152   -161    302    179       C  
ATOM   1012  CB  ALA A 170      -0.723 -16.462   8.463  1.00 14.07           C  
ANISOU 1012  CB  ALA A 170     1993   1946   1408   -132    271    183       C  
ATOM   1013  C   ALA A 170       0.434 -18.429   7.551  1.00 12.42           C  
ANISOU 1013  C   ALA A 170     1819   1720   1179   -177    324    175       C  
ATOM   1014  O   ALA A 170       1.439 -18.761   8.178  1.00 11.98           O  
ANISOU 1014  O   ALA A 170     1769   1639   1144   -161    334    167       O  
ATOM   1015  N   TYR A 171       0.335 -18.403   6.213  1.00 12.38           N  
ANISOU 1015  N   TYR A 171     1818   1728   1157   -208    334    188       N  
ATOM   1016  CA  TYR A 171       1.430 -18.603   5.293  1.00 12.30           C  
ANISOU 1016  CA  TYR A 171     1815   1707   1150   -215    354    193       C  
ATOM   1017  CB  TYR A 171       1.151 -19.796   4.345  1.00 14.20           C  
ANISOU 1017  CB  TYR A 171     2090   1959   1347   -248    383    181       C  
ATOM   1018  CG  TYR A 171       2.227 -19.982   3.307  1.00 16.17           C  
ANISOU 1018  CG  TYR A 171     2348   2209   1588   -244    407    187       C  
ATOM   1019  CD1 TYR A 171       3.564 -19.995   3.665  1.00 16.97           C  
ANISOU 1019  CD1 TYR A 171     2447   2285   1716   -211    420    198       C  
ATOM   1020  CE1 TYR A 171       4.568 -20.108   2.708  1.00 18.52           C  
ANISOU 1020  CE1 TYR A 171     2645   2492   1901   -197    442    218       C  
ATOM   1021  CZ  TYR A 171       4.229 -20.290   1.382  1.00 20.05           C  
ANISOU 1021  CZ  TYR A 171     2845   2721   2052   -216    453    214       C  
ATOM   1022  OH  TYR A 171       5.223 -20.396   0.424  1.00 23.40           O  
ANISOU 1022  OH  TYR A 171     3267   3167   2458   -193    476    236       O  
ATOM   1023  CE2 TYR A 171       2.901 -20.267   1.005  1.00 19.39           C  
ANISOU 1023  CE2 TYR A 171     2765   2659   1943   -257    439    197       C  
ATOM   1024  CD2 TYR A 171       1.912 -20.106   1.962  1.00 18.35           C  
ANISOU 1024  CD2 TYR A 171     2630   2516   1826   -271    416    189       C  
ATOM   1025  C   TYR A 171       1.462 -17.253   4.515  1.00 13.59           C  
ANISOU 1025  C   TYR A 171     1941   1888   1336   -217    329    223       C  
ATOM   1026  O   TYR A 171       0.688 -17.041   3.562  1.00 15.58           O  
ANISOU 1026  O   TYR A 171     2180   2173   1567   -248    329    236       O  
ATOM   1027  N   VAL A 172       2.311 -16.334   4.968  1.00 12.49           N  
ANISOU 1027  N   VAL A 172     1780   1726   1242   -189    302    238       N  
ATOM   1028  CA  VAL A 172       2.386 -14.992   4.390  1.00 13.87           C  
ANISOU 1028  CA  VAL A 172     1909   1909   1452   -189    266    272       C  
ATOM   1029  CB  VAL A 172       3.192 -14.100   5.349  1.00 14.76           C  
ANISOU 1029  CB  VAL A 172     2012   1980   1616   -155    223    281       C  
ATOM   1030  CG1 VAL A 172       3.602 -12.767   4.684  1.00 15.52           C  
ANISOU 1030  CG1 VAL A 172     2057   2077   1762   -155    175    327       C  
ATOM   1031  CG2 VAL A 172       2.398 -13.824   6.634  1.00 15.30           C  
ANISOU 1031  CG2 VAL A 172     2097   2031   1687   -132    206    246       C  
ATOM   1032  C   VAL A 172       2.950 -15.018   2.980  1.00 14.47           C  
ANISOU 1032  C   VAL A 172     1961   2017   1519   -207    278    305       C  
ATOM   1033  O   VAL A 172       3.888 -15.775   2.718  1.00 15.88           O  
ANISOU 1033  O   VAL A 172     2159   2193   1682   -198    305    309       O  
ATOM   1034  N   PRO A 173       2.418 -14.207   2.037  1.00 14.97           N  
ANISOU 1034  N   PRO A 173     2613   1623   1451     23    437    271       N  
ATOM   1035  CA  PRO A 173       2.995 -14.210   0.674  1.00 15.25           C  
ANISOU 1035  CA  PRO A 173     2669   1675   1451    -92    419    242       C  
ATOM   1036  CB  PRO A 173       2.176 -13.157  -0.093  1.00 17.20           C  
ANISOU 1036  CB  PRO A 173     2880   1942   1715   -186    328    281       C  
ATOM   1037  CG  PRO A 173       1.327 -12.500   0.853  1.00 18.15           C  
ANISOU 1037  CG  PRO A 173     2961   2050   1884   -117    297    322       C  
ATOM   1038  CD  PRO A 173       1.302 -13.257   2.167  1.00 14.42           C  
ANISOU 1038  CD  PRO A 173     2501   1554   1424      3    366    314       C  
ATOM   1039  C   PRO A 173       4.483 -13.887   0.624  1.00 15.33           C  
ANISOU 1039  C   PRO A 173     2684   1720   1421    -59    416    198       C  
ATOM   1040  O   PRO A 173       4.908 -12.896   1.180  1.00 14.55           O  
ANISOU 1040  O   PRO A 173     2552   1651   1326     -3    372    192       O  
ATOM   1041  N   ASN A 174       5.247 -14.704  -0.093  1.00 15.23           N  
ANISOU 1041  N   ASN A 174     2709   1704   1372   -102    467    159       N  
ATOM   1042  CA  ASN A 174       6.683 -14.491  -0.311  1.00 15.32           C  
ANISOU 1042  CA  ASN A 174     2727   1756   1339    -86    467    113       C  
ATOM   1043  CB  ASN A 174       7.293 -15.771  -0.880  1.00 17.76           C  
ANISOU 1043  CB  ASN A 174     3083   2042   1624   -113    557     77       C  
ATOM   1044  CG  ASN A 174       8.796 -15.809  -0.877  1.00 20.01           C  
ANISOU 1044  CG  ASN A 174     3373   2366   1863    -65    579     33       C  
ATOM   1045  OD1 ASN A 174       9.445 -15.173  -1.694  1.00 20.27           O  
ANISOU 1045  OD1 ASN A 174     3401   2437   1863   -139    527      1       O  
ATOM   1046  ND2 ASN A 174       9.369 -16.583   0.023  1.00 20.59           N  
ANISOU 1046  ND2 ASN A 174     3453   2438   1932     61    661     38       N  
ATOM   1047  C   ASN A 174       6.855 -13.296  -1.286  1.00 16.14           C  
ANISOU 1047  C   ASN A 174     2809   1895   1430   -188    375    109       C  
ATOM   1048  O   ASN A 174       6.040 -13.122  -2.219  1.00 17.37           O  
ANISOU 1048  O   ASN A 174     2960   2047   1593   -299    336    136       O  
ATOM   1049  N   ALA A 175       7.882 -12.462  -1.054  1.00 14.67           N  
ANISOU 1049  N   ALA A 175     2604   1749   1223   -149    344     79       N  
ATOM   1050  CA  ALA A 175       8.142 -11.294  -1.914  1.00 15.27           C  
ANISOU 1050  CA  ALA A 175     2659   1849   1293   -237    269     78       C  
ATOM   1051  CB  ALA A 175       9.155 -10.375  -1.255  1.00 15.38           C  
ANISOU 1051  CB  ALA A 175     2646   1900   1298   -170    253     37       C  
ATOM   1052  C   ALA A 175       8.594 -11.688  -3.326  1.00 16.97           C  
ANISOU 1052  C   ALA A 175     2901   2083   1463   -357    268     57       C  
ATOM   1053  O   ALA A 175       8.601 -10.850  -4.219  1.00 18.59           O  
ANISOU 1053  O   ALA A 175     3091   2311   1662   -447    208     74       O  
ATOM   1054  N   GLY A 176       8.966 -12.941  -3.517  1.00 17.55           N  
ANISOU 1054  N   GLY A 176     3013   2147   1508   -359    341     21       N  
ATOM   1055  CA  GLY A 176       9.301 -13.487  -4.816  1.00 18.89           C  
ANISOU 1055  CA  GLY A 176     3207   2333   1637   -480    355    -12       C  
ATOM   1056  C   GLY A 176      10.718 -13.322  -5.297  1.00 19.69           C  
ANISOU 1056  C   GLY A 176     3318   2474   1688   -496    356    -68       C  
ATOM   1057  O   GLY A 176      11.464 -12.471  -4.823  1.00 19.04           O  
ANISOU 1057  O   GLY A 176     3215   2420   1598   -438    323    -80       O  
ATOM   1058  N   ARG A 177      11.058 -14.099  -6.367  1.00 20.89           N  
ANISOU 1058  N   ARG A 177     3496   2636   1803   -595    393   -111       N  
ATOM   1059  CA  ARG A 177      12.366 -13.949  -7.008  1.00 22.93           C  
ANISOU 1059  CA  ARG A 177     3764   2940   2011   -631    390   -166       C  
ATOM   1060  CB  ARG A 177      12.544 -15.007  -8.124  1.00 26.53           C  
ANISOU 1060  CB  ARG A 177     4248   3397   2435   -742    449   -218       C  
ATOM   1061  CG  ARG A 177      12.994 -16.344  -7.593  1.00 33.51           C  
ANISOU 1061  CG  ARG A 177     5169   4228   3335   -661    568   -259       C  
ATOM   1062  CD  ARG A 177      13.407 -17.238  -8.753  1.00 39.88           C  
ANISOU 1062  CD  ARG A 177     6001   5037   4113   -778    632   -329       C  
ATOM   1063  NE  ARG A 177      12.230 -17.919  -9.273  1.00 45.14           N  
ANISOU 1063  NE  ARG A 177     6673   5676   4801   -881    670   -333       N  
ATOM   1064  CZ  ARG A 177      11.788 -19.087  -8.810  1.00 47.29           C  
ANISOU 1064  CZ  ARG A 177     6974   5869   5124   -841    782   -345       C  
ATOM   1065  NH1 ARG A 177      12.499 -19.769  -7.917  1.00 48.48           N  
ANISOU 1065  NH1 ARG A 177     7153   5962   5307   -699    873   -347       N  
ATOM   1066  NH2 ARG A 177      10.656 -19.597  -9.260  1.00 46.22           N  
ANISOU 1066  NH2 ARG A 177     6838   5718   5006   -945    812   -354       N  
ATOM   1067  C   ARG A 177      12.403 -12.558  -7.632  1.00 24.46           C  
ANISOU 1067  C   ARG A 177     3924   3180   2190   -704    290   -138       C  
ATOM   1068  O   ARG A 177      11.374 -12.107  -8.147  1.00 25.71           O  
ANISOU 1068  O   ARG A 177     4060   3345   2365   -780    239    -81       O  
ATOM   1069  N   GLY A 178      13.528 -11.857  -7.494  1.00 24.22           N  
ANISOU 1069  N   GLY A 178     3885   3182   2136   -671    267   -170       N  
ATOM   1070  CA  GLY A 178      13.654 -10.496  -8.010  1.00 24.02           C  
ANISOU 1070  CA  GLY A 178     3830   3187   2109   -732    188   -143       C  
ATOM   1071  C   GLY A 178      12.702  -9.497  -7.361  1.00 24.00           C  
ANISOU 1071  C   GLY A 178     3795   3153   2171   -689    141    -73       C  
ATOM   1072  O   GLY A 178      12.489  -8.408  -7.895  1.00 26.11           O  
ANISOU 1072  O   GLY A 178     4036   3429   2456   -748     84    -27       O  
ATOM   1073  N   LEU A 179      12.094  -9.867  -6.211  1.00 21.01           N  
ANISOU 1073  N   LEU A 179     3415   2735   1833   -586    172    -60       N  
ATOM   1074  CA  LEU A 179      11.157  -9.014  -5.483  1.00 20.74           C  
ANISOU 1074  CA  LEU A 179     3348   2667   1865   -538    138     -2       C  
ATOM   1075  CB  LEU A 179      11.864  -7.772  -4.907  1.00 21.73           C  
ANISOU 1075  CB  LEU A 179     3445   2799   2011   -491    117    -28       C  
ATOM   1076  CG  LEU A 179      13.104  -8.023  -4.050  1.00 21.94           C  
ANISOU 1076  CG  LEU A 179     3473   2864   1998   -403    161   -113       C  
ATOM   1077  CD1 LEU A 179      13.692  -6.728  -3.584  1.00 23.12           C  
ANISOU 1077  CD1 LEU A 179     3588   3028   2170   -383    143   -149       C  
ATOM   1078  CD2 LEU A 179      12.773  -8.931  -2.872  1.00 21.31           C  
ANISOU 1078  CD2 LEU A 179     3395   2778   1923   -287    212   -117       C  
ATOM   1079  C   LEU A 179       9.943  -8.596  -6.314  1.00 21.66           C  
ANISOU 1079  C   LEU A 179     3444   2776   2009   -628     87     83       C  
ATOM   1080  O   LEU A 179       9.333  -7.566  -6.026  1.00 21.56           O  
ANISOU 1080  O   LEU A 179     3398   2739   2054   -610     50    140       O  
ATOM   1081  N   VAL A 180       9.543  -9.428  -7.288  1.00 22.86           N  
ANISOU 1081  N   VAL A 180     3611   2954   2122   -723     94     92       N  
ATOM   1082  CA  VAL A 180       8.412  -9.081  -8.151  1.00 24.62           C  
ANISOU 1082  CA  VAL A 180     3801   3203   2352   -816     45    175       C  
ATOM   1083  CB  VAL A 180       8.327 -10.017  -9.370  1.00 27.14           C  
ANISOU 1083  CB  VAL A 180     4130   3581   2602   -944     60    152       C  
ATOM   1084  CG1 VAL A 180       9.625  -9.965 -10.174  1.00 28.98           C  
ANISOU 1084  CG1 VAL A 180     4379   3857   2776  -1005     60     95       C  
ATOM   1085  CG2 VAL A 180       8.012 -11.425  -8.912  1.00 27.91           C  
ANISOU 1085  CG2 VAL A 180     4262   3646   2698   -919    137     99       C  
ATOM   1086  C   VAL A 180       7.084  -9.010  -7.411  1.00 24.09           C  
ANISOU 1086  C   VAL A 180     3711   3098   2343   -762     38    238       C  
ATOM   1087  O   VAL A 180       6.171  -8.341  -7.885  1.00 25.83           O  
ANISOU 1087  O   VAL A 180     3890   3340   2585   -808    -11    324       O  
ATOM   1088  N   ARG A 181       6.987  -9.634  -6.230  1.00 20.84           N  
ANISOU 1088  N   ARG A 181     3321   2637   1959   -658     88    202       N  
ATOM   1089  CA  ARG A 181       5.717  -9.613  -5.447  1.00 20.68           C  
ANISOU 1089  CA  ARG A 181     3280   2582   1995   -603     85    256       C  
ATOM   1090  CB  ARG A 181       5.264 -11.028  -5.081  1.00 21.85           C  
ANISOU 1090  CB  ARG A 181     3460   2710   2134   -586    153    224       C  
ATOM   1091  CG  ARG A 181       3.925 -11.405  -5.693  1.00 24.62           C  
ANISOU 1091  CG  ARG A 181     3790   3084   2482   -673    141    272       C  
ATOM   1092  CD  ARG A 181       3.253 -12.551  -4.970  1.00 27.19           C  
ANISOU 1092  CD  ARG A 181     4139   3365   2826   -630    211    252       C  
ATOM   1093  NE  ARG A 181       1.830 -12.555  -5.260  1.00 30.80           N  
ANISOU 1093  NE  ARG A 181     4560   3847   3295   -690    186    308       N  
ATOM   1094  CZ  ARG A 181       0.959 -13.400  -4.730  1.00 30.79           C  
ANISOU 1094  CZ  ARG A 181     4569   3816   3316   -673    237    303       C  
ATOM   1095  NH1 ARG A 181       1.368 -14.321  -3.875  1.00 25.95           N  
ANISOU 1095  NH1 ARG A 181     4002   3139   2720   -590    320    255       N  
ATOM   1096  NH2 ARG A 181      -0.318 -13.315  -5.056  1.00 33.78           N  
ANISOU 1096  NH2 ARG A 181     4905   4233   3697   -734    207    354       N  
ATOM   1097  C   ARG A 181       5.833  -8.716  -4.206  1.00 20.21           C  
ANISOU 1097  C   ARG A 181     3201   2480   1996   -485     78    260       C  
ATOM   1098  O   ARG A 181       4.933  -8.785  -3.362  1.00 20.71           O  
ANISOU 1098  O   ARG A 181     3251   2511   2105   -422     86    288       O  
ATOM   1099  N   LEU A 182       6.876  -7.887  -4.130  1.00 19.74           N  
ANISOU 1099  N   LEU A 182     3137   2426   1937   -466     66    226       N  
ATOM   1100  CA  LEU A 182       7.080  -7.040  -2.957  1.00 19.56           C  
ANISOU 1100  CA  LEU A 182     3091   2375   1967   -368     71    207       C  
ATOM   1101  CB  LEU A 182       8.490  -6.430  -2.946  1.00 19.22           C  
ANISOU 1101  CB  LEU A 182     3048   2354   1899   -363     76    137       C  
ATOM   1102  CG  LEU A 182       8.938  -5.733  -1.650  1.00 19.14           C  
ANISOU 1102  CG  LEU A 182     3010   2340   1923   -267     98     81       C  
ATOM   1103  CD1 LEU A 182       8.775  -6.648  -0.421  1.00 18.18           C  
ANISOU 1103  CD1 LEU A 182     2889   2232   1785   -161    142     52       C  
ATOM   1104  CD2 LEU A 182      10.392  -5.292  -1.781  1.00 19.53           C  
ANISOU 1104  CD2 LEU A 182     3059   2431   1931   -280    109      1       C  
ATOM   1105  C   LEU A 182       6.008  -5.969  -2.793  1.00 20.86           C  
ANISOU 1105  C   LEU A 182     3212   2500   2214   -363     34    284       C  
ATOM   1106  O   LEU A 182       5.568  -5.714  -1.662  1.00 19.97           O  
ANISOU 1106  O   LEU A 182     3080   2357   2152   -278     50    278       O  
ATOM   1107  N   GLU A 183       5.543  -5.358  -3.894  1.00 23.10           N  
ANISOU 1107  N   GLU A 183     3475   2789   2511   -449    -10    363       N  
ATOM   1108  CA  GLU A 183       4.484  -4.346  -3.790  1.00 25.11           C  
ANISOU 1108  CA  GLU A 183     3685   3006   2851   -436    -37    453       C  
ATOM   1109  CB  GLU A 183       4.247  -3.640  -5.146  1.00 29.89           C  
ANISOU 1109  CB  GLU A 183     4262   3638   3457   -530    -82    550       C  
ATOM   1110  CG  GLU A 183       3.477  -2.346  -4.994  1.00 39.20           C  
ANISOU 1110  CG  GLU A 183     5391   4763   4740   -500    -95    645       C  
ATOM   1111  CD  GLU A 183       1.972  -2.458  -5.146  1.00 50.11           C  
ANISOU 1111  CD  GLU A 183     6732   6160   6147   -503   -122    752       C  
ATOM   1112  OE1 GLU A 183       1.307  -1.399  -5.208  1.00 54.41           O  
ANISOU 1112  OE1 GLU A 183     7229   6667   6775   -482   -132    850       O  
ATOM   1113  OE2 GLU A 183       1.453  -3.596  -5.212  1.00 52.12           O  
ANISOU 1113  OE2 GLU A 183     7002   6463   6341   -525   -126    738       O  
ATOM   1114  C   GLU A 183       3.201  -5.020  -3.267  1.00 24.14           C  
ANISOU 1114  C   GLU A 183     3552   2876   2745   -402    -34    491       C  
ATOM   1115  O   GLU A 183       2.563  -4.494  -2.357  1.00 24.48           O  
ANISOU 1115  O   GLU A 183     3568   2873   2860   -330    -28    510       O  
ATOM   1116  N   TYR A 184       2.888  -6.230  -3.790  1.00 23.09           N  
ANISOU 1116  N   TYR A 184     3443   2786   2545   -455    -29    488       N  
ATOM   1117  CA  TYR A 184       1.729  -6.983  -3.326  1.00 22.41           C  
ANISOU 1117  CA  TYR A 184     3351   2694   2467   -432    -16    511       C  
ATOM   1118  CB  TYR A 184       1.482  -8.238  -4.179  1.00 23.64           C  
ANISOU 1118  CB  TYR A 184     3531   2903   2549   -523      0    498       C  
ATOM   1119  CG  TYR A 184       0.398  -9.086  -3.548  1.00 24.35           C  
ANISOU 1119  CG  TYR A 184     3622   2976   2652   -494     30    504       C  
ATOM   1120  CD1 TYR A 184      -0.912  -8.635  -3.496  1.00 26.31           C  
ANISOU 1120  CD1 TYR A 184     3822   3232   2941   -496     -5    586       C  
ATOM   1121  CE1 TYR A 184      -1.886  -9.321  -2.786  1.00 26.51           C  
ANISOU 1121  CE1 TYR A 184     3847   3240   2985   -461     24    587       C  
ATOM   1122  CZ  TYR A 184      -1.560 -10.488  -2.126  1.00 26.26           C  
ANISOU 1122  CZ  TYR A 184     3867   3176   2936   -421     94    513       C  
ATOM   1123  OH  TYR A 184      -2.526 -11.130  -1.398  1.00 27.67           O  
ANISOU 1123  OH  TYR A 184     4045   3331   3138   -385    127    519       O  
ATOM   1124  CE2 TYR A 184      -0.257 -10.942  -2.136  1.00 24.44           C  
ANISOU 1124  CE2 TYR A 184     3682   2933   2670   -408    133    441       C  
ATOM   1125  CD2 TYR A 184       0.718 -10.220  -2.815  1.00 23.72           C  
ANISOU 1125  CD2 TYR A 184     3590   2867   2558   -442     98    433       C  
ATOM   1126  C   TYR A 184       1.911  -7.364  -1.832  1.00 19.52           C  
ANISOU 1126  C   TYR A 184     3004   2285   2127   -314     32    447       C  
ATOM   1127  O   TYR A 184       0.973  -7.278  -1.059  1.00 19.74           O  
ANISOU 1127  O   TYR A 184     3010   2287   2205   -259     34    477       O  
ATOM   1128  N   ARG A 185       3.120  -7.773  -1.440  1.00 17.83           N  
ANISOU 1128  N   ARG A 185     2824   2076   1875   -275     70    365       N  
ATOM   1129  CA  ARG A 185       3.395  -8.180  -0.055  1.00 16.66           C  
ANISOU 1129  CA  ARG A 185     2683   1914   1734   -161    117    312       C  
ATOM   1130  CB  ARG A 185       4.838  -8.694   0.042  1.00 16.78           C  
ANISOU 1130  CB  ARG A 185     2729   1960   1687   -136    156    233       C  
ATOM   1131  CG  ARG A 185       5.373  -8.848   1.456  1.00 17.00           C  
ANISOU 1131  CG  ARG A 185     2745   2004   1709    -13    199    182       C  
ATOM   1132  CD  ARG A 185       4.596  -9.849   2.303  1.00 17.07           C  
ANISOU 1132  CD  ARG A 185     2763   1998   1725     57    244    204       C  
ATOM   1133  NE  ARG A 185       5.216  -9.955   3.630  1.00 14.53           N  
ANISOU 1133  NE  ARG A 185     2420   1718   1385    176    284    162       N  
ATOM   1134  CZ  ARG A 185       6.325 -10.649   3.875  1.00 15.92           C  
ANISOU 1134  CZ  ARG A 185     2610   1940   1499    227    331    122       C  
ATOM   1135  NH1 ARG A 185       6.831 -11.473   2.942  1.00 13.36           N  
ANISOU 1135  NH1 ARG A 185     2332   1606   1138    175    356    117       N  
ATOM   1136  NH2 ARG A 185       6.905 -10.577   5.061  1.00 16.77           N  
ANISOU 1136  NH2 ARG A 185     2681   2112   1580    333    360     89       N  
ATOM   1137  C   ARG A 185       3.149  -7.008   0.899  1.00 17.19           C  
ANISOU 1137  C   ARG A 185     2704   1956   1870    -92    103    315       C  
ATOM   1138  O   ARG A 185       2.656  -7.207   2.007  1.00 15.68           O  
ANISOU 1138  O   ARG A 185     2499   1755   1705    -11    127    308       O  
ATOM   1139  N   GLN A 186       3.489  -5.774   0.476  1.00 18.09           N  
ANISOU 1139  N   GLN A 186     2794   2058   2022   -126     73    323       N  
ATOM   1140  CA  GLN A 186       3.236  -4.602   1.329  1.00 18.19           C  
ANISOU 1140  CA  GLN A 186     2761   2034   2116    -71     74    318       C  
ATOM   1141  CB  GLN A 186       3.960  -3.377   0.802  1.00 19.42           C  
ANISOU 1141  CB  GLN A 186     2901   2171   2305   -114     63    307       C  
ATOM   1142  CG  GLN A 186       5.471  -3.562   0.864  1.00 20.11           C  
ANISOU 1142  CG  GLN A 186     3010   2307   2325   -113     87    209       C  
ATOM   1143  CD  GLN A 186       6.180  -2.365   0.300  1.00 27.08           C  
ANISOU 1143  CD  GLN A 186     3880   3168   3243   -165     82    195       C  
ATOM   1144  OE1 GLN A 186       6.337  -1.336   0.971  1.00 28.79           O  
ANISOU 1144  OE1 GLN A 186     4061   3353   3526   -137    108    152       O  
ATOM   1145  NE2 GLN A 186       6.603  -2.482  -0.955  1.00 27.80           N  
ANISOU 1145  NE2 GLN A 186     3995   3276   3290   -247     56    227       N  
ATOM   1146  C   GLN A 186       1.740  -4.364   1.499  1.00 19.14           C  
ANISOU 1146  C   GLN A 186     2852   2116   2305    -60     56    401       C  
ATOM   1147  O   GLN A 186       1.299  -4.019   2.591  1.00 20.53           O  
ANISOU 1147  O   GLN A 186     2998   2270   2533     12     75    383       O  
ATOM   1148  N   ARG A 187       0.958  -4.581   0.438  1.00 20.24           N  
ANISOU 1148  N   ARG A 187     2992   2261   2436   -132     20    488       N  
ATOM   1149  CA  ARG A 187      -0.500  -4.453   0.528  1.00 20.33           C  
ANISOU 1149  CA  ARG A 187     2969   2254   2501   -125      0    572       C  
ATOM   1150  CB  ARG A 187      -1.145  -4.586  -0.861  1.00 23.17           C  
ANISOU 1150  CB  ARG A 187     3318   2654   2832   -223    -42    666       C  
ATOM   1151  CG  ARG A 187      -0.914  -3.358  -1.738  1.00 28.40           C  
ANISOU 1151  CG  ARG A 187     3949   3307   3534   -266    -72    734       C  
ATOM   1152  CD  ARG A 187      -1.695  -3.443  -3.046  1.00 34.64           C  
ANISOU 1152  CD  ARG A 187     4709   4164   4290   -355   -117    844       C  
ATOM   1153  NE  ARG A 187      -3.143  -3.497  -2.829  1.00 39.05           N  
ANISOU 1153  NE  ARG A 187     5223   4731   4881   -336   -132    923       N  
ATOM   1154  CZ  ARG A 187      -3.940  -2.434  -2.805  1.00 44.16           C  
ANISOU 1154  CZ  ARG A 187     5813   5350   5616   -303   -147   1024       C  
ATOM   1155  NH1 ARG A 187      -3.440  -1.216  -2.971  1.00 45.89           N  
ANISOU 1155  NH1 ARG A 187     6014   5516   5907   -285   -141   1061       N  
ATOM   1156  NH2 ARG A 187      -5.242  -2.581  -2.601  1.00 45.27           N  
ANISOU 1156  NH2 ARG A 187     5912   5510   5777   -285   -161   1091       N  
ATOM   1157  C   ARG A 187      -1.062  -5.506   1.456  1.00 20.12           C  
ANISOU 1157  C   ARG A 187     2957   2234   2454    -69     29    544       C  
ATOM   1158  O   ARG A 187      -1.931  -5.204   2.284  1.00 21.11           O  
ANISOU 1158  O   ARG A 187     3050   2332   2639    -12     34    564       O  
ATOM   1159  N   TRP A 188      -0.546  -6.746   1.334  1.00 17.89           N  
ANISOU 1159  N   TRP A 188     2722   1983   2093    -83     57    496       N  
ATOM   1160  CA  TRP A 188      -0.959  -7.843   2.189  1.00 17.35           C  
ANISOU 1160  CA  TRP A 188     2672   1914   2006    -27     99    473       C  
ATOM   1161  CB  TRP A 188      -0.221  -9.150   1.818  1.00 17.62           C  
ANISOU 1161  CB  TRP A 188     2762   1971   1963    -53    143    427       C  
ATOM   1162  CG  TRP A 188      -0.178 -10.118   2.975  1.00 17.39           C  
ANISOU 1162  CG  TRP A 188     2752   1934   1921     40    206    394       C  
ATOM   1163  CD1 TRP A 188       0.655 -10.074   4.055  1.00 18.25           C  
ANISOU 1163  CD1 TRP A 188     2856   2060   2019    140    238    345       C  
ATOM   1164  NE1 TRP A 188       0.333 -11.073   4.938  1.00 18.23           N  
ANISOU 1164  NE1 TRP A 188     2865   2053   2007    212    295    347       N  
ATOM   1165  CE2 TRP A 188      -0.775 -11.737   4.480  1.00 17.99           C  
ANISOU 1165  CE2 TRP A 188     2852   1992   1992    156    303    390       C  
ATOM   1166  CD2 TRP A 188      -1.125 -11.166   3.245  1.00 17.22           C  
ANISOU 1166  CD2 TRP A 188     2747   1896   1902     45    246    416       C  
ATOM   1167  CE3 TRP A 188      -2.190 -11.717   2.530  1.00 18.18           C  
ANISOU 1167  CE3 TRP A 188     2873   2011   2023    -39    244    454       C  
ATOM   1168  CZ3 TRP A 188      -2.815 -12.834   3.016  1.00 18.84           C  
ANISOU 1168  CZ3 TRP A 188     2979   2073   2107    -18    306    453       C  
ATOM   1169  CH2 TRP A 188      -2.506 -13.339   4.284  1.00 18.52           C  
ANISOU 1169  CH2 TRP A 188     2950   2014   2072    100    364    436       C  
ATOM   1170  CZ2 TRP A 188      -1.454 -12.841   5.009  1.00 18.00           C  
ANISOU 1170  CZ2 TRP A 188     2872   1970   1995    189    363    406       C  
ATOM   1171  C   TRP A 188      -0.663  -7.468   3.660  1.00 17.63           C  
ANISOU 1171  C   TRP A 188     2687   1940   2073     85    128    423       C  
ATOM   1172  O   TRP A 188      -1.517  -7.643   4.514  1.00 17.75           O  
ANISOU 1172  O   TRP A 188     2683   1942   2118    140    141    438       O  
ATOM   1173  N   ASP A 189       0.566  -6.977   3.932  1.00 17.15           N  
ANISOU 1173  N   ASP A 189     2624   1896   1995    113    139    358       N  
ATOM   1174  CA  ASP A 189       0.975  -6.654   5.299  1.00 17.55           C  
ANISOU 1174  CA  ASP A 189     2645   1967   2057    209    170    296       C  
ATOM   1175  CB  ASP A 189       2.397  -6.075   5.298  1.00 19.37           C  
ANISOU 1175  CB  ASP A 189     2870   2233   2258    210    178    220       C  
ATOM   1176  CG  ASP A 189       3.501  -7.100   5.187  1.00 20.08           C  
ANISOU 1176  CG  ASP A 189     2997   2377   2255    225    209    179       C  
ATOM   1177  OD1 ASP A 189       3.185  -8.322   5.123  1.00 19.26           O  
ANISOU 1177  OD1 ASP A 189     2929   2272   2118    237    235    209       O  
ATOM   1178  OD2 ASP A 189       4.677  -6.690   5.159  1.00 19.45           O  
ANISOU 1178  OD2 ASP A 189     2910   2337   2142    224    216    116       O  
ATOM   1179  C   ASP A 189       0.055  -5.669   5.968  1.00 19.59           C  
ANISOU 1179  C   ASP A 189     2851   2191   2402    239    158    314       C  
ATOM   1180  O   ASP A 189      -0.248  -5.833   7.147  1.00 20.27           O  
ANISOU 1180  O   ASP A 189     2912   2295   2495    316    185    288       O  
ATOM   1181  N   GLU A 190      -0.374  -4.629   5.222  1.00 20.00           N  
ANISOU 1181  N   GLU A 190     2883   2195   2522    183    123    362       N  
ATOM   1182  CA  GLU A 190      -1.253  -3.624   5.773  1.00 21.51           C  
ANISOU 1182  CA  GLU A 190     3023   2340   2811    211    120    385       C  
ATOM   1183  CB  GLU A 190      -1.351  -2.433   4.820  1.00 25.71           C  
ANISOU 1183  CB  GLU A 190     3535   2819   3416    152     95    441       C  
ATOM   1184  CG  GLU A 190      -2.207  -1.314   5.384  1.00 32.59           C  
ANISOU 1184  CG  GLU A 190     4351   3627   4406    187    108    466       C  
ATOM   1185  CD  GLU A 190      -2.107   0.013   4.654  1.00 42.62           C  
ANISOU 1185  CD  GLU A 190     5597   4831   5766    147    108    513       C  
ATOM   1186  OE1 GLU A 190      -1.335   0.102   3.672  1.00 44.19           O  
ANISOU 1186  OE1 GLU A 190     5822   5041   5929     88     93    526       O  
ATOM   1187  OE2 GLU A 190      -2.796   0.970   5.078  1.00 46.51           O  
ANISOU 1187  OE2 GLU A 190     6043   5259   6371    178    131    537       O  
ATOM   1188  C   GLU A 190      -2.644  -4.212   6.059  1.00 21.39           C  
ANISOU 1188  C   GLU A 190     2999   2314   2813    232    111    450       C  
ATOM   1189  O   GLU A 190      -3.180  -4.001   7.149  1.00 22.69           O  
ANISOU 1189  O   GLU A 190     3130   2473   3020    296    131    429       O  
ATOM   1190  N   ALA A 191      -3.204  -4.964   5.103  1.00 20.63           N  
ANISOU 1190  N   ALA A 191     2930   2228   2680    173     85    520       N  
ATOM   1191  CA  ALA A 191      -4.528  -5.570   5.272  1.00 21.48           C  
ANISOU 1191  CA  ALA A 191     3029   2335   2797    178     79    576       C  
ATOM   1192  CB  ALA A 191      -4.952  -6.248   3.987  1.00 22.83           C  
ANISOU 1192  CB  ALA A 191     3222   2531   2919     85     52    638       C  
ATOM   1193  C   ALA A 191      -4.538  -6.601   6.429  1.00 20.53           C  
ANISOU 1193  C   ALA A 191     2926   2235   2638    250    124    526       C  
ATOM   1194  O   ALA A 191      -5.484  -6.671   7.215  1.00 21.24           O  
ANISOU 1194  O   ALA A 191     2990   2316   2763    295    132    542       O  
ATOM   1195  N   PHE A 192      -3.457  -7.368   6.552  1.00 19.11           N  
ANISOU 1195  N   PHE A 192     2787   2086   2388    266    157    469       N  
ATOM   1196  CA  PHE A 192      -3.354  -8.382   7.606  1.00 18.52           C  
ANISOU 1196  CA  PHE A 192     2726   2036   2273    343    209    437       C  
ATOM   1197  CB  PHE A 192      -2.144  -9.286   7.351  1.00 18.05           C  
ANISOU 1197  CB  PHE A 192     2715   2007   2136    346    246    399       C  
ATOM   1198  CG  PHE A 192      -2.117 -10.584   8.110  1.00 17.72           C  
ANISOU 1198  CG  PHE A 192     2698   1982   2052    414    311    397       C  
ATOM   1199  CD1 PHE A 192      -3.287 -11.290   8.350  1.00 18.46           C  
ANISOU 1199  CD1 PHE A 192     2800   2048   2167    416    332    441       C  
ATOM   1200  CE1 PHE A 192      -3.254 -12.517   9.018  1.00 19.05           C  
ANISOU 1200  CE1 PHE A 192     2900   2126   2211    479    405    447       C  
ATOM   1201  CZ  PHE A 192      -2.050 -13.047   9.411  1.00 18.07           C  
ANISOU 1201  CZ  PHE A 192     2791   2040   2034    546    455    420       C  
ATOM   1202  CD2 PHE A 192      -0.913 -11.137   8.522  1.00 17.08           C  
ANISOU 1202  CD2 PHE A 192     2633   1946   1912    474    358    358       C  
ATOM   1203  CE2 PHE A 192      -0.879 -12.377   9.171  1.00 17.84           C  
ANISOU 1203  CE2 PHE A 192     2751   2051   1976    545    430    375       C  
ATOM   1204  C   PHE A 192      -3.246  -7.717   8.957  1.00 18.80           C  
ANISOU 1204  C   PHE A 192     2712   2094   2337    432    225    391       C  
ATOM   1205  O   PHE A 192      -3.849  -8.195   9.921  1.00 18.35           O  
ANISOU 1205  O   PHE A 192     2640   2051   2281    494    252    396       O  
ATOM   1206  N   ARG A 193      -2.458  -6.625   9.055  1.00 19.53           N  
ANISOU 1206  N   ARG A 193     2774   2195   2450    434    215    338       N  
ATOM   1207  CA  ARG A 193      -2.259  -5.890  10.307  1.00 21.44           C  
ANISOU 1207  CA  ARG A 193     2958   2470   2716    502    238    271       C  
ATOM   1208  CB  ARG A 193      -1.242  -4.767  10.050  1.00 24.41           C  
ANISOU 1208  CB  ARG A 193     3315   2849   3112    472    234    206       C  
ATOM   1209  CG  ARG A 193      -0.996  -3.837  11.218  1.00 29.76           C  
ANISOU 1209  CG  ARG A 193     3924   3561   3821    517    265    117       C  
ATOM   1210  CD  ARG A 193       0.238  -2.983  10.962  1.00 33.03           C  
ANISOU 1210  CD  ARG A 193     4325   3993   4231    482    277     35       C  
ATOM   1211  NE  ARG A 193       0.004  -1.890  10.018  1.00 34.85           N  
ANISOU 1211  NE  ARG A 193     4558   4125   4557    411    258     67       N  
ATOM   1212  CZ  ARG A 193       0.570  -1.790   8.817  1.00 36.28           C  
ANISOU 1212  CZ  ARG A 193     4780   4277   4727    346    234     97       C  
ATOM   1213  NH1 ARG A 193       1.387  -2.738   8.377  1.00 32.58           N  
ANISOU 1213  NH1 ARG A 193     4356   3866   4158    338    225     93       N  
ATOM   1214  NH2 ARG A 193       0.329  -0.735   8.049  1.00 37.57           N  
ANISOU 1214  NH2 ARG A 193     4936   4356   4982    292    224    137       N  
ATOM   1215  C   ARG A 193      -3.610  -5.313  10.781  1.00 23.87           C  
ANISOU 1215  C   ARG A 193     3224   2734   3111    516    227    306       C  
ATOM   1216  O   ARG A 193      -3.980  -5.461  11.945  1.00 24.86           O  
ANISOU 1216  O   ARG A 193     3315   2894   3237    582    253    279       O  
ATOM   1217  N   LYS A 194      -4.352  -4.704   9.866  1.00 24.67           N  
ANISOU 1217  N   LYS A 194     3324   2767   3281    456    190    371       N  
ATOM   1218  CA  LYS A 194      -5.679  -4.142  10.141  1.00 26.48           C  
ANISOU 1218  CA  LYS A 194     3512   2950   3597    466    178    420       C  
ATOM   1219  CB  LYS A 194      -6.218  -3.478   8.860  1.00 29.64           C  
ANISOU 1219  CB  LYS A 194     3911   3295   4057    396    136    508       C  
ATOM   1220  CG  LYS A 194      -7.697  -3.157   8.852  1.00 36.53           C  
ANISOU 1220  CG  LYS A 194     4745   4132   5004    400    117    590       C  
ATOM   1221  CD  LYS A 194      -7.953  -1.931   8.009  1.00 42.70           C  
ANISOU 1221  CD  LYS A 194     5493   4856   5874    364     97    658       C  
ATOM   1222  CE  LYS A 194      -9.265  -1.316   8.414  1.00 48.21           C  
ANISOU 1222  CE  LYS A 194     6135   5516   6669    399     98    715       C  
ATOM   1223  NZ  LYS A 194      -9.398  -1.250   9.897  1.00 50.26           N  
ANISOU 1223  NZ  LYS A 194     6366   5773   6955    470    139    627       N  
ATOM   1224  C   LYS A 194      -6.629  -5.254  10.636  1.00 26.66           C  
ANISOU 1224  C   LYS A 194     3545   2995   3588    498    185    457       C  
ATOM   1225  O   LYS A 194      -7.312  -5.089  11.652  1.00 27.81           O  
ANISOU 1225  O   LYS A 194     3651   3145   3770    551    201    443       O  
ATOM   1226  N   PHE A 195      -6.637  -6.391   9.943  1.00 25.18           N  
ANISOU 1226  N   PHE A 195     3411   2820   3335    460    181    495       N  
ATOM   1227  CA  PHE A 195      -7.486  -7.517  10.311  1.00 24.46           C  
ANISOU 1227  CA  PHE A 195     3337   2741   3215    478    200    527       C  
ATOM   1228  CB  PHE A 195      -7.351  -8.636   9.267  1.00 24.89           C  
ANISOU 1228  CB  PHE A 195     3452   2797   3208    411    205    557       C  
ATOM   1229  CG  PHE A 195      -8.034  -9.930   9.654  1.00 26.48           C  
ANISOU 1229  CG  PHE A 195     3681   3002   3380    425    248    575       C  
ATOM   1230  CD1 PHE A 195      -9.418 -10.023   9.677  1.00 28.32           C  
ANISOU 1230  CD1 PHE A 195     3891   3222   3647    404    236    622       C  
ATOM   1231  CE1 PHE A 195     -10.045 -11.216  10.021  1.00 30.06           C  
ANISOU 1231  CE1 PHE A 195     4137   3441   3844    409    284    634       C  
ATOM   1232  CZ  PHE A 195      -9.293 -12.314  10.345  1.00 29.68           C  
ANISOU 1232  CZ  PHE A 195     4138   3394   3746    444    351    607       C  
ATOM   1233  CD2 PHE A 195      -7.295 -11.051   9.980  1.00 27.56           C  
ANISOU 1233  CD2 PHE A 195     3862   3152   3457    461    309    548       C  
ATOM   1234  CE2 PHE A 195      -7.921 -12.241  10.313  1.00 29.13           C  
ANISOU 1234  CE2 PHE A 195     4088   3339   3640    473    363    570       C  
ATOM   1235  C   PHE A 195      -7.153  -8.051  11.724  1.00 22.79           C  
ANISOU 1235  C   PHE A 195     3116   2575   2969    573    251    475       C  
ATOM   1236  O   PHE A 195      -8.059  -8.294  12.523  1.00 23.66           O  
ANISOU 1236  O   PHE A 195     3203   2689   3098    615    265    491       O  
ATOM   1237  N   LEU A 196      -5.851  -8.245  12.016  1.00 20.81           N  
ANISOU 1237  N   LEU A 196     2878   2370   2660    608    278    420       N  
ATOM   1238  CA  LEU A 196      -5.439  -8.749  13.323  1.00 20.87           C  
ANISOU 1238  CA  LEU A 196     2863   2447   2618    703    327    382       C  
ATOM   1239  CB  LEU A 196      -3.953  -9.113  13.298  1.00 19.72           C  
ANISOU 1239  CB  LEU A 196     2737   2360   2396    728    354    339       C  
ATOM   1240  CG  LEU A 196      -3.616 -10.285  12.378  1.00 20.33           C  
ANISOU 1240  CG  LEU A 196     2887   2409   2428    693    375    380       C  
ATOM   1241  CD1 LEU A 196      -2.109 -10.396  12.194  1.00 20.57           C  
ANISOU 1241  CD1 LEU A 196     2930   2492   2394    709    393    336       C  
ATOM   1242  CD2 LEU A 196      -4.263 -11.571  12.876  1.00 21.41           C  
ANISOU 1242  CD2 LEU A 196     3049   2538   2547    738    429    430       C  
ATOM   1243  C   LEU A 196      -5.713  -7.776  14.463  1.00 23.71           C  
ANISOU 1243  C   LEU A 196     3148   2841   3019    753    327    332       C  
ATOM   1244  O   LEU A 196      -6.054  -8.200  15.565  1.00 24.56           O  
ANISOU 1244  O   LEU A 196     3226   3000   3105    822    359    327       O  
ATOM   1245  N   LYS A 197      -5.551  -6.480  14.216  1.00 25.44           N  
ANISOU 1245  N   LYS A 197     3333   3033   3299    717    301    291       N  
ATOM   1246  CA  LYS A 197      -5.855  -5.454  15.217  1.00 27.83           C  
ANISOU 1246  CA  LYS A 197     3561   3353   3658    750    313    231       C  
ATOM   1247  CB  LYS A 197      -5.475  -4.050  14.690  1.00 30.94           C  
ANISOU 1247  CB  LYS A 197     3931   3694   4129    698    300    187       C  
ATOM   1248  CG  LYS A 197      -5.668  -2.946  15.718  1.00 37.09           C  
ANISOU 1248  CG  LYS A 197     4633   4485   4976    723    330    104       C  
ATOM   1249  CD  LYS A 197      -5.236  -1.589  15.175  1.00 43.82           C  
ANISOU 1249  CD  LYS A 197     5466   5269   5915    669    337     60       C  
ATOM   1250  CE  LYS A 197      -5.410  -0.500  16.205  1.00 50.43           C  
ANISOU 1250  CE  LYS A 197     6223   6108   6829    685    385    -40       C  
ATOM   1251  NZ  LYS A 197      -4.131  -0.219  16.913  1.00 53.40           N  
ANISOU 1251  NZ  LYS A 197     6559   6589   7141    690    428   -175       N  
ATOM   1252  C   LYS A 197      -7.351  -5.529  15.608  1.00 29.46           C  
ANISOU 1252  C   LYS A 197     3748   3522   3923    765    306    283       C  
ATOM   1253  O   LYS A 197      -7.683  -5.471  16.799  1.00 30.34           O  
ANISOU 1253  O   LYS A 197     3808   3685   4034    822    332    245       O  
ATOM   1254  N   GLY A 198      -8.214  -5.788  14.625  1.00 30.09           N  
ANISOU 1254  N   GLY A 198     3865   3530   4037    714    272    370       N  
ATOM   1255  CA  GLY A 198      -9.645  -5.942  14.845  1.00 31.82           C  
ANISOU 1255  CA  GLY A 198     4068   3720   4304    719    262    426       C  
ATOM   1256  C   GLY A 198      -9.975  -7.163  15.684  1.00 32.97           C  
ANISOU 1256  C   GLY A 198     4225   3916   4386    773    296    438       C  
ATOM   1257  O   GLY A 198     -10.818  -7.092  16.591  1.00 34.49           O  
ANISOU 1257  O   GLY A 198     4377   4123   4606    814    308    435       O  
ATOM   1258  N   LEU A 199      -9.304  -8.296  15.401  1.00 31.70           N  
ANISOU 1258  N   LEU A 199     4122   3779   4144    775    319    452       N  
ATOM   1259  CA  LEU A 199      -9.501  -9.532  16.158  1.00 31.86           C  
ANISOU 1259  CA  LEU A 199     4159   3839   4108    831    368    474       C  
ATOM   1260  CB  LEU A 199      -8.667 -10.685  15.554  1.00 31.07           C  
ANISOU 1260  CB  LEU A 199     4128   3738   3939    822    402    496       C  
ATOM   1261  CG  LEU A 199      -9.127 -11.324  14.256  1.00 32.93           C  
ANISOU 1261  CG  LEU A 199     4426   3905   4182    732    393    546       C  
ATOM   1262  CD1 LEU A 199      -8.223 -12.498  13.896  1.00 32.59           C  
ANISOU 1262  CD1 LEU A 199     4444   3863   4076    736    448    552       C  
ATOM   1263  CD2 LEU A 199     -10.559 -11.833  14.365  1.00 34.74           C  
ANISOU 1263  CD2 LEU A 199     4655   4104   4442    712    401    593       C  
ATOM   1264  C   LEU A 199      -9.043  -9.331  17.603  1.00 33.05           C  
ANISOU 1264  C   LEU A 199     4250   4081   4226    923    401    419       C  
ATOM   1265  O   LEU A 199      -9.742  -9.745  18.527  1.00 34.08           O  
ANISOU 1265  O   LEU A 199     4355   4243   4352    973    427    435       O  
ATOM   1266  N   ALA A 200      -7.865  -8.706  17.797  1.00 32.84           N  
ANISOU 1266  N   ALA A 200     4196   4111   4170    939    403    350       N  
ATOM   1267  CA  ALA A 200      -7.282  -8.485  19.126  1.00 34.67           C  
ANISOU 1267  CA  ALA A 200     4358   4463   4352   1016    435    284       C  
ATOM   1268  CB  ALA A 200      -5.861  -7.966  19.002  1.00 34.51           C  
ANISOU 1268  CB  ALA A 200     4321   4505   4287   1012    438    212       C  
ATOM   1269  C   ALA A 200      -8.099  -7.549  20.008  1.00 36.48           C  
ANISOU 1269  C   ALA A 200     4511   4707   4643   1027    430    236       C  
ATOM   1270  O   ALA A 200      -7.985  -7.618  21.229  1.00 37.85           O  
ANISOU 1270  O   ALA A 200     4623   4990   4770   1092    462    197       O  
ATOM   1271  N   SER A 201      -8.914  -6.675  19.407  1.00 37.16           N  
ANISOU 1271  N   SER A 201     4596   4692   4832    968    394    242       N  
ATOM   1272  CA  SER A 201      -9.767  -5.763  20.168  1.00 39.40           C  
ANISOU 1272  CA  SER A 201     4809   4971   5192    977    397    200       C  
ATOM   1273  CB  SER A 201     -10.311  -4.668  19.260  1.00 40.11           C  
ANISOU 1273  CB  SER A 201     4899   4942   5399    912    364    213       C  
ATOM   1274  OG  SER A 201     -11.426  -5.109  18.498  1.00 41.55           O  
ANISOU 1274  OG  SER A 201     5122   5048   5618    882    331    315       O  
ATOM   1275  C   SER A 201     -10.935  -6.484  20.880  1.00 40.87           C  
ANISOU 1275  C   SER A 201     4984   5171   5373   1018    407    251       C  
ATOM   1276  O   SER A 201     -11.618  -5.861  21.698  1.00 42.39           O  
ANISOU 1276  O   SER A 201     5112   5380   5615   1036    416    211       O  
ATOM   1277  N   ARG A 202     -11.201  -7.753  20.530  1.00 39.94           N  
ANISOU 1277  N   ARG A 202     4930   5040   5207   1025    412    335       N  
ATOM   1278  CA  ARG A 202     -12.289  -8.510  21.129  1.00 41.39           C  
ANISOU 1278  CA  ARG A 202     5110   5230   5387   1056    430    387       C  
ATOM   1279  CB  ARG A 202     -13.184  -9.128  20.045  1.00 44.11           C  
ANISOU 1279  CB  ARG A 202     5520   5476   5763    995    408    472       C  
ATOM   1280  CG  ARG A 202     -13.726  -8.153  19.004  1.00 49.70           C  
ANISOU 1280  CG  ARG A 202     6225   6099   6558    922    354    486       C  
ATOM   1281  CD  ARG A 202     -14.637  -8.917  18.053  1.00 54.53           C  
ANISOU 1281  CD  ARG A 202     6887   6655   7175    862    339    567       C  
ATOM   1282  NE  ARG A 202     -14.916  -8.185  16.815  1.00 58.46           N  
ANISOU 1282  NE  ARG A 202     7388   7094   7728    788    287    599       N  
ATOM   1283  CZ  ARG A 202     -14.364  -8.464  15.638  1.00 59.89           C  
ANISOU 1283  CZ  ARG A 202     7621   7253   7881    726    271    624       C  
ATOM   1284  NH1 ARG A 202     -13.524  -9.486  15.516  1.00 58.71           N  
ANISOU 1284  NH1 ARG A 202     7529   7122   7657    729    306    615       N  
ATOM   1285  NH2 ARG A 202     -14.661  -7.736  14.571  1.00 60.43           N  
ANISOU 1285  NH2 ARG A 202     7680   7284   7996    665    224    663       N  
ATOM   1286  C   ARG A 202     -11.764  -9.631  22.025  1.00 40.67           C  
ANISOU 1286  C   ARG A 202     5020   5237   5195   1134    484    404       C  
ATOM   1287  O   ARG A 202     -12.335  -9.890  23.072  1.00 42.42           O  
ANISOU 1287  O   ARG A 202     5198   5517   5401   1187    510    408       O  
ATOM   1288  N   LYS A 203     -10.695 -10.312  21.603  1.00 38.09           N  
ANISOU 1288  N   LYS A 203     5550   4941   3981    713    295    308       N  
ATOM   1289  CA  LYS A 203     -10.157 -11.442  22.356  1.00 35.89           C  
ANISOU 1289  CA  LYS A 203     5233   4645   3760    678    282    288       C  
ATOM   1290  CB  LYS A 203     -10.771 -12.747  21.815  1.00 37.38           C  
ANISOU 1290  CB  LYS A 203     5332   4891   3980    635    286    296       C  
ATOM   1291  CG  LYS A 203     -11.957 -13.259  22.627  1.00 41.90           C  
ANISOU 1291  CG  LYS A 203     5863   5520   4537    683    290    346       C  
ATOM   1292  CD  LYS A 203     -12.326 -14.681  22.234  1.00 44.78           C  
ANISOU 1292  CD  LYS A 203     6143   5927   4946    626    291    344       C  
ATOM   1293  CE  LYS A 203     -13.381 -15.220  23.158  1.00 48.43           C  
ANISOU 1293  CE  LYS A 203     6565   6439   5398    670    293    395       C  
ATOM   1294  NZ  LYS A 203     -13.874 -16.549  22.721  1.00 49.43           N  
ANISOU 1294  NZ  LYS A 203     6611   6609   5560    613    295    398       N  
ATOM   1295  C   LYS A 203      -8.630 -11.523  22.227  1.00 33.38           C  
ANISOU 1295  C   LYS A 203     4938   4259   3487    617    269    235       C  
ATOM   1296  O   LYS A 203      -8.087 -11.118  21.210  1.00 33.32           O  
ANISOU 1296  O   LYS A 203     4946   4234   3482    579    269    210       O  
ATOM   1297  N   PRO A 204      -7.922 -12.079  23.233  1.00 31.32           N  
ANISOU 1297  N   PRO A 204     4673   3965   3263    606    259    221       N  
ATOM   1298  CA  PRO A 204      -6.454 -12.245  23.102  1.00 29.18           C  
ANISOU 1298  CA  PRO A 204     4414   3639   3033    546    248    177       C  
ATOM   1299  CB  PRO A 204      -6.055 -12.942  24.402  1.00 30.52           C  
ANISOU 1299  CB  PRO A 204     4567   3795   3233    552    241    178       C  
ATOM   1300  CG  PRO A 204      -7.174 -12.651  25.352  1.00 32.65           C  
ANISOU 1300  CG  PRO A 204     4848   4096   3464    629    245    220       C  
ATOM   1301  CD  PRO A 204      -8.415 -12.610  24.513  1.00 31.38           C  
ANISOU 1301  CD  PRO A 204     4659   3989   3274    648    258    248       C  
ATOM   1302  C   PRO A 204      -6.109 -13.120  21.892  1.00 26.36           C  
ANISOU 1302  C   PRO A 204     4003   3295   2720    476    252    151       C  
ATOM   1303  O   PRO A 204      -6.848 -14.048  21.584  1.00 26.02           O  
ANISOU 1303  O   PRO A 204     3899   3295   2693    464    262    163       O  
ATOM   1304  N   LEU A 205      -5.011 -12.806  21.207  1.00 23.50           N  
ANISOU 1304  N   LEU A 205     3663   2894   2372    429    246    118       N  
ATOM   1305  CA  LEU A 205      -4.659 -13.469  19.962  1.00 21.57           C  
ANISOU 1305  CA  LEU A 205     3376   2660   2160    369    251     94       C  
ATOM   1306  CB  LEU A 205      -4.610 -12.345  18.911  1.00 23.75           C  
ANISOU 1306  CB  LEU A 205     3691   2933   2400    368    251     88       C  
ATOM   1307  CG  LEU A 205      -4.087 -12.557  17.507  1.00 27.25           C  
ANISOU 1307  CG  LEU A 205     4111   3379   2862    312    253     61       C  
ATOM   1308  CD1 LEU A 205      -4.981 -13.489  16.725  1.00 29.02           C  
ANISOU 1308  CD1 LEU A 205     4269   3660   3095    293    266     64       C  
ATOM   1309  CD2 LEU A 205      -4.031 -11.201  16.750  1.00 28.76           C  
ANISOU 1309  CD2 LEU A 205     4352   3563   3012    327    252     64       C  
ATOM   1310  C   LEU A 205      -3.332 -14.224  19.994  1.00 18.45           C  
ANISOU 1310  C   LEU A 205     2964   2227   1818    314    247     64       C  
ATOM   1311  O   LEU A 205      -2.368 -13.784  20.634  1.00 18.15           O  
ANISOU 1311  O   LEU A 205     2964   2149   1782    312    236     56       O  
ATOM   1312  N   VAL A 206      -3.281 -15.352  19.269  1.00 15.99           N  
ANISOU 1312  N   VAL A 206     2597   1932   1546    269    259     48       N  
ATOM   1313  CA  VAL A 206      -2.008 -16.040  19.033  1.00 15.65           C  
ANISOU 1313  CA  VAL A 206     2539   1857   1549    218    260     22       C  
ATOM   1314  CB  VAL A 206      -1.946 -17.462  19.634  1.00 16.66           C  
ANISOU 1314  CB  VAL A 206     2617   1986   1726    203    275     23       C  
ATOM   1315  CG1 VAL A 206      -0.699 -18.201  19.156  1.00 16.17           C  
ANISOU 1315  CG1 VAL A 206     2539   1897   1709    153    284     -2       C  
ATOM   1316  CG2 VAL A 206      -1.962 -17.370  21.159  1.00 17.71           C  
ANISOU 1316  CG2 VAL A 206     2762   2110   1857    246    270     46       C  
ATOM   1317  C   VAL A 206      -1.912 -16.123  17.525  1.00 15.48           C  
ANISOU 1317  C   VAL A 206     2502   1848   1530    177    266      0       C  
ATOM   1318  O   VAL A 206      -2.818 -16.695  16.915  1.00 16.54           O  
ANISOU 1318  O   VAL A 206     2599   2020   1665    168    277      0       O  
ATOM   1319  N   LEU A 207      -0.866 -15.587  16.923  1.00 14.36           N  
ANISOU 1319  N   LEU A 207     2386   1679   1389    151    258    -18       N  
ATOM   1320  CA  LEU A 207      -0.674 -15.711  15.475  1.00 13.84           C  
ANISOU 1320  CA  LEU A 207     2304   1627   1329    113    263    -39       C  
ATOM   1321  CB  LEU A 207      -0.345 -14.328  14.861  1.00 13.84           C  
ANISOU 1321  CB  LEU A 207     2350   1618   1292    120    250    -39       C  
ATOM   1322  CG  LEU A 207       0.197 -14.320  13.413  1.00 16.96           C  
ANISOU 1322  CG  LEU A 207     2731   2020   1693     80    252    -61       C  
ATOM   1323  CD1 LEU A 207      -0.803 -14.981  12.452  1.00 16.60           C  
ANISOU 1323  CD1 LEU A 207     2638   2024   1644     68    266    -68       C  
ATOM   1324  CD2 LEU A 207       0.565 -12.889  12.971  1.00 17.68           C  
ANISOU 1324  CD2 LEU A 207     2870   2097   1749     92    238    -55       C  
ATOM   1325  C   LEU A 207       0.522 -16.618  15.279  1.00 14.15           C  
ANISOU 1325  C   LEU A 207     2323   1640   1414     69    270    -60       C  
ATOM   1326  O   LEU A 207       1.590 -16.339  15.831  1.00 15.36           O  
ANISOU 1326  O   LEU A 207     2499   1761   1576     65    261    -58       O  
ATOM   1327  N   CYS A 208       0.372 -17.681  14.487  1.00 13.53           N  
ANISOU 1327  N   CYS A 208     2202   1577   1362     36    287    -78       N  
ATOM   1328  CA  CYS A 208       1.539 -18.522  14.218  1.00 12.89           C  
ANISOU 1328  CA  CYS A 208     2107   1470   1322     -1    299    -95       C  
ATOM   1329  CB  CYS A 208       1.510 -19.794  15.050  1.00 15.42           C  
ANISOU 1329  CB  CYS A 208     2397   1779   1683     -3    319    -91       C  
ATOM   1330  SG  CYS A 208       0.288 -21.005  14.502  1.00 18.56           S  
ANISOU 1330  SG  CYS A 208     2750   2205   2096    -24    341   -104       S  
ATOM   1331  C   CYS A 208       1.669 -18.834  12.750  1.00 12.80           C  
ANISOU 1331  C   CYS A 208     2077   1472   1313    -37    307   -120       C  
ATOM   1332  O   CYS A 208       0.692 -18.751  11.969  1.00 14.08           O  
ANISOU 1332  O   CYS A 208     2226   1670   1454    -41    309   -128       O  
ATOM   1333  N   GLY A 209       2.883 -19.165  12.374  1.00 11.01           N  
ANISOU 1333  N   GLY A 209     1851   1221   1111    -62    313   -131       N  
ATOM   1334  CA  GLY A 209       3.077 -19.611  11.004  1.00 10.94           C  
ANISOU 1334  CA  GLY A 209     1824   1224   1108    -95    324   -157       C  
ATOM   1335  C   GLY A 209       4.322 -19.058  10.405  1.00 11.14           C  
ANISOU 1335  C   GLY A 209     1866   1235   1131   -107    315   -158       C  
ATOM   1336  O   GLY A 209       5.212 -18.578  11.110  1.00 11.85           O  
ANISOU 1336  O   GLY A 209     1978   1302   1222    -98    303   -140       O  
ATOM   1337  N   ASP A 210       4.373 -19.189   9.077  1.00 11.98           N  
ANISOU 1337  N   ASP A 210     1960   1360   1232   -129    320   -180       N  
ATOM   1338  CA  ASP A 210       5.524 -18.764   8.291  1.00 10.74           C  
ANISOU 1338  CA  ASP A 210     1811   1196   1072   -142    313   -181       C  
ATOM   1339  CB  ASP A 210       5.689 -19.685   7.084  1.00 11.07           C  
ANISOU 1339  CB  ASP A 210     1829   1249   1128   -170    334   -209       C  
ATOM   1340  CG  ASP A 210       6.818 -19.305   6.145  1.00 13.60           C  
ANISOU 1340  CG  ASP A 210     2153   1569   1444   -181    328   -209       C  
ATOM   1341  OD1 ASP A 210       7.417 -18.224   6.324  1.00 13.77           O  
ANISOU 1341  OD1 ASP A 210     2196   1587   1451   -171    305   -186       O  
ATOM   1342  OD2 ASP A 210       7.101 -20.096   5.221  1.00 13.96           O  
ANISOU 1342  OD2 ASP A 210     2182   1620   1501   -200    348   -230       O  
ATOM   1343  C   ASP A 210       5.207 -17.374   7.841  1.00 11.63           C  
ANISOU 1343  C   ASP A 210     1944   1328   1146   -129    290   -172       C  
ATOM   1344  O   ASP A 210       4.361 -17.177   6.945  1.00 14.12           O  
ANISOU 1344  O   ASP A 210     2247   1679   1440   -131    291   -184       O  
ATOM   1345  N   LEU A 211       5.789 -16.407   8.543  1.00 10.94           N  
ANISOU 1345  N   LEU A 211     1889   1219   1047   -115    269   -149       N  
ATOM   1346  CA  LEU A 211       5.528 -14.996   8.254  1.00 10.80           C  
ANISOU 1346  CA  LEU A 211     1900   1210    993    -98    249   -138       C  
ATOM   1347  CB  LEU A 211       5.541 -14.158   9.533  1.00 11.60           C  
ANISOU 1347  CB  LEU A 211     2042   1285   1079    -75    233   -116       C  
ATOM   1348  CG  LEU A 211       4.668 -14.761  10.668  1.00 13.07           C  
ANISOU 1348  CG  LEU A 211     2223   1471   1273    -53    242   -112       C  
ATOM   1349  CD1 LEU A 211       4.642 -13.816  11.899  1.00 13.92           C  
ANISOU 1349  CD1 LEU A 211     2376   1554   1358    -26    225    -92       C  
ATOM   1350  CD2 LEU A 211       3.219 -15.006  10.198  1.00 12.82           C  
ANISOU 1350  CD2 LEU A 211     2167   1477   1225    -40    254   -119       C  
ATOM   1351  C   LEU A 211       6.435 -14.409   7.180  1.00 13.08           C  
ANISOU 1351  C   LEU A 211     2192   1503   1275   -115    239   -137       C  
ATOM   1352  O   LEU A 211       6.329 -13.233   6.872  1.00 13.98           O  
ANISOU 1352  O   LEU A 211     2331   1621   1361   -103    225   -126       O  
ATOM   1353  N   ASN A 212       7.333 -15.230   6.623  1.00 12.68           N  
ANISOU 1353  N   ASN A 212     2118   1451   1249   -139    249   -146       N  
ATOM   1354  CA  ASN A 212       8.178 -14.865   5.482  1.00 12.64           C  
ANISOU 1354  CA  ASN A 212     2107   1457   1240   -154    243   -145       C  
ATOM   1355  CB  ASN A 212       7.393 -14.841   4.200  1.00 13.84           C  
ANISOU 1355  CB  ASN A 212     2235   1648   1375   -155    251   -165       C  
ATOM   1356  CG  ASN A 212       7.578 -16.154   3.458  1.00 14.12           C  
ANISOU 1356  CG  ASN A 212     2236   1696   1433   -175    274   -191       C  
ATOM   1357  OD1 ASN A 212       8.710 -16.647   3.347  1.00 15.66           O  
ANISOU 1357  OD1 ASN A 212     2427   1875   1648   -187    279   -187       O  
ATOM   1358  ND2 ASN A 212       6.487 -16.734   2.973  1.00 14.52           N  
ANISOU 1358  ND2 ASN A 212     2264   1776   1477   -180    289   -216       N  
ATOM   1359  C   ASN A 212       8.959 -13.563   5.671  1.00 12.66           C  
ANISOU 1359  C   ASN A 212     2143   1442   1224   -153    217   -119       C  
ATOM   1360  O   ASN A 212       9.055 -12.736   4.756  1.00 12.55           O  
ANISOU 1360  O   ASN A 212     2133   1444   1193   -153    207   -115       O  
ATOM   1361  N   VAL A 213       9.528 -13.403   6.860  1.00 12.21           N  
ANISOU 1361  N   VAL A 213     2110   1355   1173   -154    206   -102       N  
ATOM   1362  CA  VAL A 213      10.425 -12.317   7.167  1.00 13.79           C  
ANISOU 1362  CA  VAL A 213     2344   1536   1359   -164    180    -78       C  
ATOM   1363  CB  VAL A 213       9.702 -10.975   7.409  1.00 15.36           C  
ANISOU 1363  CB  VAL A 213     2588   1723   1525   -144    165    -72       C  
ATOM   1364  CG1 VAL A 213       8.731 -11.088   8.574  1.00 15.56           C  
ANISOU 1364  CG1 VAL A 213     2631   1737   1545   -119    170    -76       C  
ATOM   1365  CG2 VAL A 213      10.729  -9.831   7.624  1.00 17.19           C  
ANISOU 1365  CG2 VAL A 213     2859   1930   1742   -163    138    -48       C  
ATOM   1366  C   VAL A 213      11.296 -12.687   8.354  1.00 12.49           C  
ANISOU 1366  C   VAL A 213     2187   1350   1209   -176    175    -62       C  
ATOM   1367  O   VAL A 213      10.802 -13.234   9.319  1.00 13.06           O  
ANISOU 1367  O   VAL A 213     2258   1413   1289   -163    185    -66       O  
ATOM   1368  N   ALA A 214      12.604 -12.393   8.276  1.00 12.12           N  
ANISOU 1368  N   ALA A 214     2143   1300   1162   -201    160    -39       N  
ATOM   1369  CA  ALA A 214      13.514 -12.498   9.398  1.00 13.72           C  
ANISOU 1369  CA  ALA A 214     2354   1490   1369   -216    150    -17       C  
ATOM   1370  CB  ALA A 214      14.894 -12.911   8.938  1.00 13.31           C  
ANISOU 1370  CB  ALA A 214     2275   1455   1327   -241    151      6       C  
ATOM   1371  C   ALA A 214      13.547 -11.051   9.934  1.00 14.31           C  
ANISOU 1371  C   ALA A 214     2483   1542   1412   -224    120     -7       C  
ATOM   1372  O   ALA A 214      14.031 -10.135   9.274  1.00 14.78           O  
ANISOU 1372  O   ALA A 214     2560   1600   1455   -240    101      4       O  
ATOM   1373  N   HIS A 215      12.949 -10.817  11.113  1.00 13.89           N  
ANISOU 1373  N   HIS A 215     2459   1469   1348   -209    116    -11       N  
ATOM   1374  CA  HIS A 215      12.777  -9.441  11.597  1.00 14.61           C  
ANISOU 1374  CA  HIS A 215     2612   1533   1407   -210     92     -7       C  
ATOM   1375  CB  HIS A 215      12.024  -9.489  12.918  1.00 15.42           C  
ANISOU 1375  CB  HIS A 215     2738   1619   1500   -185     94    -14       C  
ATOM   1376  CG  HIS A 215      11.740  -8.137  13.518  1.00 16.69           C  
ANISOU 1376  CG  HIS A 215     2970   1747   1625   -180     74    -13       C  
ATOM   1377  ND1 HIS A 215      11.498  -7.992  14.893  1.00 18.87           N  
ANISOU 1377  ND1 HIS A 215     3278   2006   1886   -168     68    -14       N  
ATOM   1378  CE1 HIS A 215      11.255  -6.688  15.066  1.00 21.16           C  
ANISOU 1378  CE1 HIS A 215     3635   2262   2141   -163     54    -16       C  
ATOM   1379  NE2 HIS A 215      11.339  -6.006  13.918  1.00 21.00           N  
ANISOU 1379  NE2 HIS A 215     3626   2238   2115   -172     51    -13       N  
ATOM   1380  CD2 HIS A 215      11.629  -6.919  12.917  1.00 19.15           C  
ANISOU 1380  CD2 HIS A 215     3327   2039   1912   -181     63    -12       C  
ATOM   1381  C   HIS A 215      14.091  -8.621  11.691  1.00 16.57           C  
ANISOU 1381  C   HIS A 215     2885   1772   1640   -253     63     16       C  
ATOM   1382  O   HIS A 215      14.141  -7.476  11.188  1.00 17.91           O  
ANISOU 1382  O   HIS A 215     3093   1925   1788   -262     46     20       O  
ATOM   1383  N   GLU A 216      15.101  -9.161  12.383  1.00 16.55           N  
ANISOU 1383  N   GLU A 216     2863   1780   1645   -279     57     35       N  
ATOM   1384  CA  GLU A 216      16.353  -8.458  12.645  1.00 18.17           C  
ANISOU 1384  CA  GLU A 216     3088   1984   1832   -325     28     61       C  
ATOM   1385  CB  GLU A 216      16.470  -8.158  14.154  1.00 20.48           C  
ANISOU 1385  CB  GLU A 216     3416   2261   2105   -336     13     64       C  
ATOM   1386  CG  GLU A 216      15.363  -7.280  14.711  1.00 25.41           C  
ANISOU 1386  CG  GLU A 216     4103   2847   2705   -310      8     41       C  
ATOM   1387  CD  GLU A 216      15.320  -5.848  14.202  1.00 33.66           C  
ANISOU 1387  CD  GLU A 216     5208   3858   3722   -324    -11     39       C  
ATOM   1388  OE1 GLU A 216      16.259  -5.418  13.490  1.00 31.93           O  
ANISOU 1388  OE1 GLU A 216     4985   3645   3500   -363    -28     57       O  
ATOM   1389  OE2 GLU A 216      14.324  -5.155  14.518  1.00 37.13           O  
ANISOU 1389  OE2 GLU A 216     5700   4265   4142   -293     -8     21       O  
ATOM   1390  C   GLU A 216      17.549  -9.247  12.184  1.00 18.15           C  
ANISOU 1390  C   GLU A 216     3032   2018   1847   -350     32     88       C  
ATOM   1391  O   GLU A 216      17.411 -10.434  11.852  1.00 17.23           O  
ANISOU 1391  O   GLU A 216     2866   1922   1758   -328     61     84       O  
ATOM   1392  N   GLU A 217      18.750  -8.631  12.196  1.00 17.79           N  
ANISOU 1392  N   GLU A 217     2994   1981   1784   -395      5    119       N  
ATOM   1393  CA  GLU A 217      19.966  -9.339  11.787  1.00 19.50           C  
ANISOU 1393  CA  GLU A 217     3158   2240   2012   -416     10    154       C  
ATOM   1394  CB  GLU A 217      21.193  -8.433  11.896  1.00 23.27           C  
ANISOU 1394  CB  GLU A 217     3652   2728   2462   -472    -27    191       C  
ATOM   1395  CG  GLU A 217      21.101  -7.240  10.943  1.00 28.72           C  
ANISOU 1395  CG  GLU A 217     4378   3396   3139   -486    -48    187       C  
ATOM   1396  CD  GLU A 217      22.412  -6.509  10.721  1.00 38.58           C  
ANISOU 1396  CD  GLU A 217     5629   4663   4367   -543    -81    229       C  
ATOM   1397  OE1 GLU A 217      23.462  -7.030  11.165  1.00 38.30           O  
ANISOU 1397  OE1 GLU A 217     5558   4667   4326   -570    -86    266       O  
ATOM   1398  OE2 GLU A 217      22.390  -5.415  10.110  1.00 42.89           O  
ANISOU 1398  OE2 GLU A 217     6211   5186   4900   -560   -101    229       O  
ATOM   1399  C   GLU A 217      20.203 -10.657  12.550  1.00 19.32           C  
ANISOU 1399  C   GLU A 217     3090   2241   2007   -402     36    165       C  
ATOM   1400  O   GLU A 217      20.649 -11.645  11.961  1.00 19.80           O  
ANISOU 1400  O   GLU A 217     3102   2331   2089   -390     61    179       O  
ATOM   1401  N   ILE A 218      19.882 -10.684  13.856  1.00 18.78           N  
ANISOU 1401  N   ILE A 218     3041   2162   1931   -398     34    157       N  
ATOM   1402  CA  ILE A 218      20.041 -11.905  14.650  1.00 18.65           C  
ANISOU 1402  CA  ILE A 218     2983   2170   1934   -380     62    169       C  
ATOM   1403  CB  ILE A 218      19.750 -11.559  16.132  1.00 20.82           C  
ANISOU 1403  CB  ILE A 218     3288   2434   2190   -384     49    163       C  
ATOM   1404  CG1 ILE A 218      20.204 -12.674  17.088  1.00 22.58           C  
ANISOU 1404  CG1 ILE A 218     3465   2691   2426   -374     73    188       C  
ATOM   1405  CG2 ILE A 218      18.254 -11.227  16.334  1.00 20.79           C  
ANISOU 1405  CG2 ILE A 218     3324   2389   2188   -347     52    120       C  
ATOM   1406  CD1 ILE A 218      20.204 -12.224  18.552  1.00 24.23           C  
ANISOU 1406  CD1 ILE A 218     3698   2899   2607   -386     54    190       C  
ATOM   1407  C   ILE A 218      19.114 -13.046  14.127  1.00 16.40           C  
ANISOU 1407  C   ILE A 218     2666   1878   1685   -333    103    143       C  
ATOM   1408  O   ILE A 218      19.320 -14.225  14.463  1.00 17.04           O  
ANISOU 1408  O   ILE A 218     2707   1979   1789   -315    135    156       O  
ATOM   1409  N   ASP A 219      18.097 -12.712  13.292  1.00 14.58           N  
ANISOU 1409  N   ASP A 219     2456   1624   1460   -313    105    109       N  
ATOM   1410  CA  ASP A 219      17.146 -13.690  12.794  1.00 13.50           C  
ANISOU 1410  CA  ASP A 219     2294   1483   1351   -277    139     82       C  
ATOM   1411  CB  ASP A 219      15.747 -13.079  12.631  1.00 11.44           C  
ANISOU 1411  CB  ASP A 219     2067   1197   1083   -254    134     46       C  
ATOM   1412  CG  ASP A 219      15.185 -12.633  13.964  1.00 14.73           C  
ANISOU 1412  CG  ASP A 219     2518   1595   1484   -244    122     41       C  
ATOM   1413  OD1 ASP A 219      15.157 -13.463  14.903  1.00 13.94           O  
ANISOU 1413  OD1 ASP A 219     2396   1501   1398   -232    139     47       O  
ATOM   1414  OD2 ASP A 219      14.778 -11.443  14.078  1.00 17.70           O  
ANISOU 1414  OD2 ASP A 219     2944   1950   1832   -246     98     33       O  
ATOM   1415  C   ASP A 219      17.573 -14.416  11.519  1.00 15.09           C  
ANISOU 1415  C   ASP A 219     2459   1704   1573   -275    161     85       C  
ATOM   1416  O   ASP A 219      16.825 -15.258  11.034  1.00 14.98           O  
ANISOU 1416  O   ASP A 219     2426   1686   1581   -251    190     60       O  
ATOM   1417  N   LEU A 220      18.768 -14.144  10.997  1.00 15.77           N  
ANISOU 1417  N   LEU A 220     2532   1810   1647   -300    148    117       N  
ATOM   1418  CA  LEU A 220      19.288 -14.906   9.866  1.00 16.44           C  
ANISOU 1418  CA  LEU A 220     2581   1917   1748   -294    172    126       C  
ATOM   1419  CB  LEU A 220      18.769 -14.473   8.492  1.00 16.79           C  
ANISOU 1419  CB  LEU A 220     2632   1958   1791   -288    167    101       C  
ATOM   1420  CG  LEU A 220      19.350 -13.202   7.880  1.00 18.04           C  
ANISOU 1420  CG  LEU A 220     2808   2123   1924   -314    130    120       C  
ATOM   1421  CD1 LEU A 220      18.664 -12.925   6.579  1.00 18.57           C  
ANISOU 1421  CD1 LEU A 220     2875   2190   1992   -300    133     93       C  
ATOM   1422  CD2 LEU A 220      19.145 -12.022   8.790  1.00 18.93           C  
ANISOU 1422  CD2 LEU A 220     2967   2212   2013   -333     97    121       C  
ATOM   1423  C   LEU A 220      20.803 -14.975   9.919  1.00 17.96           C  
ANISOU 1423  C   LEU A 220     2751   2142   1931   -316    166    178       C  
ATOM   1424  O   LEU A 220      21.431 -14.101  10.514  1.00 20.06           O  
ANISOU 1424  O   LEU A 220     3034   2415   2172   -347    133    204       O  
ATOM   1425  N   ARG A 221      21.379 -16.002   9.288  1.00 17.76           N  
ANISOU 1425  N   ARG A 221     2688   2138   1921   -301    198    194       N  
ATOM   1426  CA  ARG A 221      22.824 -16.185   9.328  1.00 18.33           C  
ANISOU 1426  CA  ARG A 221     2733   2250   1982   -315    199    251       C  
ATOM   1427  CB  ARG A 221      23.175 -17.612   8.895  1.00 19.56           C  
ANISOU 1427  CB  ARG A 221     2853   2420   2161   -283    250    263       C  
ATOM   1428  CG  ARG A 221      24.662 -17.947   9.102  1.00 21.77           C  
ANISOU 1428  CG  ARG A 221     3099   2746   2425   -289    259    331       C  
ATOM   1429  CD  ARG A 221      25.000 -18.193  10.560  1.00 23.51           C  
ANISOU 1429  CD  ARG A 221     3309   2981   2642   -295    265    360       C  
ATOM   1430  NE  ARG A 221      26.452 -18.373  10.709  1.00 24.82           N  
ANISOU 1430  NE  ARG A 221     3441   3203   2787   -305    269    432       N  
ATOM   1431  CZ  ARG A 221      27.085 -19.530  10.528  1.00 26.93           C  
ANISOU 1431  CZ  ARG A 221     3673   3494   3064   -272    319    467       C  
ATOM   1432  NH1 ARG A 221      26.400 -20.639  10.269  1.00 25.45           N  
ANISOU 1432  NH1 ARG A 221     3486   3274   2910   -231    368    433       N  
ATOM   1433  NH2 ARG A 221      28.412 -19.583  10.589  1.00 25.71           N  
ANISOU 1433  NH2 ARG A 221     3486   3398   2885   -280    321    538       N  
ATOM   1434  C   ARG A 221      23.581 -15.176   8.503  1.00 21.04           C  
ANISOU 1434  C   ARG A 221     3079   2613   2301   -343    164    277       C  
ATOM   1435  O   ARG A 221      24.681 -14.758   8.892  1.00 22.98           O  
ANISOU 1435  O   ARG A 221     3317   2891   2525   -373    142    326       O  
ATOM   1436  N   ASN A 222      23.001 -14.760   7.385  1.00 19.93           N  
ANISOU 1436  N   ASN A 222     2950   2458   2162   -336    156    247       N  
ATOM   1437  CA  ASN A 222      23.670 -13.841   6.481  1.00 21.41           C  
ANISOU 1437  CA  ASN A 222     3138   2666   2331   -358    126    271       C  
ATOM   1438  CB  ASN A 222      23.993 -14.584   5.158  1.00 22.92           C  
ANISOU 1438  CB  ASN A 222     3296   2881   2533   -332    153    277       C  
ATOM   1439  CG  ASN A 222      24.874 -13.810   4.206  1.00 27.33           C  
ANISOU 1439  CG  ASN A 222     3842   3469   3072   -349    126    314       C  
ATOM   1440  OD1 ASN A 222      25.420 -12.752   4.541  1.00 29.11           O  
ANISOU 1440  OD1 ASN A 222     4082   3701   3276   -387     87    344       O  
ATOM   1441  ND2 ASN A 222      25.007 -14.315   2.990  1.00 29.22           N  
ANISOU 1441  ND2 ASN A 222     4058   3727   3318   -323    146    312       N  
ATOM   1442  C   ASN A 222      22.851 -12.565   6.203  1.00 21.55           C  
ANISOU 1442  C   ASN A 222     3196   2654   2338   -371     94    240       C  
ATOM   1443  O   ASN A 222      22.346 -12.392   5.093  1.00 22.43           O  
ANISOU 1443  O   ASN A 222     3306   2763   2454   -356     97    218       O  
ATOM   1444  N   PRO A 223      22.763 -11.644   7.170  1.00 21.88           N  
ANISOU 1444  N   PRO A 223     3275   2675   2362   -399     63    242       N  
ATOM   1445  CA  PRO A 223      22.040 -10.388   6.913  1.00 23.07           C  
ANISOU 1445  CA  PRO A 223     3471   2796   2500   -408     37    218       C  
ATOM   1446  CB  PRO A 223      22.090  -9.643   8.264  1.00 23.92           C  
ANISOU 1446  CB  PRO A 223     3620   2880   2587   -438     11    222       C  
ATOM   1447  CG  PRO A 223      23.234 -10.270   9.041  1.00 24.44           C  
ANISOU 1447  CG  PRO A 223     3656   2981   2649   -460     12    264       C  
ATOM   1448  CD  PRO A 223      23.289 -11.718   8.550  1.00 21.85           C  
ANISOU 1448  CD  PRO A 223     3276   2677   2348   -422     55    266       C  
ATOM   1449  C   PRO A 223      22.620  -9.548   5.765  1.00 25.72           C  
ANISOU 1449  C   PRO A 223     3802   3146   2824   -425     15    241       C  
ATOM   1450  O   PRO A 223      21.860  -9.024   4.954  1.00 26.37           O  
ANISOU 1450  O   PRO A 223     3899   3214   2908   -409     14    215       O  
ATOM   1451  N   LYS A 224      23.946  -9.451   5.675  1.00 26.31           N  
ANISOU 1451  N   LYS A 224     3855   3255   2887   -455     -2    292       N  
ATOM   1452  CA  LYS A 224      24.581  -8.600   4.642  1.00 28.10           C  
ANISOU 1452  CA  LYS A 224     4076   3498   3101   -475    -26    322       C  
ATOM   1453  CB  LYS A 224      26.110  -8.525   4.852  1.00 31.92           C  
ANISOU 1453  CB  LYS A 224     4535   4025   3568   -515    -48    387       C  
ATOM   1454  C   LYS A 224      24.292  -9.033   3.230  1.00 28.62           C  
ANISOU 1454  C   LYS A 224     4110   3582   3182   -437     -5    309       C  
ATOM   1455  O   LYS A 224      24.088  -8.176   2.366  1.00 30.92           O  
ANISOU 1455  O   LYS A 224     4411   3870   3469   -438    -20    307       O  
ATOM   1456  N   GLY A 225      24.314 -10.342   2.968  1.00 25.85           N  
ANISOU 1456  N   GLY A 225     3721   3252   2848   -405     31    303       N  
ATOM   1457  CA  GLY A 225      24.084 -10.834   1.609  1.00 25.05           C  
ANISOU 1457  CA  GLY A 225     3590   3171   2758   -371     53    289       C  
ATOM   1458  C   GLY A 225      22.621 -10.921   1.194  1.00 23.69           C  
ANISOU 1458  C   GLY A 225     3431   2973   2597   -342     71    228       C  
ATOM   1459  O   GLY A 225      22.317 -11.140   0.009  1.00 24.05           O  
ANISOU 1459  O   GLY A 225     3455   3036   2647   -318     85    212       O  
ATOM   1460  N   ASN A 226      21.707 -10.736   2.154  1.00 22.59           N  
ANISOU 1460  N   ASN A 226     3327   2797   2460   -343     71    197       N  
ATOM   1461  CA  ASN A 226      20.278 -10.908   1.885  1.00 21.17           C  
ANISOU 1461  CA  ASN A 226     3157   2599   2289   -316     90    144       C  
ATOM   1462  CB  ASN A 226      19.734 -12.001   2.796  1.00 19.38           C  
ANISOU 1462  CB  ASN A 226     2929   2356   2078   -302    117    118       C  
ATOM   1463  CG  ASN A 226      20.147 -13.385   2.367  1.00 22.46           C  
ANISOU 1463  CG  ASN A 226     3281   2767   2485   -285    151    118       C  
ATOM   1464  OD1 ASN A 226      19.831 -13.826   1.254  1.00 23.44           O  
ANISOU 1464  OD1 ASN A 226     3385   2907   2614   -267    169     97       O  
ATOM   1465  ND2 ASN A 226      20.841 -14.091   3.247  1.00 23.91           N  
ANISOU 1465  ND2 ASN A 226     3456   2951   2676   -289    163    142       N  
ATOM   1466  C   ASN A 226      19.414  -9.659   2.016  1.00 21.68           C  
ANISOU 1466  C   ASN A 226     3263   2637   2339   -319     70    128       C  
ATOM   1467  O   ASN A 226      18.198  -9.775   1.942  1.00 21.66           O  
ANISOU 1467  O   ASN A 226     3268   2624   2339   -296     85     90       O  
ATOM   1468  N   LYS A 227      20.000  -8.482   2.170  1.00 22.70           N  
ANISOU 1468  N   LYS A 227     3418   2756   2451   -346     38    157       N  
ATOM   1469  CA  LYS A 227      19.235  -7.228   2.322  1.00 24.63           C  
ANISOU 1469  CA  LYS A 227     3710   2969   2680   -347     23    145       C  
ATOM   1470  CB  LYS A 227      20.172  -6.066   2.687  1.00 27.55           C  
ANISOU 1470  CB  LYS A 227     4114   3323   3032   -389    -13    183       C  
ATOM   1471  CG  LYS A 227      20.571  -6.040   4.151  1.00 33.42           C  
ANISOU 1471  CG  LYS A 227     4888   4043   3768   -419    -28    191       C  
ATOM   1472  CD  LYS A 227      21.793  -5.166   4.400  1.00 38.84           C  
ANISOU 1472  CD  LYS A 227     5592   4729   4436   -471    -64    235       C  
ATOM   1473  CE  LYS A 227      22.266  -5.225   5.838  1.00 42.86           C  
ANISOU 1473  CE  LYS A 227     6126   5226   4933   -505    -78    244       C  
ATOM   1474  NZ  LYS A 227      23.448  -4.340   6.062  1.00 45.84           N  
ANISOU 1474  NZ  LYS A 227     6522   5607   5290   -564   -116    287       N  
ATOM   1475  C   LYS A 227      18.373  -6.844   1.114  1.00 24.72           C  
ANISOU 1475  C   LYS A 227     3712   2993   2688   -318     34    127       C  
ATOM   1476  O   LYS A 227      17.502  -5.983   1.226  1.00 25.81           O  
ANISOU 1476  O   LYS A 227     3887   3107   2814   -306     33    113       O  
ATOM   1477  N   LYS A 228      18.649  -7.437  -0.041  1.00 23.97           N  
ANISOU 1477  N   LYS A 228     3568   2938   2602   -305     46    129       N  
ATOM   1478  CA  LYS A 228      17.863  -7.217  -1.257  1.00 23.39           C  
ANISOU 1478  CA  LYS A 228     3475   2888   2525   -277     60    111       C  
ATOM   1479  CB  LYS A 228      18.754  -6.691  -2.409  1.00 25.82           C  
ANISOU 1479  CB  LYS A 228     3756   3227   2829   -283     46    146       C  
ATOM   1480  CG  LYS A 228      19.412  -5.360  -2.056  1.00 31.48           C  
ANISOU 1480  CG  LYS A 228     4510   3917   3532   -313     14    184       C  
ATOM   1481  CD  LYS A 228      20.125  -4.760  -3.254  1.00 38.42           C  
ANISOU 1481  CD  LYS A 228     5361   4828   4408   -316      1    219       C  
ATOM   1482  CE  LYS A 228      21.503  -5.345  -3.449  1.00 44.27           C  
ANISOU 1482  CE  LYS A 228     6065   5600   5154   -335    -10    257       C  
ATOM   1483  NZ  LYS A 228      22.465  -4.845  -2.426  1.00 48.59           N  
ANISOU 1483  NZ  LYS A 228     6643   6123   5694   -381    -40    293       N  
ATOM   1484  C   LYS A 228      17.127  -8.491  -1.705  1.00 21.88           C  
ANISOU 1484  C   LYS A 228     3248   2722   2345   -252     92     73       C  
ATOM   1485  O   LYS A 228      16.710  -8.596  -2.870  1.00 22.22           O  
ANISOU 1485  O   LYS A 228     3260   2798   2384   -233    104     60       O  
ATOM   1486  N   ASN A 229      16.987  -9.489  -0.802  1.00 19.76           N  
ANISOU 1486  N   ASN A 229     2982   2438   2090   -253    106     55       N  
ATOM   1487  CA  ASN A 229      16.324 -10.720  -1.144  1.00 19.51           C  
ANISOU 1487  CA  ASN A 229     2921   2422   2069   -236    137     19       C  
ATOM   1488  CB  ASN A 229      17.232 -11.935  -0.873  1.00 21.43           C  
ANISOU 1488  CB  ASN A 229     3144   2668   2331   -242    151     27       C  
ATOM   1489  CG  ASN A 229      18.357 -12.081  -1.849  1.00 25.80           C  
ANISOU 1489  CG  ASN A 229     3668   3253   2884   -243    149     55       C  
ATOM   1490  OD1 ASN A 229      18.259 -11.643  -3.006  1.00 26.90           O  
ANISOU 1490  OD1 ASN A 229     3789   3420   3012   -234    146     54       O  
ATOM   1491  ND2 ASN A 229      19.459 -12.682  -1.412  1.00 27.32           N  
ANISOU 1491  ND2 ASN A 229     3851   3446   3084   -252    153     85       N  
ATOM   1492  C   ASN A 229      15.047 -10.839  -0.325  1.00 18.23           C  
ANISOU 1492  C   ASN A 229     2782   2238   1906   -225    147    -12       C  
ATOM   1493  O   ASN A 229      14.978 -10.345   0.820  1.00 17.61           O  
ANISOU 1493  O   ASN A 229     2739   2126   1824   -232    134     -3       O  
ATOM   1494  N   ALA A 230      14.065 -11.571  -0.870  1.00 17.56           N  
ANISOU 1494  N   ALA A 230     2675   2174   1824   -210    171    -48       N  
ATOM   1495  CA  ALA A 230      12.796 -11.835  -0.182  1.00 16.87           C  
ANISOU 1495  CA  ALA A 230     2600   2075   1734   -199    184    -75       C  
ATOM   1496  CB  ALA A 230      11.973 -12.842  -0.978  1.00 18.14           C  
ANISOU 1496  CB  ALA A 230     2727   2268   1899   -193    210   -112       C  
ATOM   1497  C   ALA A 230      13.054 -12.403   1.221  1.00 15.52           C  
ANISOU 1497  C   ALA A 230     2447   1868   1580   -207    185    -71       C  
ATOM   1498  O   ALA A 230      13.895 -13.290   1.379  1.00 13.91           O  
ANISOU 1498  O   ALA A 230     2228   1661   1395   -217    195    -65       O  
ATOM   1499  N   GLY A 231      12.375 -11.819   2.198  1.00 15.15           N  
ANISOU 1499  N   GLY A 231     2433   1798   1524   -199    177    -70       N  
ATOM   1500  CA  GLY A 231      12.496 -12.228   3.585  1.00 14.55           C  
ANISOU 1500  CA  GLY A 231     2375   1692   1460   -203    177    -66       C  
ATOM   1501  C   GLY A 231      13.352 -11.315   4.442  1.00 15.28           C  
ANISOU 1501  C   GLY A 231     2504   1759   1544   -217    150    -36       C  
ATOM   1502  O   GLY A 231      13.277 -11.395   5.669  1.00 15.30           O  
ANISOU 1502  O   GLY A 231     2527   1737   1548   -217    147    -32       O  
ATOM   1503  N   PHE A 232      14.163 -10.451   3.834  1.00 14.68           N  
ANISOU 1503  N   PHE A 232     2434   1686   1456   -231    130    -12       N  
ATOM   1504  CA  PHE A 232      14.999  -9.557   4.626  1.00 16.24           C  
ANISOU 1504  CA  PHE A 232     2669   1860   1643   -254    103     16       C  
ATOM   1505  CB  PHE A 232      16.397 -10.143   4.896  1.00 16.13           C  
ANISOU 1505  CB  PHE A 232     2633   1854   1641   -280     97     44       C  
ATOM   1506  CG  PHE A 232      17.085  -9.539   6.087  1.00 16.74           C  
ANISOU 1506  CG  PHE A 232     2745   1909   1706   -306     73     68       C  
ATOM   1507  CD1 PHE A 232      16.526  -9.640   7.360  1.00 17.41           C  
ANISOU 1507  CD1 PHE A 232     2856   1971   1789   -299     75     55       C  
ATOM   1508  CE1 PHE A 232      17.154  -9.045   8.453  1.00 18.16           C  
ANISOU 1508  CE1 PHE A 232     2984   2048   1869   -326     51     75       C  
ATOM   1509  CZ  PHE A 232      18.398  -8.486   8.303  1.00 18.84           C  
ANISOU 1509  CZ  PHE A 232     3072   2143   1942   -365     26    109       C  
ATOM   1510  CD2 PHE A 232      18.325  -8.933   5.959  1.00 18.77           C  
ANISOU 1510  CD2 PHE A 232     3005   2174   1952   -340     48    104       C  
ATOM   1511  CE2 PHE A 232      18.949  -8.356   7.056  1.00 19.76           C  
ANISOU 1511  CE2 PHE A 232     3163   2282   2062   -372     23    125       C  
ATOM   1512  C   PHE A 232      15.085  -8.161   4.011  1.00 17.46           C  
ANISOU 1512  C   PHE A 232     2851   2008   1775   -259     82     31       C  
ATOM   1513  O   PHE A 232      16.027  -7.444   4.314  1.00 18.39           O  
ANISOU 1513  O   PHE A 232     2991   2112   1884   -287     58     58       O  
ATOM   1514  N   THR A 233      14.095  -7.761   3.187  1.00 15.45           N  
ANISOU 1514  N   THR A 233     2594   1765   1510   -234     93     16       N  
ATOM   1515  CA  THR A 233      14.117  -6.404   2.640  1.00 17.45           C  
ANISOU 1515  CA  THR A 233     2876   2010   1743   -233     79     33       C  
ATOM   1516  CB  THR A 233      13.116  -6.244   1.499  1.00 18.24           C  
ANISOU 1516  CB  THR A 233     2954   2143   1835   -202     98     19       C  
ATOM   1517  OG1 THR A 233      11.808  -6.549   1.948  1.00 17.87           O  
ANISOU 1517  OG1 THR A 233     2912   2096   1781   -174    117     -5       O  
ATOM   1518  CG2 THR A 233      13.473  -7.045   0.282  1.00 19.18           C  
ANISOU 1518  CG2 THR A 233     3013   2307   1967   -203    108     14       C  
ATOM   1519  C   THR A 233      13.711  -5.456   3.744  1.00 19.27           C  
ANISOU 1519  C   THR A 233     3171   2196   1955   -231     68     35       C  
ATOM   1520  O   THR A 233      12.949  -5.815   4.638  1.00 18.84           O  
ANISOU 1520  O   THR A 233     3132   2128   1899   -214     78     18       O  
ATOM   1521  N   PRO A 234      14.145  -4.184   3.650  1.00 20.78           N  
ANISOU 1521  N   PRO A 234     3404   2362   2129   -246     49     57       N  
ATOM   1522  CA  PRO A 234      13.718  -3.203   4.664  1.00 21.15           C  
ANISOU 1522  CA  PRO A 234     3523   2359   2153   -241     42     57       C  
ATOM   1523  CB  PRO A 234      14.344  -1.880   4.185  1.00 24.03           C  
ANISOU 1523  CB  PRO A 234     3925   2702   2505   -263     24     83       C  
ATOM   1524  CG  PRO A 234      15.417  -2.265   3.269  1.00 24.58           C  
ANISOU 1524  CG  PRO A 234     3942   2807   2592   -290     13    102       C  
ATOM   1525  CD  PRO A 234      15.087  -3.610   2.674  1.00 21.87           C  
ANISOU 1525  CD  PRO A 234     3529   2513   2268   -268     34     84       C  
ATOM   1526  C   PRO A 234      12.182  -3.109   4.707  1.00 20.77           C  
ANISOU 1526  C   PRO A 234     3487   2313   2091   -190     68     38       C  
ATOM   1527  O   PRO A 234      11.633  -2.964   5.768  1.00 22.14           O  
ANISOU 1527  O   PRO A 234     3702   2458   2253   -176     70     29       O  
ATOM   1528  N   GLN A 235      11.502  -3.228   3.554  1.00 20.49           N  
ANISOU 1528  N   GLN A 235     3412   2317   2055   -162     88     34       N  
ATOM   1529  CA  GLN A 235      10.038  -3.153   3.501  1.00 20.58           C  
ANISOU 1529  CA  GLN A 235     3427   2343   2049   -115    114     22       C  
ATOM   1530  CB  GLN A 235       9.515  -3.272   2.069  1.00 21.81           C  
ANISOU 1530  CB  GLN A 235     3530   2554   2202    -94    133     22       C  
ATOM   1531  CG  GLN A 235       9.872  -2.105   1.140  1.00 23.79           C  
ANISOU 1531  CG  GLN A 235     3794   2804   2442    -92    130     47       C  
ATOM   1532  CD  GLN A 235      11.116  -2.357   0.320  1.00 24.39           C  
ANISOU 1532  CD  GLN A 235     3832   2898   2539   -127    112     57       C  
ATOM   1533  OE1 GLN A 235      12.134  -2.859   0.803  1.00 24.37           O  
ANISOU 1533  OE1 GLN A 235     3825   2880   2554   -164     93     58       O  
ATOM   1534  NE2 GLN A 235      11.071  -1.970  -0.956  1.00 25.08           N  
ANISOU 1534  NE2 GLN A 235     3886   3022   2621   -114    121     70       N  
ATOM   1535  C   GLN A 235       9.402  -4.260   4.337  1.00 18.84           C  
ANISOU 1535  C   GLN A 235     3189   2131   1838   -104    124      1       C  
ATOM   1536  O   GLN A 235       8.436  -4.016   5.069  1.00 20.37           O  
ANISOU 1536  O   GLN A 235     3415   2312   2013    -72    134     -3       O  
ATOM   1537  N   GLU A 236       9.902  -5.479   4.177  1.00 16.99           N  
ANISOU 1537  N   GLU A 236     2903   1921   1631   -126    123    -12       N  
ATOM   1538  CA  GLU A 236       9.359  -6.597   4.953  1.00 15.76           C  
ANISOU 1538  CA  GLU A 236     2728   1771   1488   -118    135    -31       C  
ATOM   1539  CB  GLU A 236       9.870  -7.935   4.426  1.00 17.53           C  
ANISOU 1539  CB  GLU A 236     2893   2026   1743   -139    142    -45       C  
ATOM   1540  CG  GLU A 236       9.272  -8.242   3.069  1.00 18.74           C  
ANISOU 1540  CG  GLU A 236     3000   2226   1892   -128    159    -57       C  
ATOM   1541  CD  GLU A 236      10.064  -9.334   2.396  1.00 17.51           C  
ANISOU 1541  CD  GLU A 236     2798   2092   1763   -151    164    -67       C  
ATOM   1542  OE1 GLU A 236      11.262  -9.107   2.105  1.00 17.51           O  
ANISOU 1542  OE1 GLU A 236     2797   2086   1770   -172    150    -49       O  
ATOM   1543  OE2 GLU A 236       9.533 -10.462   2.288  1.00 17.42           O  
ANISOU 1543  OE2 GLU A 236     2753   2101   1763   -150    183    -91       O  
ATOM   1544  C   GLU A 236       9.682  -6.419   6.414  1.00 16.34           C  
ANISOU 1544  C   GLU A 236     2847   1801   1560   -126    121    -26       C  
ATOM   1545  O   GLU A 236       8.797  -6.629   7.229  1.00 17.90           O  
ANISOU 1545  O   GLU A 236     3058   1993   1750   -100    130    -34       O  
ATOM   1546  N   ARG A 237      10.934  -6.073   6.783  1.00 16.70           N  
ANISOU 1546  N   ARG A 237     2914   1821   1610   -162     98    -12       N  
ATOM   1547  CA  ARG A 237      11.285  -5.907   8.215  1.00 17.10           C  
ANISOU 1547  CA  ARG A 237     3008   1836   1656   -174     83     -8       C  
ATOM   1548  CB  ARG A 237      12.782  -5.614   8.373  1.00 16.99           C  
ANISOU 1548  CB  ARG A 237     3002   1808   1644   -222     57     11       C  
ATOM   1549  CG  ARG A 237      13.639  -6.748   7.815  1.00 17.62           C  
ANISOU 1549  CG  ARG A 237     3018   1924   1754   -244     61     17       C  
ATOM   1550  CD  ARG A 237      15.087  -6.301   7.768  1.00 18.30           C  
ANISOU 1550  CD  ARG A 237     3109   2006   1837   -289     35     45       C  
ATOM   1551  NE  ARG A 237      15.629  -6.037   9.113  1.00 20.26           N  
ANISOU 1551  NE  ARG A 237     3394   2230   2073   -315     16     54       N  
ATOM   1552  CZ  ARG A 237      16.826  -5.491   9.337  1.00 22.35           C  
ANISOU 1552  CZ  ARG A 237     3675   2490   2327   -361    -11     80       C  
ATOM   1553  NH1 ARG A 237      17.591  -5.118   8.321  1.00 22.07           N  
ANISOU 1553  NH1 ARG A 237     3623   2470   2293   -384    -23    102       N  
ATOM   1554  NH2 ARG A 237      17.234  -5.253  10.581  1.00 24.87           N  
ANISOU 1554  NH2 ARG A 237     4027   2791   2631   -386    -28     86       N  
ATOM   1555  C   ARG A 237      10.476  -4.805   8.857  1.00 18.87           C  
ANISOU 1555  C   ARG A 237     3298   2025   1847   -146     82     -7       C  
ATOM   1556  O   ARG A 237      10.041  -4.925  10.009  1.00 20.15           O  
ANISOU 1556  O   ARG A 237     3485   2169   2001   -131     83    -14       O  
ATOM   1557  N   GLN A 238      10.296  -3.689   8.140  1.00 20.26           N  
ANISOU 1557  N   GLN A 238     3505   2190   2003   -137     83      2       N  
ATOM   1558  CA  GLN A 238       9.525  -2.568   8.662  1.00 21.94           C  
ANISOU 1558  CA  GLN A 238     3789   2366   2182   -105     88      6       C  
ATOM   1559  CB  GLN A 238       9.673  -1.355   7.728  1.00 25.20           C  
ANISOU 1559  CB  GLN A 238     4232   2765   2578   -105     88     22       C  
ATOM   1560  CG  GLN A 238       9.477  -0.032   8.443  1.00 31.96           C  
ANISOU 1560  CG  GLN A 238     5181   3562   3401    -93     86     29       C  
ATOM   1561  CD  GLN A 238       8.032   0.297   8.643  1.00 38.19           C  
ANISOU 1561  CD  GLN A 238     5996   4351   4163    -28    115     30       C  
ATOM   1562  OE1 GLN A 238       7.162  -0.127   7.862  1.00 39.90           O  
ANISOU 1562  OE1 GLN A 238     6162   4616   4380      7    138     32       O  
ATOM   1563  NE2 GLN A 238       7.748   1.056   9.697  1.00 36.84           N  
ANISOU 1563  NE2 GLN A 238     5905   4129   3963    -11    115     29       N  
ATOM   1564  C   GLN A 238       8.051  -3.005   8.863  1.00 20.90           C  
ANISOU 1564  C   GLN A 238     3643   2258   2041    -50    114     -3       C  
ATOM   1565  O   GLN A 238       7.465  -2.691   9.898  1.00 21.91           O  
ANISOU 1565  O   GLN A 238     3818   2360   2148    -24    118     -4       O  
ATOM   1566  N   GLY A 239       7.511  -3.814   7.947  1.00 19.84           N  
ANISOU 1566  N   GLY A 239     3443   2176   1920    -38    132     -9       N  
ATOM   1567  CA  GLY A 239       6.156  -4.337   8.104  1.00 20.24           C  
ANISOU 1567  CA  GLY A 239     3471   2257   1961      6    154    -15       C  
ATOM   1568  C   GLY A 239       6.020  -5.208   9.351  1.00 20.03           C  
ANISOU 1568  C   GLY A 239     3440   2223   1948      6    151    -25       C  
ATOM   1569  O   GLY A 239       4.998  -5.149  10.048  1.00 21.61           O  
ANISOU 1569  O   GLY A 239     3658   2424   2128     46    163    -22       O  
ATOM   1570  N   PHE A 240       7.049  -6.041   9.643  1.00 17.77           N  
ANISOU 1570  N   PHE A 240     3127   1933   1694    -34    138    -34       N  
ATOM   1571  CA  PHE A 240       6.996  -6.895  10.844  1.00 19.10           C  
ANISOU 1571  CA  PHE A 240     3286   2094   1875    -33    137    -40       C  
ATOM   1572  CB  PHE A 240       8.166  -7.896  10.848  1.00 19.06           C  
ANISOU 1572  CB  PHE A 240     3239   2096   1907    -76    130    -44       C  
ATOM   1573  CG  PHE A 240       8.073  -8.930  11.951  1.00 19.55           C  
ANISOU 1573  CG  PHE A 240     3281   2160   1989    -72    136    -49       C  
ATOM   1574  CD1 PHE A 240       8.569  -8.668  13.209  1.00 20.88           C  
ANISOU 1574  CD1 PHE A 240     3483   2300   2149    -78    121    -42       C  
ATOM   1575  CE1 PHE A 240       8.497  -9.636  14.212  1.00 21.00           C  
ANISOU 1575  CE1 PHE A 240     3474   2322   2184    -72    128    -42       C  
ATOM   1576  CZ  PHE A 240       7.930 -10.855  13.948  1.00 19.73           C  
ANISOU 1576  CZ  PHE A 240     3258   2188   2050    -61    151    -51       C  
ATOM   1577  CD2 PHE A 240       7.494 -10.168  11.715  1.00 19.87           C  
ANISOU 1577  CD2 PHE A 240     3266   2230   2054    -64    157    -60       C  
ATOM   1578  CE2 PHE A 240       7.425 -11.118  12.712  1.00 19.93           C  
ANISOU 1578  CE2 PHE A 240     3254   2237   2082    -59    165    -61       C  
ATOM   1579  C   PHE A 240       6.994  -6.037  12.103  1.00 20.10           C  
ANISOU 1579  C   PHE A 240     3482   2179   1977    -20    125    -33       C  
ATOM   1580  O   PHE A 240       6.202  -6.281  13.017  1.00 21.08           O  
ANISOU 1580  O   PHE A 240     3615   2302   2092     13    132    -34       O  
ATOM   1581  N   GLY A 241       7.832  -5.005  12.129  1.00 20.54           N  
ANISOU 1581  N   GLY A 241     3589   2199   2018    -45    106    -26       N  
ATOM   1582  CA  GLY A 241       7.868  -4.089  13.267  1.00 22.26           C  
ANISOU 1582  CA  GLY A 241     3881   2370   2205    -37     94    -23       C  
ATOM   1583  C   GLY A 241       6.544  -3.377  13.462  1.00 23.00           C  
ANISOU 1583  C   GLY A 241     4019   2455   2264     22    112    -18       C  
ATOM   1584  O   GLY A 241       6.097  -3.154  14.599  1.00 23.60           O  
ANISOU 1584  O   GLY A 241     4138   2509   2319     50    113    -19       O  
ATOM   1585  N   GLU A 242       5.895  -3.014  12.355  1.00 23.56           N  
ANISOU 1585  N   GLU A 242     4079   2546   2326     47    130    -11       N  
ATOM   1586  CA  GLU A 242       4.583  -2.369  12.415  1.00 25.48           C  
ANISOU 1586  CA  GLU A 242     4357   2792   2533    109    154      1       C  
ATOM   1587  CB  GLU A 242       4.149  -1.898  11.021  1.00 29.79           C  
ANISOU 1587  CB  GLU A 242     4885   3366   3070    125    172     13       C  
ATOM   1588  CG  GLU A 242       4.960  -0.744  10.489  1.00 36.86           C  
ANISOU 1588  CG  GLU A 242     5830   4221   3956    102    163     20       C  
ATOM   1589  CD  GLU A 242       4.390  -0.185   9.196  1.00 45.64           C  
ANISOU 1589  CD  GLU A 242     6926   5362   5053    129    186     37       C  
ATOM   1590  OE1 GLU A 242       4.455  -0.883   8.155  1.00 44.33           O  
ANISOU 1590  OE1 GLU A 242     6686   5248   4910    113    189     34       O  
ATOM   1591  OE2 GLU A 242       3.889   0.962   9.228  1.00 50.65           O  
ANISOU 1591  OE2 GLU A 242     7624   5968   5653    168    203     55       O  
ATOM   1592  C   GLU A 242       3.521  -3.307  12.956  1.00 25.83           C  
ANISOU 1592  C   GLU A 242     4361   2873   2579    147    168      1       C  
ATOM   1593  O   GLU A 242       2.632  -2.882  13.680  1.00 27.31           O  
ANISOU 1593  O   GLU A 242     4589   3052   2735    197    180     12       O  
ATOM   1594  N   LEU A 243       3.602  -4.588  12.611  1.00 24.58           N  
ANISOU 1594  N   LEU A 243     4125   2757   2457    124    169     -9       N  
ATOM   1595  CA  LEU A 243       2.651  -5.586  13.082  1.00 23.04           C  
ANISOU 1595  CA  LEU A 243     3886   2598   2269    152    182     -9       C  
ATOM   1596  CB  LEU A 243       2.953  -6.920  12.375  1.00 22.31           C  
ANISOU 1596  CB  LEU A 243     3713   2544   2219    114    184    -24       C  
ATOM   1597  CG  LEU A 243       2.140  -8.117  12.817  1.00 25.44           C  
ANISOU 1597  CG  LEU A 243     4060   2975   2632    128    196    -26       C  
ATOM   1598  CD1 LEU A 243       0.689  -7.950  12.449  1.00 26.48           C  
ANISOU 1598  CD1 LEU A 243     4179   3150   2733    173    216    -11       C  
ATOM   1599  CD2 LEU A 243       2.678  -9.380  12.193  1.00 25.47           C  
ANISOU 1599  CD2 LEU A 243     3998   3000   2678     84    199    -45       C  
ATOM   1600  C   LEU A 243       2.771  -5.751  14.610  1.00 22.63           C  
ANISOU 1600  C   LEU A 243     3865   2518   2216    161    171    -10       C  
ATOM   1601  O   LEU A 243       1.755  -5.731  15.310  1.00 24.30           O  
ANISOU 1601  O   LEU A 243     4089   2739   2405    210    182      2       O  
ATOM   1602  N   LEU A 244       4.002  -5.799  15.125  1.00 21.76           N  
ANISOU 1602  N   LEU A 244     3770   2376   2124    118    150    -20       N  
ATOM   1603  CA  LEU A 244       4.200  -5.938  16.573  1.00 22.33           C  
ANISOU 1603  CA  LEU A 244     3867   2425   2192    124    140    -21       C  
ATOM   1604  CB  LEU A 244       5.683  -6.099  16.908  1.00 22.08           C  
ANISOU 1604  CB  LEU A 244     3836   2373   2181     66    117    -29       C  
ATOM   1605  CG  LEU A 244       6.414  -7.293  16.348  1.00 22.62           C  
ANISOU 1605  CG  LEU A 244     3830   2470   2294     26    118    -34       C  
ATOM   1606  CD1 LEU A 244       7.878  -7.240  16.788  1.00 24.37           C  
ANISOU 1606  CD1 LEU A 244     4061   2674   2525    -26     96    -33       C  
ATOM   1607  CD2 LEU A 244       5.757  -8.587  16.805  1.00 23.49           C  
ANISOU 1607  CD2 LEU A 244     3883   2612   2431     47    135    -35       C  
ATOM   1608  C   LEU A 244       3.696  -4.683  17.302  1.00 25.75           C  
ANISOU 1608  C   LEU A 244     4387   2822   2577    166    139    -13       C  
ATOM   1609  O   LEU A 244       3.148  -4.806  18.397  1.00 27.07           O  
ANISOU 1609  O   LEU A 244     4571   2987   2730    201    142     -8       O  
ATOM   1610  N   GLN A 245       3.925  -3.499  16.736  1.00 27.39           N  
ANISOU 1610  N   GLN A 245     4650   2997   2758    161    137    -10       N  
ATOM   1611  CA  GLN A 245       3.530  -2.254  17.397  1.00 29.74           C  
ANISOU 1611  CA  GLN A 245     5041   3250   3009    198    140     -4       C  
ATOM   1612  C   GLN A 245       2.026  -1.956  17.355  1.00 30.73           C  
ANISOU 1612  C   GLN A 245     5179   3395   3101    275    170     16       C  
ATOM   1613  O   GLN A 245       1.465  -1.480  18.348  1.00 31.17           O  
ANISOU 1613  O   GLN A 245     5291   3430   3123    321    175     23       O  
ATOM   1614  CB  GLN A 245       4.320  -1.070  16.810  1.00 32.53           C  
ANISOU 1614  CB  GLN A 245     5455   3558   3347    165    131     -6       C  
ATOM   1615  N   ALA A 246       1.394  -2.150  16.197  1.00 30.41           N  
ANISOU 1615  N   ALA A 246     5091   3399   3066    290    188     27       N  
ATOM   1616  CA  ALA A 246       0.004  -1.778  15.967  1.00 31.47           C  
ANISOU 1616  CA  ALA A 246     5232   3562   3163    360    218     53       C  
ATOM   1617  CB  ALA A 246      -0.262  -1.656  14.483  1.00 32.34           C  
ANISOU 1617  CB  ALA A 246     5302   3709   3276    357    234     63       C  
ATOM   1618  C   ALA A 246      -1.064  -2.661  16.580  1.00 31.81           C  
ANISOU 1618  C   ALA A 246     5229   3652   3204    403    229     67       C  
ATOM   1619  O   ALA A 246      -2.110  -2.135  16.945  1.00 33.20           O  
ANISOU 1619  O   ALA A 246     5440   3837   3339    469    249     92       O  
ATOM   1620  N   VAL A 247      -0.863  -3.994  16.630  1.00 29.71           N  
ANISOU 1620  N   VAL A 247     4886   3421   2982    368    219     54       N  
ATOM   1621  CA  VAL A 247      -1.915  -4.892  17.110  1.00 29.23           C  
ANISOU 1621  CA  VAL A 247     4774   3409   2922    404    229     69       C  
ATOM   1622  CB  VAL A 247      -1.645  -6.361  16.728  1.00 28.72           C  
ANISOU 1622  CB  VAL A 247     4621   3382   2910    355    224     53       C  
ATOM   1623  CG1 VAL A 247      -2.752  -7.268  17.240  1.00 30.22           C  
ANISOU 1623  CG1 VAL A 247     4761   3621   3102    388    235     71       C  
ATOM   1624  CG2 VAL A 247      -1.511  -6.483  15.205  1.00 29.02           C  
ANISOU 1624  CG2 VAL A 247     4616   3448   2961    322    230     45       C  
ATOM   1625  C   VAL A 247      -2.250  -4.670  18.633  1.00 29.29           C  
ANISOU 1625  C   VAL A 247     4831   3393   2906    450    227     79       C  
ATOM   1626  O   VAL A 247      -3.421  -4.392  18.924  1.00 30.89           O  
ANISOU 1626  O   VAL A 247     5046   3621   3071    515    245    108       O  
ATOM   1627  N   PRO A 248      -1.311  -4.649  19.599  1.00 28.85           N  
ANISOU 1627  N   PRO A 248     4808   3292   2861    424    206     60       N  
ATOM   1628  CA  PRO A 248       0.109  -5.019  19.494  1.00 27.37           C  
ANISOU 1628  CA  PRO A 248     4606   3080   2714    351    183     33       C  
ATOM   1629  CB  PRO A 248       0.745  -4.181  20.600  1.00 29.46           C  
ANISOU 1629  CB  PRO A 248     4952   3289   2953    351    167     24       C  
ATOM   1630  CG  PRO A 248      -0.309  -4.210  21.705  1.00 30.93           C  
ANISOU 1630  CG  PRO A 248     5156   3487   3110    420    178     43       C  
ATOM   1631  CD  PRO A 248      -1.659  -4.314  21.001  1.00 29.70           C  
ANISOU 1631  CD  PRO A 248     4968   3379   2939    472    204     70       C  
ATOM   1632  C   PRO A 248       0.318  -6.521  19.745  1.00 25.76           C  
ANISOU 1632  C   PRO A 248     4319   2910   2559    323    179     26       C  
ATOM   1633  O   PRO A 248      -0.538  -7.225  20.316  1.00 26.98           O  
ANISOU 1633  O   PRO A 248     4437   3096   2716    358    189     40       O  
ATOM   1634  N   LEU A 249       1.488  -7.002  19.345  1.00 22.10           N  
ANISOU 1634  N   LEU A 249     3825   2437   2133    261    166      7       N  
ATOM   1635  CA  LEU A 249       1.848  -8.404  19.535  1.00 19.48           C  
ANISOU 1635  CA  LEU A 249     3421   2131   1849    232    167      1       C  
ATOM   1636  CB  LEU A 249       1.729  -9.155  18.187  1.00 17.77           C  
ANISOU 1636  CB  LEU A 249     3141   1948   1662    205    179     -5       C  
ATOM   1637  CG  LEU A 249       0.303  -9.350  17.644  1.00 19.04           C  
ANISOU 1637  CG  LEU A 249     3274   2153   1809    243    198      8       C  
ATOM   1638  CD1 LEU A 249       0.318  -9.837  16.188  1.00 19.61           C  
ANISOU 1638  CD1 LEU A 249     3296   2255   1901    209    207     -3       C  
ATOM   1639  CD2 LEU A 249      -0.477 -10.342  18.478  1.00 20.13           C  
ANISOU 1639  CD2 LEU A 249     3370   2319   1961    269    207     19       C  
ATOM   1640  C   LEU A 249       3.295  -8.466  19.985  1.00 20.57           C  
ANISOU 1640  C   LEU A 249     3569   2242   2006    182    147    -11       C  
ATOM   1641  O   LEU A 249       4.078  -7.575  19.652  1.00 22.48           O  
ANISOU 1641  O   LEU A 249     3856   2453   2233    153    133    -18       O  
ATOM   1642  N   ALA A 250       3.651  -9.526  20.714  1.00 18.74           N  
ANISOU 1642  N   ALA A 250     3292   2023   1806    170    148    -10       N  
ATOM   1643  CA  ALA A 250       5.029  -9.770  21.148  1.00 18.21           C  
ANISOU 1643  CA  ALA A 250     3218   1943   1757    123    134    -15       C  
ATOM   1644  CB  ALA A 250       5.078  -9.997  22.656  1.00 20.59           C  
ANISOU 1644  CB  ALA A 250     3526   2245   2054    143    129     -7       C  
ATOM   1645  C   ALA A 250       5.518 -11.031  20.422  1.00 16.46           C  
ANISOU 1645  C   ALA A 250     2922   1746   1585     89    147    -18       C  
ATOM   1646  O   ALA A 250       4.786 -12.012  20.285  1.00 16.51           O  
ANISOU 1646  O   ALA A 250     2879   1778   1617    107    167    -16       O  
ATOM   1647  N   ASP A 251       6.792 -11.020  20.009  1.00 14.93           N  
ANISOU 1647  N   ASP A 251     2724   1545   1405     40    137    -21       N  
ATOM   1648  CA  ASP A 251       7.418 -12.187  19.395  1.00 14.67           C  
ANISOU 1648  CA  ASP A 251     2627   1531   1415     10    152    -22       C  
ATOM   1649  CB  ASP A 251       8.667 -11.691  18.652  1.00 16.87           C  
ANISOU 1649  CB  ASP A 251     2918   1800   1691    -38    136    -22       C  
ATOM   1650  CG  ASP A 251       9.490 -12.732  17.937  1.00 16.60           C  
ANISOU 1650  CG  ASP A 251     2828   1784   1695    -68    151    -19       C  
ATOM   1651  OD1 ASP A 251       9.372 -13.962  18.303  1.00 13.64           O  
ANISOU 1651  OD1 ASP A 251     2406   1425   1353    -59    174    -15       O  
ATOM   1652  OD2 ASP A 251      10.285 -12.333  17.036  1.00 16.26           O  
ANISOU 1652  OD2 ASP A 251     2790   1739   1649   -100    141    -18       O  
ATOM   1653  C   ASP A 251       7.813 -13.091  20.556  1.00 14.85           C  
ANISOU 1653  C   ASP A 251     2618   1565   1460     13    159     -9       C  
ATOM   1654  O   ASP A 251       8.812 -12.796  21.242  1.00 16.07           O  
ANISOU 1654  O   ASP A 251     2787   1714   1604    -10    144      0       O  
ATOM   1655  N   SER A 252       7.038 -14.171  20.791  1.00 13.46           N  
ANISOU 1655  N   SER A 252     2396   1406   1312     39    183     -7       N  
ATOM   1656  CA  SER A 252       7.243 -15.063  21.954  1.00 14.27           C  
ANISOU 1656  CA  SER A 252     2465   1521   1437     50    195      8       C  
ATOM   1657  CB  SER A 252       6.299 -16.250  21.891  1.00 14.76           C  
ANISOU 1657  CB  SER A 252     2477   1599   1533     74    223      9       C  
ATOM   1658  OG  SER A 252       6.620 -17.074  20.779  1.00 12.81           O  
ANISOU 1658  OG  SER A 252     2193   1354   1318     45    243     -1       O  
ATOM   1659  C   SER A 252       8.698 -15.550  22.113  1.00 15.64           C  
ANISOU 1659  C   SER A 252     2613   1701   1630     13    198     20       C  
ATOM   1660  O   SER A 252       9.266 -15.427  23.193  1.00 17.05           O  
ANISOU 1660  O   SER A 252     2795   1885   1797     13    189     35       O  
ATOM   1661  N   PHE A 253       9.286 -16.090  21.044  1.00 14.66           N  
ANISOU 1661  N   PHE A 253     2460   1579   1529    -16    211     17       N  
ATOM   1662  CA  PHE A 253      10.665 -16.580  21.125  1.00 14.46           C  
ANISOU 1662  CA  PHE A 253     2409   1566   1521    -46    218     35       C  
ATOM   1663  CB  PHE A 253      11.065 -17.299  19.813  1.00 13.60           C  
ANISOU 1663  CB  PHE A 253     2269   1459   1440    -67    239     29       C  
ATOM   1664  CG  PHE A 253      12.470 -17.830  19.862  1.00 12.79           C  
ANISOU 1664  CG  PHE A 253     2137   1371   1350    -92    250     54       C  
ATOM   1665  CD1 PHE A 253      12.729 -19.097  20.350  1.00 12.86           C  
ANISOU 1665  CD1 PHE A 253     2101   1393   1394    -79    286     72       C  
ATOM   1666  CE1 PHE A 253      14.039 -19.570  20.445  1.00 13.99           C  
ANISOU 1666  CE1 PHE A 253     2216   1556   1544    -96    300    103       C  
ATOM   1667  CZ  PHE A 253      15.074 -18.773  20.067  1.00 14.49           C  
ANISOU 1667  CZ  PHE A 253     2295   1629   1580   -129    274    116       C  
ATOM   1668  CD2 PHE A 253      13.537 -17.045  19.474  1.00 13.44           C  
ANISOU 1668  CD2 PHE A 253     2239   1460   1410   -126    226     65       C  
ATOM   1669  CE2 PHE A 253      14.836 -17.509  19.588  1.00 14.99           C  
ANISOU 1669  CE2 PHE A 253     2405   1678   1612   -147    236     96       C  
ATOM   1670  C   PHE A 253      11.655 -15.476  21.478  1.00 16.46           C  
ANISOU 1670  C   PHE A 253     2700   1817   1736    -75    185     45       C  
ATOM   1671  O   PHE A 253      12.465 -15.656  22.388  1.00 16.80           O  
ANISOU 1671  O   PHE A 253     2730   1877   1777    -85    183     66       O  
ATOM   1672  N   ARG A 254      11.639 -14.346  20.736  1.00 15.90           N  
ANISOU 1672  N   ARG A 254     2676   1729   1638    -92    160     31       N  
ATOM   1673  CA  ARG A 254      12.606 -13.279  21.005  1.00 16.86           C  
ANISOU 1673  CA  ARG A 254     2837   1845   1724   -128    128     40       C  
ATOM   1674  CB  ARG A 254      12.664 -12.241  19.876  1.00 17.31           C  
ANISOU 1674  CB  ARG A 254     2934   1882   1762   -149    109     27       C  
ATOM   1675  CG  ARG A 254      13.868 -11.323  19.962  1.00 18.15           C  
ANISOU 1675  CG  ARG A 254     3071   1985   1839   -198     78     41       C  
ATOM   1676  CD  ARG A 254      15.185 -12.066  19.866  1.00 19.45           C  
ANISOU 1676  CD  ARG A 254     3186   2183   2021   -232     85     69       C  
ATOM   1677  NE  ARG A 254      15.382 -12.807  18.617  1.00 18.51           N  
ANISOU 1677  NE  ARG A 254     3024   2075   1933   -232    106     71       N  
ATOM   1678  CZ  ARG A 254      16.260 -13.806  18.473  1.00 17.76           C  
ANISOU 1678  CZ  ARG A 254     2876   2010   1862   -243    127     95       C  
ATOM   1679  NH1 ARG A 254      16.949 -14.254  19.522  1.00 18.89           N  
ANISOU 1679  NH1 ARG A 254     2995   2179   2003   -249    131    122       N  
ATOM   1680  NH2 ARG A 254      16.446 -14.369  17.283  1.00 18.55           N  
ANISOU 1680  NH2 ARG A 254     2947   2117   1984   -243    146     95       N  
ATOM   1681  C   ARG A 254      12.368 -12.617  22.366  1.00 18.15           C  
ANISOU 1681  C   ARG A 254     3040   2000   1855   -115    109     40       C  
ATOM   1682  O   ARG A 254      13.326 -12.238  23.049  1.00 20.17           O  
ANISOU 1682  O   ARG A 254     3308   2267   2090   -146     90     54       O  
ATOM   1683  N   HIS A 255      11.114 -12.558  22.803  1.00 17.50           N  
ANISOU 1683  N   HIS A 255     2974   1907   1768    -69    116     28       N  
ATOM   1684  CA  HIS A 255      10.787 -12.025  24.130  1.00 19.01           C  
ANISOU 1684  CA  HIS A 255     3202   2094   1928    -47    102     28       C  
ATOM   1685  CB  HIS A 255       9.262 -12.091  24.338  1.00 20.58           C  
ANISOU 1685  CB  HIS A 255     3410   2284   2125     11    115     19       C  
ATOM   1686  CG  HIS A 255       8.818 -11.545  25.653  1.00 25.51           C  
ANISOU 1686  CG  HIS A 255     4074   2903   2716     43    103     19       C  
ATOM   1687  ND1 HIS A 255       8.690 -10.184  25.854  1.00 28.69           N  
ANISOU 1687  ND1 HIS A 255     4556   3274   3069     43     79      7       N  
ATOM   1688  CE1 HIS A 255       8.306 -10.040  27.114  1.00 30.00           C  
ANISOU 1688  CE1 HIS A 255     4743   3443   3213     76     75     10       C  
ATOM   1689  NE2 HIS A 255       8.166 -11.227  27.715  1.00 29.57           N  
ANISOU 1689  NE2 HIS A 255     4621   3423   3191     98     94     26       N  
ATOM   1690  CD2 HIS A 255       8.481 -12.195  26.788  1.00 27.13           C  
ANISOU 1690  CD2 HIS A 255     4250   3129   2928     76    113     31       C  
ATOM   1691  C   HIS A 255      11.479 -12.843  25.228  1.00 19.54           C  
ANISOU 1691  C   HIS A 255     3224   2192   2007    -52    110     50       C  
ATOM   1692  O   HIS A 255      12.004 -12.278  26.199  1.00 20.68           O  
ANISOU 1692  O   HIS A 255     3395   2341   2120    -67     89     55       O  
ATOM   1693  N   LEU A 256      11.507 -14.169  25.064  1.00 17.77           N  
ANISOU 1693  N   LEU A 256     2932   1991   1829    -41    141     63       N  
ATOM   1694  CA  LEU A 256      12.114 -15.049  26.071  1.00 18.15           C  
ANISOU 1694  CA  LEU A 256     2931   2073   1894    -38    156     88       C  
ATOM   1695  CB  LEU A 256      11.516 -16.442  25.985  1.00 17.98           C  
ANISOU 1695  CB  LEU A 256     2848   2062   1922     -4    196     96       C  
ATOM   1696  CG  LEU A 256      10.049 -16.550  26.330  1.00 19.03           C  
ANISOU 1696  CG  LEU A 256     2987   2184   2058     46    203     84       C  
ATOM   1697  CD1 LEU A 256       9.523 -17.934  25.993  1.00 20.66           C  
ANISOU 1697  CD1 LEU A 256     3137   2398   2317     66    242     90       C  
ATOM   1698  CD2 LEU A 256       9.834 -16.250  27.822  1.00 19.13           C  
ANISOU 1698  CD2 LEU A 256     3011   2210   2045     75    192     95       C  
ATOM   1699  C   LEU A 256      13.626 -15.176  25.913  1.00 20.34           C  
ANISOU 1699  C   LEU A 256     3184   2375   2170    -87    153    111       C  
ATOM   1700  O   LEU A 256      14.312 -15.445  26.889  1.00 22.84           O  
ANISOU 1700  O   LEU A 256     3476   2723   2479    -94    154    135       O  
ATOM   1701  N   TYR A 257      14.132 -15.063  24.680  1.00 18.94           N  
ANISOU 1701  N   TYR A 257     3008   2189   2000   -118    151    108       N  
ATOM   1702  CA  TYR A 257      15.550 -15.267  24.388  1.00 19.09           C  
ANISOU 1702  CA  TYR A 257     2998   2235   2018   -160    151    136       C  
ATOM   1703  CB  TYR A 257      15.705 -16.588  23.595  1.00 17.76           C  
ANISOU 1703  CB  TYR A 257     2772   2078   1898   -148    194    148       C  
ATOM   1704  CG  TYR A 257      15.075 -17.774  24.296  1.00 16.90           C  
ANISOU 1704  CG  TYR A 257     2619   1977   1824   -104    231    155       C  
ATOM   1705  CD1 TYR A 257      15.630 -18.296  25.454  1.00 17.67           C  
ANISOU 1705  CD1 TYR A 257     2680   2110   1922    -96    244    187       C  
ATOM   1706  CE1 TYR A 257      15.053 -19.376  26.112  1.00 18.32           C  
ANISOU 1706  CE1 TYR A 257     2722   2200   2039    -54    280    197       C  
ATOM   1707  CZ  TYR A 257      13.837 -19.880  25.679  1.00 18.71           C  
ANISOU 1707  CZ  TYR A 257     2771   2220   2119    -23    298    172       C  
ATOM   1708  OH  TYR A 257      13.273 -20.941  26.348  1.00 22.08           O  
ANISOU 1708  OH  TYR A 257     3156   2653   2580     15    333    184       O  
ATOM   1709  CE2 TYR A 257      13.247 -19.352  24.545  1.00 17.02           C  
ANISOU 1709  CE2 TYR A 257     2593   1974   1901    -33    284    139       C  
ATOM   1710  CD2 TYR A 257      13.831 -18.261  23.905  1.00 16.46           C  
ANISOU 1710  CD2 TYR A 257     2561   1896   1796    -70    250    130       C  
ATOM   1711  C   TYR A 257      16.045 -14.063  23.578  1.00 20.22           C  
ANISOU 1711  C   TYR A 257     3191   2361   2131   -204    117    126       C  
ATOM   1712  O   TYR A 257      16.360 -14.190  22.396  1.00 19.03           O  
ANISOU 1712  O   TYR A 257     3030   2207   1995   -219    123    127       O  
ATOM   1713  N   PRO A 258      16.063 -12.860  24.185  1.00 22.09           N  
ANISOU 1713  N   PRO A 258     3487   2584   2324   -224     81    116       N  
ATOM   1714  CA  PRO A 258      16.386 -11.647  23.413  1.00 23.34           C  
ANISOU 1714  CA  PRO A 258     3699   2716   2453   -263     49    105       C  
ATOM   1715  CB  PRO A 258      16.207 -10.515  24.438  1.00 25.13           C  
ANISOU 1715  CB  PRO A 258     3993   2923   2633   -273     18     91       C  
ATOM   1716  CG  PRO A 258      16.370 -11.180  25.765  1.00 25.73           C  
ANISOU 1716  CG  PRO A 258     4035   3034   2708   -259     27    107       C  
ATOM   1717  CD  PRO A 258      15.722 -12.528  25.581  1.00 22.92           C  
ANISOU 1717  CD  PRO A 258     3615   2691   2401   -208     69    112       C  
ATOM   1718  C   PRO A 258      17.759 -11.560  22.772  1.00 25.20           C  
ANISOU 1718  C   PRO A 258     3914   2976   2683   -317     38    132       C  
ATOM   1719  O   PRO A 258      17.908 -10.813  21.808  1.00 25.46           O  
ANISOU 1719  O   PRO A 258     3978   2988   2708   -341     21    124       O  
ATOM   1720  N   ASN A 259      18.744 -12.253  23.318  1.00 26.15           N  
ANISOU 1720  N   ASN A 259     3984   3145   2807   -335     47    167       N  
ATOM   1721  CA  ASN A 259      20.114 -12.149  22.803  1.00 27.50           C  
ANISOU 1721  CA  ASN A 259     4132   3349   2967   -386     35    202       C  
ATOM   1722  CB  ASN A 259      21.028 -11.701  23.944  1.00 30.85           C  
ANISOU 1722  CB  ASN A 259     4562   3811   3351   -430      9    227       C  
ATOM   1723  CG  ASN A 259      20.640 -10.349  24.494  1.00 36.64           C  
ANISOU 1723  CG  ASN A 259     5375   4505   4040   -454    -31    196       C  
ATOM   1724  OD1 ASN A 259      20.515  -9.371  23.758  1.00 38.31           O  
ANISOU 1724  OD1 ASN A 259     5641   4677   4238   -476    -54    177       O  
ATOM   1725  ND2 ASN A 259      20.447 -10.267  25.802  1.00 38.68           N  
ANISOU 1725  ND2 ASN A 259     5646   4774   4276   -448    -37    191       N  
ATOM   1726  C   ASN A 259      20.642 -13.449  22.202  1.00 26.87           C  
ANISOU 1726  C   ASN A 259     3980   3305   2925   -369     74    233       C  
ATOM   1727  O   ASN A 259      21.839 -13.538  21.938  1.00 29.00           O  
ANISOU 1727  O   ASN A 259     4220   3614   3185   -405     70    272       O  
ATOM   1728  N   THR A 260      19.785 -14.439  21.973  1.00 24.33           N  
ANISOU 1728  N   THR A 260     3632   2969   2645   -318    112    218       N  
ATOM   1729  CA  THR A 260      20.220 -15.733  21.469  1.00 22.77           C  
ANISOU 1729  CA  THR A 260     3372   2797   2483   -298    155    243       C  
ATOM   1730  CB  THR A 260      19.276 -16.823  21.939  1.00 23.50           C  
ANISOU 1730  CB  THR A 260     3438   2879   2613   -246    195    230       C  
ATOM   1731  OG1 THR A 260      19.268 -16.846  23.381  1.00 23.59           O  
ANISOU 1731  OG1 THR A 260     3442   2911   2610   -238    191    243       O  
ATOM   1732  CG2 THR A 260      19.660 -18.193  21.409  1.00 25.15           C  
ANISOU 1732  CG2 THR A 260     3592   3104   2861   -223    245    254       C  
ATOM   1733  C   THR A 260      20.362 -15.765  19.947  1.00 21.91           C  
ANISOU 1733  C   THR A 260     3262   2674   2388   -304    160    237       C  
ATOM   1734  O   THR A 260      19.366 -15.674  19.232  1.00 20.97           O  
ANISOU 1734  O   THR A 260     3165   2517   2286   -283    164    199       O  
ATOM   1735  N   PRO A 261      21.586 -15.963  19.449  1.00 22.04           N  
ANISOU 1735  N   PRO A 261     3248   2727   2399   -329    164    277       N  
ATOM   1736  CA  PRO A 261      21.777 -16.026  17.999  1.00 20.26           C  
ANISOU 1736  CA  PRO A 261     3018   2493   2186   -331    170    274       C  
ATOM   1737  CB  PRO A 261      23.201 -15.482  17.833  1.00 22.30           C  
ANISOU 1737  CB  PRO A 261     3265   2794   2412   -378    145    321       C  
ATOM   1738  CG  PRO A 261      23.907 -16.036  19.045  1.00 24.20           C  
ANISOU 1738  CG  PRO A 261     3469   3082   2643   -381    159    364       C  
ATOM   1739  CD  PRO A 261      22.882 -16.060  20.167  1.00 22.68           C  
ANISOU 1739  CD  PRO A 261     3296   2864   2456   -357    160    331       C  
ATOM   1740  C   PRO A 261      21.726 -17.462  17.465  1.00 18.79           C  
ANISOU 1740  C   PRO A 261     2787   2311   2040   -292    224    280       C  
ATOM   1741  O   PRO A 261      21.672 -18.432  18.197  1.00 19.84           O  
ANISOU 1741  O   PRO A 261     2889   2456   2192   -265    259    294       O  
ATOM   1742  N   TYR A 262      21.722 -17.569  16.122  1.00 18.15           N  
ANISOU 1742  N   TYR A 262     2706   2219   1971   -289    232    269       N  
ATOM   1743  CA  TYR A 262      21.789 -18.838  15.389  1.00 18.73           C  
ANISOU 1743  CA  TYR A 262     2746   2294   2077   -257    282    273       C  
ATOM   1744  CB  TYR A 262      23.097 -19.623  15.701  1.00 20.47           C  
ANISOU 1744  CB  TYR A 262     2921   2562   2295   -254    312    334       C  
ATOM   1745  CG  TYR A 262      24.332 -18.745  15.750  1.00 23.71           C  
ANISOU 1745  CG  TYR A 262     3327   3017   2665   -296    275    381       C  
ATOM   1746  CD1 TYR A 262      24.623 -17.869  14.716  1.00 24.96           C  
ANISOU 1746  CD1 TYR A 262     3503   3173   2805   -323    241    378       C  
ATOM   1747  CE1 TYR A 262      25.724 -17.026  14.772  1.00 27.20           C  
ANISOU 1747  CE1 TYR A 262     3785   3498   3052   -367    204    422       C  
ATOM   1748  CZ  TYR A 262      26.549 -17.045  15.881  1.00 29.29           C  
ANISOU 1748  CZ  TYR A 262     4026   3809   3293   -387    200    469       C  
ATOM   1749  OH  TYR A 262      27.587 -16.147  15.908  1.00 32.19           O  
ANISOU 1749  OH  TYR A 262     4393   4217   3620   -439    159    510       O  
ATOM   1750  CE2 TYR A 262      26.282 -17.907  16.930  1.00 27.67           C  
ANISOU 1750  CE2 TYR A 262     3800   3610   3104   -358    234    473       C  
ATOM   1751  CD2 TYR A 262      25.164 -18.740  16.866  1.00 25.65           C  
ANISOU 1751  CD2 TYR A 262     3548   3309   2888   -312    271    429       C  
ATOM   1752  C   TYR A 262      20.549 -19.719  15.573  1.00 18.03           C  
ANISOU 1752  C   TYR A 262     2656   2170   2024   -220    316    233       C  
ATOM   1753  O   TYR A 262      20.614 -20.920  15.307  1.00 18.60           O  
ANISOU 1753  O   TYR A 262     2702   2241   2125   -194    363    239       O  
ATOM   1754  N   ALA A 263      19.425 -19.124  15.996  1.00 17.03           N  
ANISOU 1754  N   ALA A 263     2562   2016   1894   -218    293    195       N  
ATOM   1755  CA  ALA A 263      18.157 -19.823  16.205  1.00 16.35           C  
ANISOU 1755  CA  ALA A 263     2475   1900   1837   -187    318    160       C  
ATOM   1756  CB  ALA A 263      17.468 -19.281  17.449  1.00 16.32           C  
ANISOU 1756  CB  ALA A 263     2490   1889   1820   -181    296    151       C  
ATOM   1757  C   ALA A 263      17.276 -19.586  14.984  1.00 15.18           C  
ANISOU 1757  C   ALA A 263     2348   1728   1694   -186    313    116       C  
ATOM   1758  O   ALA A 263      16.727 -18.481  14.824  1.00 16.12           O  
ANISOU 1758  O   ALA A 263     2500   1834   1789   -196    276     96       O  
ATOM   1759  N   TYR A 264      17.253 -20.577  14.068  1.00 13.97           N  
ANISOU 1759  N   TYR A 264     2173   1568   1565   -175    349    106       N  
ATOM   1760  CA  TYR A 264      16.535 -20.455  12.804  1.00 14.62           C  
ANISOU 1760  CA  TYR A 264     2269   1636   1650   -177    347     68       C  
ATOM   1761  CB  TYR A 264      17.515 -20.491  11.605  1.00 15.21           C  
ANISOU 1761  CB  TYR A 264     2334   1726   1718   -188    352     81       C  
ATOM   1762  CG  TYR A 264      18.724 -19.582  11.769  1.00 15.40           C  
ANISOU 1762  CG  TYR A 264     2361   1777   1714   -210    320    123       C  
ATOM   1763  CD1 TYR A 264      18.579 -18.245  12.116  1.00 15.89           C  
ANISOU 1763  CD1 TYR A 264     2452   1837   1748   -231    273    121       C  
ATOM   1764  CE1 TYR A 264      19.688 -17.433  12.343  1.00 15.74           C  
ANISOU 1764  CE1 TYR A 264     2437   1842   1702   -259    243    160       C  
ATOM   1765  CZ  TYR A 264      20.958 -17.924  12.127  1.00 16.93           C  
ANISOU 1765  CZ  TYR A 264     2557   2025   1852   -265    257    204       C  
ATOM   1766  OH  TYR A 264      22.055 -17.113  12.335  1.00 18.56           O  
ANISOU 1766  OH  TYR A 264     2764   2260   2028   -297    225    246       O  
ATOM   1767  CE2 TYR A 264      21.124 -19.251  11.777  1.00 17.22           C  
ANISOU 1767  CE2 TYR A 264     2563   2065   1914   -238    307    210       C  
ATOM   1768  CD2 TYR A 264      20.007 -20.052  11.543  1.00 17.00           C  
ANISOU 1768  CD2 TYR A 264     2537   2006   1915   -212    337    166       C  
ATOM   1769  C   TYR A 264      15.472 -21.550  12.660  1.00 15.01           C  
ANISOU 1769  C   TYR A 264     2308   1664   1730   -158    384     35       C  
ATOM   1770  O   TYR A 264      15.505 -22.577  13.360  1.00 15.59           O  
ANISOU 1770  O   TYR A 264     2362   1732   1829   -142    419     46       O  
ATOM   1771  N   THR A 265      14.541 -21.325  11.717  1.00 12.81           N  
ANISOU 1771  N   THR A 265     2042   1377   1448   -162    376     -4       N  
ATOM   1772  CA  THR A 265      13.482 -22.289  11.436  1.00 12.04           C  
ANISOU 1772  CA  THR A 265     1936   1263   1374   -153    406    -38       C  
ATOM   1773  CB  THR A 265      12.112 -21.692  11.853  1.00 11.85           C  
ANISOU 1773  CB  THR A 265     1926   1236   1339   -147    383    -60       C  
ATOM   1774  OG1 THR A 265      11.823 -20.566  11.021  1.00 12.38           O  
ANISOU 1774  OG1 THR A 265     2013   1315   1376   -157    350    -74       O  
ATOM   1775  CG2 THR A 265      12.105 -21.251  13.340  1.00 11.64           C  
ANISOU 1775  CG2 THR A 265     1907   1209   1306   -134    367    -35       C  
ATOM   1776  C   THR A 265      13.412 -22.679   9.959  1.00 13.08           C  
ANISOU 1776  C   THR A 265     2065   1396   1508   -163    421    -65       C  
ATOM   1777  O   THR A 265      12.579 -23.516   9.616  1.00 14.04           O  
ANISOU 1777  O   THR A 265     2181   1506   1648   -164    446    -96       O  
ATOM   1778  N   PHE A 266      14.259 -22.125   9.125  1.00 11.47           N  
ANISOU 1778  N   PHE A 266     1863   1207   1287   -173    407    -54       N  
ATOM   1779  CA  PHE A 266      14.271 -22.437   7.705  1.00 12.69           C  
ANISOU 1779  CA  PHE A 266     2015   1368   1440   -180    419    -79       C  
ATOM   1780  CB  PHE A 266      13.515 -21.335   6.929  1.00 13.28           C  
ANISOU 1780  CB  PHE A 266     2101   1458   1487   -190    384   -103       C  
ATOM   1781  CG  PHE A 266      13.818 -21.347   5.442  1.00 15.01           C  
ANISOU 1781  CG  PHE A 266     2314   1693   1696   -198    387   -118       C  
ATOM   1782  CD1 PHE A 266      13.307 -22.341   4.620  1.00 15.81           C  
ANISOU 1782  CD1 PHE A 266     2408   1791   1810   -202    418   -154       C  
ATOM   1783  CE1 PHE A 266      13.640 -22.386   3.250  1.00 16.95           C  
ANISOU 1783  CE1 PHE A 266     2545   1952   1941   -207    423   -168       C  
ATOM   1784  CZ  PHE A 266      14.479 -21.437   2.720  1.00 17.01           C  
ANISOU 1784  CZ  PHE A 266     2551   1982   1928   -205    396   -142       C  
ATOM   1785  CD2 PHE A 266      14.683 -20.406   4.881  1.00 16.23           C  
ANISOU 1785  CD2 PHE A 266     2470   1867   1830   -202    361    -94       C  
ATOM   1786  CE2 PHE A 266      15.011 -20.460   3.521  1.00 17.04           C  
ANISOU 1786  CE2 PHE A 266     2563   1989   1924   -205    365   -104       C  
ATOM   1787  C   PHE A 266      15.709 -22.487   7.233  1.00 14.25           C  
ANISOU 1787  C   PHE A 266     2204   1579   1632   -179    426    -45       C  
ATOM   1788  O   PHE A 266      16.467 -21.606   7.551  1.00 14.33           O  
ANISOU 1788  O   PHE A 266     2217   1604   1624   -185    397    -12       O  
ATOM   1789  N   TRP A 267      16.015 -23.451   6.368  1.00 15.28           N  
ANISOU 1789  N   TRP A 267     2327   1705   1775   -175    462    -57       N  
ATOM   1790  CA  TRP A 267      17.333 -23.522   5.729  1.00 17.09           C  
ANISOU 1790  CA  TRP A 267     2547   1952   1995   -169    471    -24       C  
ATOM   1791  CB  TRP A 267      18.224 -24.575   6.386  1.00 17.87           C  
ANISOU 1791  CB  TRP A 267     2635   2043   2113   -149    515     12       C  
ATOM   1792  CG  TRP A 267      18.412 -24.384   7.843  1.00 18.06           C  
ANISOU 1792  CG  TRP A 267     2652   2068   2141   -147    507     46       C  
ATOM   1793  CD1 TRP A 267      19.473 -23.799   8.478  1.00 19.39           C  
ANISOU 1793  CD1 TRP A 267     2810   2265   2293   -149    487     99       C  
ATOM   1794  NE1 TRP A 267      19.293 -23.866   9.838  1.00 19.17           N  
ANISOU 1794  NE1 TRP A 267     2777   2232   2273   -145    487    114       N  
ATOM   1795  CE2 TRP A 267      18.068 -24.436  10.104  1.00 18.41           C  
ANISOU 1795  CE2 TRP A 267     2689   2105   2201   -139    504     73       C  
ATOM   1796  CD2 TRP A 267      17.509 -24.813   8.871  1.00 17.46           C  
ANISOU 1796  CD2 TRP A 267     2579   1970   2087   -142    518     30       C  
ATOM   1797  CE3 TRP A 267      16.300 -25.520   8.859  1.00 17.26           C  
ANISOU 1797  CE3 TRP A 267     2559   1915   2083   -141    539    -14       C  
ATOM   1798  CZ3 TRP A 267      15.690 -25.809  10.069  1.00 18.51           C  
ANISOU 1798  CZ3 TRP A 267     2713   2060   2259   -134    546    -12       C  
ATOM   1799  CH2 TRP A 267      16.246 -25.392  11.278  1.00 18.25           C  
ANISOU 1799  CH2 TRP A 267     2672   2043   2221   -126    532     30       C  
ATOM   1800  CZ2 TRP A 267      17.470 -24.760  11.322  1.00 18.99           C  
ANISOU 1800  CZ2 TRP A 267     2758   2165   2291   -130    513     73       C  
ATOM   1801  C   TRP A 267      17.083 -23.968   4.314  1.00 18.88           C  
ANISOU 1801  C   TRP A 267     2776   2180   2219   -170    488    -60       C  
ATOM   1802  O   TRP A 267      16.361 -24.959   4.110  1.00 20.18           O  
ANISOU 1802  O   TRP A 267     2945   2320   2401   -169    522    -98       O  
ATOM   1803  N   THR A 268      17.685 -23.292   3.332  1.00 18.11           N  
ANISOU 1803  N   THR A 268     2673   2108   2098   -173    467    -49       N  
ATOM   1804  CA  THR A 268      17.486 -23.713   1.943  1.00 20.07           C  
ANISOU 1804  CA  THR A 268     2921   2362   2341   -172    483    -84       C  
ATOM   1805  CB  THR A 268      18.161 -22.760   0.971  1.00 21.97           C  
ANISOU 1805  CB  THR A 268     3152   2639   2555   -173    453    -64       C  
ATOM   1806  OG1 THR A 268      17.933 -23.244  -0.347  1.00 24.25           O  
ANISOU 1806  OG1 THR A 268     3440   2936   2838   -170    471   -100       O  
ATOM   1807  CG2 THR A 268      19.680 -22.676   1.190  1.00 23.52           C  
ANISOU 1807  CG2 THR A 268     3338   2854   2746   -160    454     -1       C  
ATOM   1808  C   THR A 268      17.960 -25.165   1.741  1.00 22.76           C  
ANISOU 1808  C   THR A 268     3265   2682   2701   -154    541    -86       C  
ATOM   1809  O   THR A 268      18.945 -25.590   2.372  1.00 23.38           O  
ANISOU 1809  O   THR A 268     3338   2757   2787   -136    563    -40       O  
ATOM   1810  N   TYR A 269      17.257 -25.908   0.881  1.00 23.58           N  
ANISOU 1810  N   TYR A 269     3379   2772   2809   -160    566   -137       N  
ATOM   1811  CA  TYR A 269      17.670 -27.277   0.594  1.00 26.58           C  
ANISOU 1811  CA  TYR A 269     3770   3125   3203   -143    624   -144       C  
ATOM   1812  CB  TYR A 269      16.647 -27.960  -0.298  1.00 26.69           C  
ANISOU 1812  CB  TYR A 269     3800   3123   3219   -162    644   -211       C  
ATOM   1813  CG  TYR A 269      15.442 -28.526   0.420  1.00 25.51           C  
ANISOU 1813  CG  TYR A 269     3659   2941   3092   -182    656   -247       C  
ATOM   1814  CD1 TYR A 269      15.592 -29.360   1.521  1.00 25.24           C  
ANISOU 1814  CD1 TYR A 269     3632   2871   3088   -170    692   -227       C  
ATOM   1815  CE1 TYR A 269      14.496 -29.951   2.131  1.00 25.67           C  
ANISOU 1815  CE1 TYR A 269     3692   2896   3164   -189    705   -258       C  
ATOM   1816  CZ  TYR A 269      13.231 -29.733   1.628  1.00 26.28           C  
ANISOU 1816  CZ  TYR A 269     3770   2985   3231   -222    682   -308       C  
ATOM   1817  OH  TYR A 269      12.127 -30.308   2.209  1.00 28.28           O  
ANISOU 1817  OH  TYR A 269     4027   3215   3504   -242    693   -335       O  
ATOM   1818  CE2 TYR A 269      13.060 -28.928   0.522  1.00 25.36           C  
ANISOU 1818  CE2 TYR A 269     3647   2908   3082   -234    649   -328       C  
ATOM   1819  CD2 TYR A 269      14.167 -28.364  -0.098  1.00 25.55           C  
ANISOU 1819  CD2 TYR A 269     3665   2956   3088   -213    638   -299       C  
ATOM   1820  C   TYR A 269      19.051 -27.313  -0.123  1.00 30.76           C  
ANISOU 1820  C   TYR A 269     4293   3677   3716   -117    637   -103       C  
ATOM   1821  O   TYR A 269      19.709 -28.350  -0.125  1.00 32.87           O  
ANISOU 1821  O   TYR A 269     4571   3925   3994    -93    688    -87       O  
ATOM   1822  N   MET A 270      19.475 -26.193  -0.709  1.00 28.59           N  
ANISOU 1822  N   MET A 270     2584   4692   3588    540   1018    286       N  
ATOM   1823  CA  MET A 270      20.737 -26.101  -1.452  1.00 33.13           C  
ANISOU 1823  CA  MET A 270     3015   5365   4210    610    989    350       C  
ATOM   1824  CB  MET A 270      20.641 -24.973  -2.507  1.00 36.01           C  
ANISOU 1824  CB  MET A 270     3215   5961   4506    611    989    416       C  
ATOM   1825  CG  MET A 270      19.405 -25.025  -3.360  1.00 40.95           C  
ANISOU 1825  CG  MET A 270     3768   6762   5031    573   1084    315       C  
ATOM   1826  SD  MET A 270      19.608 -26.166  -4.739  1.00 56.87           S  
ANISOU 1826  SD  MET A 270     5614   8978   7015    577   1201    146       S  
ATOM   1827  CE  MET A 270      18.131 -25.765  -5.703  1.00 55.65           C  
ANISOU 1827  CE  MET A 270     5346   9095   6704    514   1290     87       C  
ATOM   1828  C   MET A 270      21.959 -25.850  -0.556  1.00 35.15           C  
ANISOU 1828  C   MET A 270     3324   5483   4548    641    878    489       C  
ATOM   1829  O   MET A 270      21.818 -25.412   0.584  1.00 33.88           O  
ANISOU 1829  O   MET A 270     3289   5190   4393    594    818    564       O  
ATOM   1830  N   MET A 271      23.154 -26.148  -1.087  1.00 38.55           N  
ANISOU 1830  N   MET A 271     3647   5966   5036    709    858    509       N  
ATOM   1831  CA  MET A 271      24.481 -25.921  -0.504  1.00 40.48           C  
ANISOU 1831  CA  MET A 271     3893   6143   5346    751    759    634       C  
ATOM   1832  CB  MET A 271      24.829 -24.424  -0.586  1.00 40.72           C  
ANISOU 1832  CB  MET A 271     3866   6278   5325    726    699    765       C  
ATOM   1833  C   MET A 271      24.694 -26.432   0.937  1.00 40.92           C  
ANISOU 1833  C   MET A 271     4110   5980   5460    740    698    695       C  
ATOM   1834  O   MET A 271      25.476 -25.818   1.680  1.00 41.60           O  
ANISOU 1834  O   MET A 271     4218   6034   5554    731    608    826       O  
ATOM   1835  N   ASN A 272      24.045 -27.556   1.328  1.00 40.21           N  
ANISOU 1835  N   ASN A 272     4125   5752   5401    730    748    603       N  
ATOM   1836  CA  ASN A 272      24.161 -28.137   2.684  1.00 40.05           C  
ANISOU 1836  CA  ASN A 272     4258   5530   5428    705    688    672       C  
ATOM   1837  CB  ASN A 272      25.548 -28.784   2.887  1.00 45.68           C  
ANISOU 1837  CB  ASN A 272     4923   6179   6256    801    627    757       C  
ATOM   1838  CG  ASN A 272      25.508 -30.287   2.955  1.00 53.62           C  
ANISOU 1838  CG  ASN A 272     5974   7025   7374    855    682    686       C  
ATOM   1839  OD1 ASN A 272      24.526 -30.879   3.428  1.00 55.86           O  
ANISOU 1839  OD1 ASN A 272     6391   7190   7641    794    730    622       O  
ATOM   1840  ND2 ASN A 272      26.571 -30.934   2.500  1.00 57.54           N  
ANISOU 1840  ND2 ASN A 272     6360   7507   7995    966    682    690       N  
ATOM   1841  C   ASN A 272      23.905 -27.085   3.774  1.00 35.38           C  
ANISOU 1841  C   ASN A 272     3762   4912   4769    602    612    779       C  
ATOM   1842  O   ASN A 272      24.556 -27.107   4.825  1.00 36.52           O  
ANISOU 1842  O   ASN A 272     3967   4972   4938    578    526    898       O  
ATOM   1843  N   ALA A 273      22.986 -26.134   3.498  1.00 30.44           N  
ANISOU 1843  N   ALA A 273     3129   4372   4064    537    649    738       N  
ATOM   1844  CA  ALA A 273      22.732 -25.028   4.406  1.00 26.50           C  
ANISOU 1844  CA  ALA A 273     2691   3854   3522    433    601    815       C  
ATOM   1845  CB  ALA A 273      21.684 -24.094   3.827  1.00 24.32           C  
ANISOU 1845  CB  ALA A 273     2376   3671   3193    394    660    757       C  
ATOM   1846  C   ALA A 273      22.314 -25.484   5.788  1.00 23.81           C  
ANISOU 1846  C   ALA A 273     2513   3361   3173    328    565    821       C  
ATOM   1847  O   ALA A 273      22.765 -24.902   6.761  1.00 23.20           O  
ANISOU 1847  O   ALA A 273     2469   3259   3088    249    498    921       O  
ATOM   1848  N   ARG A 274      21.448 -26.508   5.876  1.00 22.76           N  
ANISOU 1848  N   ARG A 274     2477   3141   3031    308    616    709       N  
ATOM   1849  CA  ARG A 274      21.014 -26.980   7.194  1.00 23.45           C  
ANISOU 1849  CA  ARG A 274     2724   3089   3097    190    578    716       C  
ATOM   1850  CB  ARG A 274      19.887 -28.003   7.094  1.00 22.62           C  
ANISOU 1850  CB  ARG A 274     2722   2906   2965    162    658    562       C  
ATOM   1851  CG  ARG A 274      19.241 -28.226   8.439  1.00 21.86           C  
ANISOU 1851  CG  ARG A 274     2792   2694   2819      3    621    554       C  
ATOM   1852  CD  ARG A 274      17.873 -28.803   8.255  1.00 21.36           C  
ANISOU 1852  CD  ARG A 274     2822   2600   2694    -55    714    368       C  
ATOM   1853  NE  ARG A 274      17.200 -29.021   9.532  1.00 18.64           N  
ANISOU 1853  NE  ARG A 274     2639   2154   2288   -228    679    342       N  
ATOM   1854  CZ  ARG A 274      15.939 -29.425   9.645  1.00 20.19           C  
ANISOU 1854  CZ  ARG A 274     2942   2322   2408   -321    749    172       C  
ATOM   1855  NH1 ARG A 274      15.210 -29.670   8.557  1.00 20.60           N  
ANISOU 1855  NH1 ARG A 274     2950   2445   2431   -254    861     18       N  
ATOM   1856  NH2 ARG A 274      15.389 -29.575  10.843  1.00 20.61           N  
ANISOU 1856  NH2 ARG A 274     3137   2296   2398   -498    708    149       N  
ATOM   1857  C   ARG A 274      22.166 -27.540   8.049  1.00 27.93           C  
ANISOU 1857  C   ARG A 274     3319   3575   3719    205    483    867       C  
ATOM   1858  O   ARG A 274      22.249 -27.226   9.243  1.00 29.20           O  
ANISOU 1858  O   ARG A 274     3551   3700   3843     80    413    950       O  
ATOM   1859  N   SER A 275      23.070 -28.337   7.440  1.00 29.83           N  
ANISOU 1859  N   SER A 275     4144   3596   3594    100    589    295       N  
ATOM   1860  CA  SER A 275      24.195 -28.901   8.197  1.00 31.46           C  
ANISOU 1860  CA  SER A 275     4322   3826   3803    106    600    351       C  
ATOM   1861  CB  SER A 275      24.920 -29.977   7.383  1.00 34.13           C  
ANISOU 1861  CB  SER A 275     4655   4158   4153    145    640    379       C  
ATOM   1862  OG  SER A 275      25.400 -29.466   6.153  1.00 36.86           O  
ANISOU 1862  OG  SER A 275     5003   4507   4494    156    638    383       O  
ATOM   1863  C   SER A 275      25.170 -27.809   8.696  1.00 31.57           C  
ANISOU 1863  C   SER A 275     4314   3879   3802     80    570    389       C  
ATOM   1864  O   SER A 275      25.863 -28.019   9.690  1.00 34.70           O  
ANISOU 1864  O   SER A 275     4686   4302   4195     72    569    430       O  
ATOM   1865  N   LYS A 276      25.208 -26.645   8.038  1.00 28.63           N  
ANISOU 1865  N   LYS A 276     3949   3511   3418     65    546    376       N  
ATOM   1866  CA  LYS A 276      26.039 -25.525   8.490  1.00 28.08           C  
ANISOU 1866  CA  LYS A 276     3864   3473   3330     34    514    407       C  
ATOM   1867  CB  LYS A 276      26.694 -24.826   7.296  1.00 29.44           C  
ANISOU 1867  CB  LYS A 276     4033   3655   3498     39    507    419       C  
ATOM   1868  CG  LYS A 276      27.609 -25.727   6.489  1.00 34.07           C  
ANISOU 1868  CG  LYS A 276     4600   4250   4094     76    539    458       C  
ATOM   1869  CD  LYS A 276      28.279 -24.966   5.345  1.00 38.94           C  
ANISOU 1869  CD  LYS A 276     5211   4880   4705     81    529    473       C  
ATOM   1870  CE  LYS A 276      27.317 -24.392   4.333  1.00 42.37           C  
ANISOU 1870  CE  LYS A 276     5672   5284   5141     84    523    417       C  
ATOM   1871  NZ  LYS A 276      27.980 -24.234   2.999  1.00 45.69           N  
ANISOU 1871  NZ  LYS A 276     6084   5712   5563    108    531    434       N  
ATOM   1872  C   LYS A 276      25.246 -24.494   9.315  1.00 26.78           C  
ANISOU 1872  C   LYS A 276     3719   3304   3151     -2    481    374       C  
ATOM   1873  O   LYS A 276      25.811 -23.491   9.748  1.00 27.97           O  
ANISOU 1873  O   LYS A 276     3865   3477   3285    -34    452    393       O  
ATOM   1874  N   ASN A 277      23.925 -24.696   9.478  1.00 25.31           N  
ANISOU 1874  N   ASN A 277     3557   3089   2970      1    484    325       N  
ATOM   1875  CA  ASN A 277      23.087 -23.749  10.190  1.00 23.93           C  
ANISOU 1875  CA  ASN A 277     3404   2908   2780    -26    456    293       C  
ATOM   1876  CB  ASN A 277      23.392 -23.714  11.690  1.00 24.80           C  
ANISOU 1876  CB  ASN A 277     3502   3038   2881    -50    442    317       C  
ATOM   1877  CG  ASN A 277      22.271 -23.107  12.511  1.00 24.66           C  
ANISOU 1877  CG  ASN A 277     3512   3008   2851    -68    422    280       C  
ATOM   1878  OD1 ASN A 277      21.088 -23.094  12.102  1.00 23.56           O  
ANISOU 1878  OD1 ASN A 277     3396   2843   2714    -55    427    236       O  
ATOM   1879  ND2 ASN A 277      22.619 -22.622  13.703  1.00 24.34           N  
ANISOU 1879  ND2 ASN A 277     3467   2986   2795    -96    401    298       N  
ATOM   1880  C   ASN A 277      23.115 -22.358   9.530  1.00 22.25           C  
ANISOU 1880  C   ASN A 277     3208   2694   2552    -43    433    279       C  
ATOM   1881  O   ASN A 277      23.226 -21.332  10.202  1.00 22.75           O  
ANISOU 1881  O   ASN A 277     3282   2766   2595    -74    405    281       O  
ATOM   1882  N   VAL A 278      23.047 -22.342   8.187  1.00 21.87           N  
ANISOU 1882  N   VAL A 278     3164   2635   2511    -23    445    265       N  
ATOM   1883  CA  VAL A 278      22.936 -21.103   7.427  1.00 21.44           C  
ANISOU 1883  CA  VAL A 278     3126   2576   2443    -33    427    248       C  
ATOM   1884  CB  VAL A 278      23.738 -21.148   6.114  1.00 22.93           C  
ANISOU 1884  CB  VAL A 278     3299   2772   2640    -14    438    267       C  
ATOM   1885  CG1 VAL A 278      23.544 -19.862   5.313  1.00 23.96           C  
ANISOU 1885  CG1 VAL A 278     3446   2898   2759    -23    421    247       C  
ATOM   1886  CG2 VAL A 278      25.220 -21.367   6.419  1.00 24.77           C  
ANISOU 1886  CG2 VAL A 278     3502   3038   2873    -20    436    327       C  
ATOM   1887  C   VAL A 278      21.439 -20.981   7.180  1.00 20.36           C  
ANISOU 1887  C   VAL A 278     3017   2413   2305    -24    431    194       C  
ATOM   1888  O   VAL A 278      20.932 -21.490   6.194  1.00 20.39           O  
ANISOU 1888  O   VAL A 278     3024   2404   2320      0    451    172       O  
ATOM   1889  N   GLY A 279      20.733 -20.402   8.150  1.00 18.17           N  
ANISOU 1889  N   GLY A 279     2759   2131   2013    -44    414    175       N  
ATOM   1890  CA  GLY A 279      19.270 -20.355   8.076  1.00 17.23           C  
ANISOU 1890  CA  GLY A 279     2665   1993   1890    -34    419    130       C  
ATOM   1891  C   GLY A 279      18.646 -19.008   8.371  1.00 16.25           C  
ANISOU 1891  C   GLY A 279     2570   1863   1741    -51    398    108       C  
ATOM   1892  O   GLY A 279      19.338 -17.993   8.461  1.00 17.23           O  
ANISOU 1892  O   GLY A 279     2701   1994   1852    -72    379    123       O  
ATOM   1893  N   TRP A 280      17.307 -19.003   8.467  1.00 14.36           N  
ANISOU 1893  N   TRP A 280     2350   1611   1494    -41    403     73       N  
ATOM   1894  CA  TRP A 280      16.516 -17.801   8.731  1.00 14.65           C  
ANISOU 1894  CA  TRP A 280     2419   1641   1507    -49    390     51       C  
ATOM   1895  CB  TRP A 280      15.737 -17.415   7.466  1.00 13.48           C  
ANISOU 1895  CB  TRP A 280     2281   1486   1355    -30    402     23       C  
ATOM   1896  CG  TRP A 280      16.526 -17.214   6.197  1.00 15.24           C  
ANISOU 1896  CG  TRP A 280     2490   1712   1588    -24    407     32       C  
ATOM   1897  CD1 TRP A 280      17.352 -18.109   5.589  1.00 17.08           C  
ANISOU 1897  CD1 TRP A 280     2695   1951   1842    -15    419     51       C  
ATOM   1898  NE1 TRP A 280      17.812 -17.593   4.385  1.00 18.22           N  
ANISOU 1898  NE1 TRP A 280     2835   2099   1990     -7    421     53       N  
ATOM   1899  CE2 TRP A 280      17.266 -16.349   4.200  1.00 17.57           C  
ANISOU 1899  CE2 TRP A 280     2776   2011   1887    -13    412     35       C  
ATOM   1900  CD2 TRP A 280      16.443 -16.080   5.320  1.00 15.78           C  
ANISOU 1900  CD2 TRP A 280     2572   1778   1644    -22    404     22       C  
ATOM   1901  CE3 TRP A 280      15.750 -14.865   5.377  1.00 16.13           C  
ANISOU 1901  CE3 TRP A 280     2648   1815   1664    -25    397      4       C  
ATOM   1902  CZ3 TRP A 280      15.889 -13.973   4.330  1.00 16.98           C  
ANISOU 1902  CZ3 TRP A 280     2761   1923   1767    -20    399     -1       C  
ATOM   1903  CH2 TRP A 280      16.704 -14.267   3.242  1.00 17.37           C  
ANISOU 1903  CH2 TRP A 280     2784   1980   1835    -12    405     12       C  
ATOM   1904  CZ2 TRP A 280      17.369 -15.463   3.131  1.00 17.67           C  
ANISOU 1904  CZ2 TRP A 280     2793   2025   1895     -7    412     29       C  
ATOM   1905  C   TRP A 280      15.427 -18.190   9.719  1.00 14.26           C  
ANISOU 1905  C   TRP A 280     2381   1588   1451    -45    391     35       C  
ATOM   1906  O   TRP A 280      14.922 -19.309   9.635  1.00 13.98           O  
ANISOU 1906  O   TRP A 280     2331   1551   1430    -30    407     28       O  
ATOM   1907  N   ARG A 281      15.051 -17.286  10.635  1.00 13.84           N  
ANISOU 1907  N   ARG A 281     2354   1531   1373    -58    374     29       N  
ATOM   1908  CA  ARG A 281      13.927 -17.534  11.502  1.00 13.36           C  
ANISOU 1908  CA  ARG A 281     2306   1468   1303    -50    375     14       C  
ATOM   1909  CB  ARG A 281      14.169 -17.008  12.924  1.00 13.30           C  
ANISOU 1909  CB  ARG A 281     2315   1462   1278    -71    355     26       C  
ATOM   1910  CG  ARG A 281      13.064 -17.419  13.914  1.00 15.52           C  
ANISOU 1910  CG  ARG A 281     2604   1744   1551    -59    356     15       C  
ATOM   1911  CD  ARG A 281      13.410 -17.102  15.368  1.00 14.81           C  
ANISOU 1911  CD  ARG A 281     2524   1656   1445    -79    337     29       C  
ATOM   1912  NE  ARG A 281      13.470 -15.660  15.597  1.00 15.70           N  
ANISOU 1912  NE  ARG A 281     2679   1760   1528    -94    322     23       N  
ATOM   1913  CZ  ARG A 281      12.520 -14.956  16.206  1.00 15.14           C  
ANISOU 1913  CZ  ARG A 281     2644   1680   1429    -86    318      8       C  
ATOM   1914  NH1 ARG A 281      11.420 -15.560  16.666  1.00 15.36           N  
ANISOU 1914  NH1 ARG A 281     2668   1713   1456    -63    326     -2       N  
ATOM   1915  NH2 ARG A 281      12.648 -13.638  16.351  1.00 16.45           N  
ANISOU 1915  NH2 ARG A 281     2852   1833   1565   -100    306      3       N  
ATOM   1916  C   ARG A 281      12.740 -16.836  10.836  1.00 14.15           C  
ANISOU 1916  C   ARG A 281     2431   1562   1385    -33    382    -15       C  
ATOM   1917  O   ARG A 281      12.619 -15.607  10.859  1.00 14.71           O  
ANISOU 1917  O   ARG A 281     2532   1627   1432    -38    374    -21       O  
ATOM   1918  N   LEU A 282      11.934 -17.626  10.146  1.00 13.23           N  
ANISOU 1918  N   LEU A 282     2301   1448   1279    -13    400    -30       N  
ATOM   1919  CA  LEU A 282      10.744 -17.150   9.413  1.00 12.06           C  
ANISOU 1919  CA  LEU A 282     2168   1302   1114      5    411    -54       C  
ATOM   1920  CB  LEU A 282      10.729 -17.766   8.003  1.00 12.67           C  
ANISOU 1920  CB  LEU A 282     2224   1383   1208     16    429    -63       C  
ATOM   1921  CG  LEU A 282      11.989 -17.509   7.142  1.00 13.45           C  
ANISOU 1921  CG  LEU A 282     2312   1478   1321     10    428    -51       C  
ATOM   1922  CD1 LEU A 282      11.852 -18.173   5.784  1.00 14.37           C  
ANISOU 1922  CD1 LEU A 282     2410   1598   1452     24    447    -62       C  
ATOM   1923  CD2 LEU A 282      12.211 -16.001   6.960  1.00 14.85           C  
ANISOU 1923  CD2 LEU A 282     2514   1651   1477      5    417    -51       C  
ATOM   1924  C   LEU A 282       9.468 -17.564  10.089  1.00 11.40           C  
ANISOU 1924  C   LEU A 282     2089   1224   1018     16    415    -64       C  
ATOM   1925  O   LEU A 282       8.425 -17.090   9.660  1.00 11.92           O  
ANISOU 1925  O   LEU A 282     2169   1296   1064     31    422    -80       O  
ATOM   1926  N   ASP A 283       9.518 -18.485  11.106  1.00 10.50           N  
ANISOU 1926  N   ASP A 283     1962   1112    916     11    411    -54       N  
ATOM   1927  CA  ASP A 283       8.306 -19.034  11.685  1.00 10.68           C  
ANISOU 1927  CA  ASP A 283     1984   1143    931     22    414    -62       C  
ATOM   1928  CB  ASP A 283       8.353 -20.572  11.598  1.00 11.68           C  
ANISOU 1928  CB  ASP A 283     2081   1270   1085     22    426    -59       C  
ATOM   1929  CG  ASP A 283       8.456 -21.050  10.163  1.00 15.88           C  
ANISOU 1929  CG  ASP A 283     2600   1800   1631     26    442    -69       C  
ATOM   1930  OD1 ASP A 283       7.396 -21.183   9.501  1.00 14.53           O  
ANISOU 1930  OD1 ASP A 283     2431   1639   1451     35    452    -86       O  
ATOM   1931  OD2 ASP A 283       9.592 -21.270   9.685  1.00 14.74           O  
ANISOU 1931  OD2 ASP A 283     2445   1649   1507     20    445    -59       O  
ATOM   1932  C   ASP A 283       8.214 -18.544  13.125  1.00 11.16           C  
ANISOU 1932  C   ASP A 283     2063   1203    975     18    398    -53       C  
ATOM   1933  O   ASP A 283       9.199 -18.601  13.877  1.00 12.76           O  
ANISOU 1933  O   ASP A 283     2262   1402   1187      2    387    -36       O  
ATOM   1934  N   TYR A 284       7.028 -18.037  13.491  1.00  9.84           N  
ANISOU 1934  N   TYR A 284     1916   1042    780     33    398    -61       N  
ATOM   1935  CA  TYR A 284       6.872 -17.371  14.783  1.00 10.03           C  
ANISOU 1935  CA  TYR A 284     1966   1064    782     32    384    -55       C  
ATOM   1936  CB  TYR A 284       6.745 -15.829  14.544  1.00 10.72           C  
ANISOU 1936  CB  TYR A 284     2094   1142    836     37    382    -62       C  
ATOM   1937  CG  TYR A 284       7.932 -15.169  13.870  1.00 11.54           C  
ANISOU 1937  CG  TYR A 284     2205   1234    948     19    378    -59       C  
ATOM   1938  CD1 TYR A 284       8.067 -15.176  12.485  1.00 12.50           C  
ANISOU 1938  CD1 TYR A 284     2312   1355   1080     24    390    -67       C  
ATOM   1939  CE1 TYR A 284       9.136 -14.543  11.856  1.00 14.93           C  
ANISOU 1939  CE1 TYR A 284     2626   1654   1394      8    385    -63       C  
ATOM   1940  CZ  TYR A 284      10.040 -13.798  12.603  1.00 15.04           C  
ANISOU 1940  CZ  TYR A 284     2661   1656   1398    -14    368    -51       C  
ATOM   1941  OH  TYR A 284      11.098 -13.157  11.965  1.00 17.41           O  
ANISOU 1941  OH  TYR A 284     2964   1949   1702    -32    362    -44       O  
ATOM   1942  CE2 TYR A 284       9.922 -13.778  13.990  1.00 13.45           C  
ANISOU 1942  CE2 TYR A 284     2473   1453   1183    -22    355    -45       C  
ATOM   1943  CD2 TYR A 284       8.838 -14.414  14.602  1.00 13.38           C  
ANISOU 1943  CD2 TYR A 284     2460   1454   1170     -3    361    -50       C  
ATOM   1944  C   TYR A 284       5.607 -17.749  15.488  1.00 11.68           C  
ANISOU 1944  C   TYR A 284     2175   1286    976     50    386    -56       C  
ATOM   1945  O   TYR A 284       4.622 -18.096  14.833  1.00 12.54           O  
ANISOU 1945  O   TYR A 284     2276   1409   1082     65    399    -64       O  
ATOM   1946  N   PHE A 285       5.584 -17.478  16.818  1.00 12.20           N  
ANISOU 1946  N   PHE A 285     2256   1351   1028     49    372    -46       N  
ATOM   1947  CA  PHE A 285       4.327 -17.404  17.555  1.00 13.55           C  
ANISOU 1947  CA  PHE A 285     2438   1535   1174     71    373    -46       C  
ATOM   1948  CB  PHE A 285       4.265 -18.335  18.750  1.00 13.43           C  
ANISOU 1948  CB  PHE A 285     2403   1528   1172     69    364    -33       C  
ATOM   1949  CG  PHE A 285       4.021 -19.780  18.405  1.00 12.71           C  
ANISOU 1949  CG  PHE A 285     2271   1447   1112     68    373    -32       C  
ATOM   1950  CD1 PHE A 285       2.739 -20.242  18.160  1.00 13.08           C  
ANISOU 1950  CD1 PHE A 285     2308   1511   1150     85    382    -35       C  
ATOM   1951  CE1 PHE A 285       2.514 -21.586  17.825  1.00 14.22           C  
ANISOU 1951  CE1 PHE A 285     2420   1663   1321     79    390    -35       C  
ATOM   1952  CZ  PHE A 285       3.557 -22.449  17.751  1.00 13.61           C  
ANISOU 1952  CZ  PHE A 285     2320   1573   1278     62    393    -31       C  
ATOM   1953  CD2 PHE A 285       5.060 -20.674  18.355  1.00 13.28           C  
ANISOU 1953  CD2 PHE A 285     2315   1512   1218     50    374    -25       C  
ATOM   1954  CE2 PHE A 285       4.829 -22.015  18.020  1.00 13.93           C  
ANISOU 1954  CE2 PHE A 285     2366   1599   1328     49    385    -24       C  
ATOM   1955  C   PHE A 285       4.320 -15.955  18.102  1.00 14.45           C  
ANISOU 1955  C   PHE A 285     2601   1637   1252     76    365    -46       C  
ATOM   1956  O   PHE A 285       5.208 -15.589  18.918  1.00 14.43           O  
ANISOU 1956  O   PHE A 285     2613   1623   1249     57    350    -40       O  
ATOM   1957  N   LEU A 286       3.386 -15.142  17.637  1.00 14.47           N  
ANISOU 1957  N   LEU A 286     2631   1644   1225    100    376    -53       N  
ATOM   1958  CA  LEU A 286       3.204 -13.758  18.106  1.00 15.23           C  
ANISOU 1958  CA  LEU A 286     2778   1726   1280    111    374    -54       C  
ATOM   1959  CB  LEU A 286       3.008 -12.790  16.914  1.00 16.17           C  
ANISOU 1959  CB  LEU A 286     2920   1840   1383    122    390    -64       C  
ATOM   1960  CG  LEU A 286       4.041 -12.833  15.827  1.00 17.94           C  
ANISOU 1960  CG  LEU A 286     3128   2054   1634     99    390    -70       C  
ATOM   1961  CD1 LEU A 286       3.864 -11.642  14.872  1.00 18.61           C  
ANISOU 1961  CD1 LEU A 286     3243   2131   1696    111    404    -78       C  
ATOM   1962  CD2 LEU A 286       5.465 -12.797  16.358  1.00 17.91           C  
ANISOU 1962  CD2 LEU A 286     3126   2033   1648     64    371    -65       C  
ATOM   1963  C   LEU A 286       1.983 -13.736  19.005  1.00 17.29           C  
ANISOU 1963  C   LEU A 286     3052   2003   1513    140    376    -46       C  
ATOM   1964  O   LEU A 286       0.961 -14.307  18.645  1.00 17.57           O  
ANISOU 1964  O   LEU A 286     3066   2062   1547    160    387    -44       O  
ATOM   1965  N   LEU A 287       2.094 -13.130  20.182  1.00 17.83           N  
ANISOU 1965  N   LEU A 287     3156   2059   1559    141    365    -41       N  
ATOM   1966  CA  LEU A 287       0.983 -13.167  21.147  1.00 20.07           C  
ANISOU 1966  CA  LEU A 287     3450   2359   1816    172    366    -31       C  
ATOM   1967  CB  LEU A 287       1.390 -13.901  22.439  1.00 22.34           C  
ANISOU 1967  CB  LEU A 287     3720   2649   2119    158    347    -22       C  
ATOM   1968  CG  LEU A 287       2.226 -15.173  22.370  1.00 26.02           C  
ANISOU 1968  CG  LEU A 287     4132   3120   2632    129    339    -20       C  
ATOM   1969  CD1 LEU A 287       2.513 -15.677  23.795  1.00 26.76           C  
ANISOU 1969  CD1 LEU A 287     4216   3218   2732    121    323     -8       C  
ATOM   1970  CD2 LEU A 287       1.573 -16.248  21.574  1.00 26.90           C  
ANISOU 1970  CD2 LEU A 287     4200   3252   2767    138    351    -19       C  
ATOM   1971  C   LEU A 287       0.547 -11.783  21.571  1.00 20.94           C  
ANISOU 1971  C   LEU A 287     3624   2455   1878    194    372    -31       C  
ATOM   1972  O   LEU A 287       1.370 -10.889  21.727  1.00 21.77           O  
ANISOU 1972  O   LEU A 287     3768   2531   1971    176    366    -38       O  
ATOM   1973  N   SER A 288      -0.727 -11.651  21.925  1.00 22.02           N  
ANISOU 1973  N   SER A 288     3772   2610   1983    234    382    -20       N  
ATOM   1974  CA  SER A 288      -1.215 -10.419  22.549  1.00 23.71           C  
ANISOU 1974  CA  SER A 288     4049   2811   2147    262    390    -16       C  
ATOM   1975  CB  SER A 288      -2.700 -10.540  22.851  1.00 25.39           C  
ANISOU 1975  CB  SER A 288     4261   3056   2331    309    403      2       C  
ATOM   1976  OG  SER A 288      -3.431 -10.347  21.654  1.00 26.74           O  
ANISOU 1976  OG  SER A 288     4423   3246   2492    330    425      4       O  
ATOM   1977  C   SER A 288      -0.475 -10.224  23.889  1.00 25.23           C  
ANISOU 1977  C   SER A 288     4268   2982   2335    242    369    -17       C  
ATOM   1978  O   SER A 288      -0.102 -11.213  24.553  1.00 24.44           O  
ANISOU 1978  O   SER A 288     4130   2894   2264    224    352    -12       O  
ATOM   1979  N   HIS A 289      -0.244  -8.965  24.281  1.00 26.61           N  
ANISOU 1979  N   HIS A 289     4511   3128   2473    245    371    -22       N  
ATOM   1980  CA  HIS A 289       0.447  -8.671  25.527  1.00 28.37           C  
ANISOU 1980  CA  HIS A 289     4764   3330   2685    223    351    -24       C  
ATOM   1981  CB  HIS A 289       0.608  -7.142  25.680  1.00 30.61           C  
ANISOU 1981  CB  HIS A 289     5132   3577   2923    226    359    -32       C  
ATOM   1982  CG  HIS A 289       1.571  -6.515  24.710  1.00 34.44           C  
ANISOU 1982  CG  HIS A 289     5631   4035   3418    192    360    -46       C  
ATOM   1983  ND1 HIS A 289       1.745  -5.142  24.665  1.00 38.35           N  
ANISOU 1983  ND1 HIS A 289     6201   4494   3874    192    369    -54       N  
ATOM   1984  CE1 HIS A 289       2.642  -4.919  23.716  1.00 38.55           C  
ANISOU 1984  CE1 HIS A 289     6218   4506   3921    158    366    -64       C  
ATOM   1985  NE2 HIS A 289       3.032  -6.054  23.138  1.00 37.26           N  
ANISOU 1985  NE2 HIS A 289     5981   4368   3807    140    357    -61       N  
ATOM   1986  CD2 HIS A 289       2.355  -7.078  23.760  1.00 35.48           C  
ANISOU 1986  CD2 HIS A 289     5715   4173   3593    161    354    -51       C  
ATOM   1987  C   HIS A 289      -0.262  -9.265  26.741  1.00 29.22           C  
ANISOU 1987  C   HIS A 289     4859   3459   2784    247    344    -10       C  
ATOM   1988  O   HIS A 289       0.401  -9.651  27.687  1.00 29.69           O  
ANISOU 1988  O   HIS A 289     4909   3516   2855    222    323     -8       O  
ATOM   1989  N   SER A 290      -1.598  -9.402  26.685  1.00 29.36           N  
ANISOU 1989  N   SER A 290     4872   3503   2782    295    360      4       N  
ATOM   1990  CA  SER A 290      -2.386  -9.994  27.766  1.00 30.87           C  
ANISOU 1990  CA  SER A 290     5047   3720   2964    323    354     21       C  
ATOM   1991  CB  SER A 290      -3.877  -9.780  27.537  1.00 33.90           C  
ANISOU 1991  CB  SER A 290     5439   4129   3313    380    376     39       C  
ATOM   1992  OG  SER A 290      -4.299 -10.388  26.331  1.00 36.18           O  
ANISOU 1992  OG  SER A 290     5680   4444   3625    381    388     42       O  
ATOM   1993  C   SER A 290      -2.105 -11.475  27.997  1.00 30.70           C  
ANISOU 1993  C   SER A 290     4951   3722   2991    301    337     27       C  
ATOM   1994  O   SER A 290      -2.398 -11.989  29.088  1.00 31.51           O  
ANISOU 1994  O   SER A 290     5039   3840   3092    312    326     39       O  
ATOM   1995  N   LEU A 291      -1.529 -12.163  26.974  1.00 29.17           N  
ANISOU 1995  N   LEU A 291     4712   3532   2840    271    337     18       N  
ATOM   1996  CA  LEU A 291      -1.165 -13.573  27.078  1.00 28.22           C  
ANISOU 1996  CA  LEU A 291     4526   3430   2767    248    325     23       C  
ATOM   1997  CB  LEU A 291      -1.363 -14.290  25.727  1.00 26.47           C  
ANISOU 1997  CB  LEU A 291     4261   3223   2575    243    337     19       C  
ATOM   1998  CG  LEU A 291      -2.811 -14.500  25.298  1.00 27.16           C  
ANISOU 1998  CG  LEU A 291     4335   3341   2644    280    353     31       C  
ATOM   1999  CD1 LEU A 291      -2.893 -15.099  23.918  1.00 25.48           C  
ANISOU 1999  CD1 LEU A 291     4086   3139   2457    268    364     24       C  
ATOM   2000  CD2 LEU A 291      -3.543 -15.407  26.271  1.00 27.83           C  
ANISOU 2000  CD2 LEU A 291     4389   3454   2732    297    344     50       C  
ATOM   2001  C   LEU A 291       0.274 -13.774  27.564  1.00 28.99           C  
ANISOU 2001  C   LEU A 291     4614   3509   2891    203    307     16       C  
ATOM   2002  O   LEU A 291       0.650 -14.918  27.826  1.00 29.19           O  
ANISOU 2002  O   LEU A 291     4588   3548   2954    187    298     23       O  
ATOM   2003  N   LEU A 292       1.078 -12.695  27.723  1.00 29.41           N  
ANISOU 2003  N   LEU A 292     4717   3533   2924    183    301      6       N  
ATOM   2004  CA  LEU A 292       2.445 -12.842  28.231  1.00 29.33           C  
ANISOU 2004  CA  LEU A 292     4698   3512   2934    138    283      4       C  
ATOM   2005  CB  LEU A 292       3.232 -11.515  28.198  1.00 29.80           C  
ANISOU 2005  CB  LEU A 292     4819   3539   2965    113    278     -8       C  
ATOM   2006  CG  LEU A 292       3.593 -11.058  26.775  1.00 31.10           C  
ANISOU 2006  CG  LEU A 292     4990   3688   3137    102    289    -19       C  
ATOM   2007  CD1 LEU A 292       4.214  -9.687  26.772  1.00 31.24           C  
ANISOU 2007  CD1 LEU A 292     5073   3673   3123     81    286    -29       C  
ATOM   2008  CD2 LEU A 292       4.513 -12.062  26.102  1.00 31.73           C  
ANISOU 2008  CD2 LEU A 292     5009   3779   3268     71    284    -16       C  
ATOM   2009  C   LEU A 292       2.499 -13.530  29.616  1.00 29.01           C  
ANISOU 2009  C   LEU A 292     4635   3488   2900    137    267     17       C  
ATOM   2010  O   LEU A 292       3.318 -14.420  29.790  1.00 28.14           O  
ANISOU 2010  O   LEU A 292     4478   3388   2826    109    258     24       O  
ATOM   2011  N   PRO A 293       1.595 -13.235  30.586  1.00 29.46           N  
ANISOU 2011  N   PRO A 293     4718   3551   2923    170    266     24       N  
ATOM   2012  CA  PRO A 293       1.616 -13.990  31.857  1.00 29.31           C  
ANISOU 2012  CA  PRO A 293     4669   3552   2914    171    252     38       C  
ATOM   2013  CB  PRO A 293       0.545 -13.289  32.712  1.00 30.59           C  
ANISOU 2013  CB  PRO A 293     4879   3716   3028    214    255     44       C  
ATOM   2014  CG  PRO A 293       0.363 -11.933  32.082  1.00 32.02           C  
ANISOU 2014  CG  PRO A 293     5128   3868   3169    223    268     30       C  
ATOM   2015  CD  PRO A 293       0.550 -12.190  30.604  1.00 29.86           C  
ANISOU 2015  CD  PRO A 293     4828   3594   2925    211    280     22       C  
ATOM   2016  C   PRO A 293       1.323 -15.500  31.703  1.00 27.44           C  
ANISOU 2016  C   PRO A 293     4358   3345   2722    177    255     51       C
[truncated: 1,165,217 more chars]
