# Supplementary material for: Characterizing inhibitors of human AP endonuclease 1
Source: PLoS One. 2023 Jan 18;18(1):e0280526. doi: 10.1371/journal.pone.0280526 (PMC9847973; doi:10.1371/journal.pone.0280526)
Supplement: S4 File — (PDB) [file pone.0280526.s018.pdb]

REMARK   3
REMARK   3 REFINEMENT.
REMARK   3   PROGRAM     : PHENIX (dev_3409: ???)
REMARK   3   AUTHORS     : Adams,Afonine,Bunkoczi,Burnley,Chen,Dar,Davis,
REMARK   3               : Draizen,Echols,Gildea,Gros,Grosse-Kunstleve,Headd,
REMARK   3               : Hintze,Hung,Ioerger,Liebschner,McCoy,McKee,Moriarty,
REMARK   3               : Oeffner,Poon,Read,Richardson,Richardson,Sacchettini,
REMARK   3               : Sauter,Sobolev,Storoni,Terwilliger,Williams,Zwart
REMARK   3
REMARK   3  X-RAY DATA.
REMARK   3  
REMARK   3  REFINEMENT TARGET : ML
REMARK   3  
REMARK   3  DATA USED IN REFINEMENT.
REMARK   3   RESOLUTION RANGE HIGH (ANGSTROMS) : 1.252   
REMARK   3   RESOLUTION RANGE LOW  (ANGSTROMS) : 38.942  
REMARK   3   MIN(FOBS/SIGMA_FOBS)              : 1.34  
REMARK   3   COMPLETENESS FOR RANGE        (%) : 98.44 
REMARK   3   NUMBER OF REFLECTIONS             : 82165     
REMARK   3   NUMBER OF REFLECTIONS (NON-ANOMALOUS) : 82165     
REMARK   3  
REMARK   3  FIT TO DATA USED IN REFINEMENT.
REMARK   3   R VALUE     (WORKING + TEST SET) : 0.1524
REMARK   3   R VALUE            (WORKING SET) : 0.1511
REMARK   3   FREE R VALUE                     : 0.1779
REMARK   3   FREE R VALUE TEST SET SIZE   (%) : 4.99  
REMARK   3   FREE R VALUE TEST SET COUNT      : 4098      
REMARK   3  
REMARK   3  FIT TO DATA USED IN REFINEMENT (IN BINS).
REMARK   3   BIN  RESOLUTION RANGE  COMPL.    NWORK NFREE   RWORK  RFREE  CCWORK CCFREE
REMARK   3     1 38.9605 -  3.8448    1.00     2986   148  0.1258 0.1655   0.962  0.921
REMARK   3     2  3.8448 -  3.0521    1.00     2818   162  0.1220 0.1681   0.962  0.940
REMARK   3     3  3.0521 -  2.6664    1.00     2754   188  0.1383 0.1642   0.948  0.919
REMARK   3     4  2.6664 -  2.4226    1.00     2801   130  0.1472 0.1666   0.942  0.923
REMARK   3     5  2.4226 -  2.2490    1.00     2761   147  0.1436 0.1859   0.940  0.932
REMARK   3     6  2.2490 -  2.1164    1.00     2758   148  0.1457 0.1483   0.942  0.932
REMARK   3     7  2.1164 -  2.0104    1.00     2760   145  0.1465 0.1723   0.943  0.931
REMARK   3     8  2.0104 -  1.9229    1.00     2726   141  0.1469 0.1488   0.945  0.945
REMARK   3     9  1.9229 -  1.8489    1.00     2723   154  0.1476 0.1695   0.944  0.928
REMARK   3    10  1.8489 -  1.7851    1.00     2763   133  0.1500 0.1541   0.941  0.940
REMARK   3    11  1.7851 -  1.7293    1.00     2680   145  0.1585 0.2094   0.935  0.872
REMARK   3    12  1.7293 -  1.6799    1.00     2742   166  0.1595 0.1913   0.938  0.895
REMARK   3    13  1.6799 -  1.6356    1.00     2714   155  0.1673 0.1648   0.932  0.937
REMARK   3    14  1.6356 -  1.5957    1.00     2706   136  0.1651 0.1676   0.925  0.917
REMARK   3    15  1.5957 -  1.5594    1.00     2703   138  0.1649 0.1659   0.929  0.925
REMARK   3    16  1.5594 -  1.5263    1.00     2751   142  0.1709 0.1786   0.919  0.903
REMARK   3    17  1.5263 -  1.4957    1.00     2696   138  0.1785 0.2097   0.914  0.893
REMARK   3    18  1.4957 -  1.4675    1.00     2713   130  0.1838 0.2079   0.902  0.886
REMARK   3    19  1.4675 -  1.4413    1.00     2744   116  0.1922 0.2187   0.897  0.868
REMARK   3    20  1.4413 -  1.4169    1.00     2655   151  0.2016 0.2280   0.885  0.860
REMARK   3    21  1.4169 -  1.3940    1.00     2782   131  0.2127 0.2267   0.863  0.875
REMARK   3    22  1.3940 -  1.3726    1.00     2651   141  0.2132 0.2274   0.863  0.867
REMARK   3    23  1.3726 -  1.3524    1.00     2724   142  0.2359 0.2403   0.834  0.829
REMARK   3    24  1.3524 -  1.3333    1.00     2658   132  0.2701 0.2897   0.790  0.757
REMARK   3    25  1.3333 -  1.3153    1.00     2734   160  0.2824 0.3237   0.778  0.624
REMARK   3    26  1.3153 -  1.2982    0.99     2605   133  0.3116 0.3418   0.705  0.625
REMARK   3    27  1.2982 -  1.2820    0.97     2664   128  0.3305 0.3464   0.657  0.657
REMARK   3    28  1.2820 -  1.2665    0.92     2491   136  0.3523 0.3457   0.584  0.500
REMARK   3    29  1.2665 -  1.2518    0.67     1804    82  0.3735 0.3909   0.436  0.517
REMARK   3  
REMARK   3  BULK SOLVENT MODELLING.
REMARK   3   METHOD USED        : FLAT BULK SOLVENT MODEL
REMARK   3   SOLVENT RADIUS     : 1.11    
REMARK   3   SHRINKAGE RADIUS   : 0.90    
REMARK   3   GRID STEP FACTOR   : 4.00    
REMARK   3  
REMARK   3  ERROR ESTIMATES.
REMARK   3   COORDINATE ERROR (MAXIMUM-LIKELIHOOD BASED)     : 0.16    
REMARK   3   PHASE ERROR (DEGREES, MAXIMUM-LIKELIHOOD BASED) : 18.78   
REMARK   3  
REMARK   3  STRUCTURE FACTORS CALCULATION ALGORITHM : FFT
REMARK   3  
REMARK   3  
REMARK   3  GEOMETRY RESTRAINTS LIBRARY: GEOSTD + MONOMER LIBRARY + CDL V1.2
REMARK   3  DEVIATIONS FROM IDEAL VALUES.
REMARK   3    BOND      :  0.005   0.042   2343
REMARK   3    ANGLE     :  0.838   7.577   3183
REMARK   3    CHIRALITY :  0.081   0.247    337
REMARK   3    PLANARITY :  0.005   0.030    416
REMARK   3    DIHEDRAL  :  5.902 179.871   1356
REMARK   3    MIN NONBONDED DISTANCE : 2.151
REMARK   3  
REMARK   3  MOLPROBITY STATISTICS.
REMARK   3    ALL-ATOM CLASHSCORE : 1.11
REMARK   3    RAMACHANDRAN PLOT:
REMARK   3      OUTLIERS :  0.00 %
REMARK   3      ALLOWED  :  0.72 %
REMARK   3      FAVORED  : 99.28 %
REMARK   3    ROTAMER OUTLIERS :  0.86 %
REMARK   3    CBETA DEVIATIONS :  0.00 %
REMARK   3    PEPTIDE PLANE:
REMARK   3      CIS-PROLINE     : 5.00 %
REMARK   3      CIS-GENERAL     : 0.00 %
REMARK   3      TWISTED PROLINE : 0.00 %
REMARK   3      TWISTED GENERAL : 0.00 %
REMARK   3  
REMARK   3                  min    max   mean <Bi,j>   iso aniso
REMARK   3     Overall:   11.68 130.75  30.52   8.39  2258  2680
REMARK   3     Protein:   11.68 130.56  27.00   8.42  2258  2258
REMARK   3     Water:     14.41 130.75  49.46    N/A     0   398
REMARK   3     Other:     23.71  71.47  46.93    N/A     0    24
REMARK   3     Chain  A:  11.68 130.56  27.21    N/A  2258  2282
REMARK   3     Chain  C:  14.41 130.75  49.46    N/A     0   398
REMARK   3     Histogram:
REMARK   3         Values      Number of atoms
REMARK   3      11.68 - 23.59      1200
REMARK   3      23.59 - 35.50       845
REMARK   3      35.50 - 47.40       254
REMARK   3      47.40 - 59.31       153
REMARK   3      59.31 - 71.22       127
REMARK   3      71.22 - 83.13        52
REMARK   3      83.13 - 95.03        26
REMARK   3      95.03 - 106.94       14
REMARK   3     106.94 - 118.85        4
REMARK   3     118.85 - 130.75        5
REMARK   3  
REMARK   3  
REMARK   3  TLS DETAILS.
REMARK   3   NUMBER OF TLS GROUPS: 18    
REMARK   3   ORIGIN: CENTER OF MASS
REMARK   3   TLS GROUP : 1     
REMARK   3    SELECTION: (chain A and resid 36:45)
REMARK   3    ORIGIN FOR THE GROUP (A):  15.0705  19.8756  -7.5825
REMARK   3    T TENSOR                                            
REMARK   3      T11:   0.1532 T22:   0.3996                       
REMARK   3      T33:   0.3242 T12:   0.0354                       
REMARK   3      T13:   0.0200 T23:   0.0496                       
REMARK   3    L TENSOR                                            
REMARK   3      L11:   4.3898 L22:   4.5340                       
REMARK   3      L33:   6.3494 L12:  -2.1219                       
REMARK   3      L13:   5.2325 L23:  -1.8128                       
REMARK   3    S TENSOR                                            
REMARK   3      S11:  -0.5489 S12:  -0.9879 S13:  -0.1248         
REMARK   3      S21:   0.5079 S22:   0.3605 S23:  -0.1942         
REMARK   3      S31:  -0.3866 S32:  -0.8137 S33:  -0.0149         
REMARK   3   TLS GROUP : 2     
REMARK   3    SELECTION: (chain A and resid 46:58)
REMARK   3    ORIGIN FOR THE GROUP (A):  -3.3508  22.0978 -29.6324
REMARK   3    T TENSOR                                            
REMARK   3      T11:   0.2463 T22:   0.3862                       
REMARK   3      T33:   0.1225 T12:  -0.0751                       
REMARK   3      T13:   0.0588 T23:  -0.0041                       
REMARK   3    L TENSOR                                            
REMARK   3      L11:   5.1085 L22:   4.9552                       
REMARK   3      L33:   7.4480 L12:  -1.4128                       
REMARK   3      L13:   5.4437 L23:   0.6351                       
REMARK   3    S TENSOR                                            
REMARK   3      S11:  -0.2738 S12:   0.8793 S13:   0.1626         
REMARK   3      S21:  -0.6832 S22:  -0.0564 S23:  -0.0846         
REMARK   3      S31:   0.0424 S32:   0.1898 S33:   0.2831         
REMARK   3   TLS GROUP : 3     
REMARK   3    SELECTION: (chain A and resid 59:72)
REMARK   3    ORIGIN FOR THE GROUP (A): -10.3048  26.1070 -15.0118
REMARK   3    T TENSOR                                            
REMARK   3      T11:   0.1290 T22:   0.1199                       
REMARK   3      T33:   0.1654 T12:   0.0049                       
REMARK   3      T13:  -0.0442 T23:  -0.0008                       
REMARK   3    L TENSOR                                            
REMARK   3      L11:   2.9932 L22:   2.4739                       
REMARK   3      L33:   8.0647 L12:  -0.5226                       
REMARK   3      L13:   0.1485 L23:   0.8830                       
REMARK   3    S TENSOR                                            
REMARK   3      S11:  -0.1274 S12:   0.0941 S13:   0.2397         
REMARK   3      S21:  -0.1206 S22:   0.0618 S23:   0.0071         
REMARK   3      S31:  -0.1608 S32:  -0.2519 S33:   0.1009         
REMARK   3   TLS GROUP : 4     
REMARK   3    SELECTION: (chain A and resid 73:77)
REMARK   3    ORIGIN FOR THE GROUP (A): -10.0449  35.6735  -2.6012
REMARK   3    T TENSOR                                            
REMARK   3      T11:   0.3252 T22:   0.2217                       
REMARK   3      T33:   0.3337 T12:   0.0518                       
REMARK   3      T13:  -0.0597 T23:  -0.1383                       
REMARK   3    L TENSOR                                            
REMARK   3      L11:   1.4725 L22:   6.7312                       
REMARK   3      L33:   4.6339 L12:   1.2856                       
REMARK   3      L13:  -1.1415 L23:  -1.7931                       
REMARK   3    S TENSOR                                            
REMARK   3      S11:   0.1570 S12:  -0.5928 S13:   0.9282         
REMARK   3      S21:   0.7126 S22:  -0.0428 S23:   0.1132         
REMARK   3      S31:  -1.1000 S32:   0.0961 S33:  -0.4386         
REMARK   3   TLS GROUP : 5     
REMARK   3    SELECTION: (chain A and resid 78:100)
REMARK   3    ORIGIN FOR THE GROUP (A): -10.7776  30.9760 -11.0391
REMARK   3    T TENSOR                                            
REMARK   3      T11:   0.1527 T22:   0.1127                       
REMARK   3      T33:   0.2325 T12:   0.0398                       
REMARK   3      T13:  -0.0567 T23:  -0.0184                       
REMARK   3    L TENSOR                                            
REMARK   3      L11:   3.2069 L22:   3.3672                       
REMARK   3      L33:   6.6793 L12:   0.1509                       
REMARK   3      L13:  -0.3573 L23:  -0.2265                       
REMARK   3    S TENSOR                                            
REMARK   3      S11:  -0.0832 S12:  -0.0085 S13:   0.4853         
REMARK   3      S21:   0.0236 S22:   0.0666 S23:   0.0006         
REMARK   3      S31:  -0.4733 S32:  -0.0085 S33:  -0.0180         
REMARK   3   TLS GROUP : 6     
REMARK   3    SELECTION: (chain A and resid 101:107)
REMARK   3    ORIGIN FOR THE GROUP (A): -19.9851  34.1283  -0.9178
REMARK   3    T TENSOR                                            
REMARK   3      T11:   0.3645 T22:   0.2718                       
REMARK   3      T33:   0.4068 T12:   0.0892                       
REMARK   3      T13:   0.0484 T23:  -0.0957                       
REMARK   3    L TENSOR                                            
REMARK   3      L11:   9.2845 L22:   4.9739                       
REMARK   3      L33:   8.8431 L12:   5.1402                       
REMARK   3      L13:  -2.3682 L23:  -5.4115                       
REMARK   3    S TENSOR                                            
REMARK   3      S11:   0.5124 S12:  -0.4185 S13:   0.5052         
REMARK   3      S21:   0.5364 S22:  -0.2425 S23:   1.1205         
REMARK   3      S31:  -0.6957 S32:  -0.2981 S33:  -0.3294         
REMARK   3   TLS GROUP : 7     
REMARK   3    SELECTION: (chain A and resid 108:122)
REMARK   3    ORIGIN FOR THE GROUP (A): -20.5427  31.9729 -10.8639
REMARK   3    T TENSOR                                            
REMARK   3      T11:   0.2908 T22:   0.1786                       
REMARK   3      T33:   0.2502 T12:   0.0809                       
REMARK   3      T13:  -0.0450 T23:   0.0004                       
REMARK   3    L TENSOR                                            
REMARK   3      L11:   3.9097 L22:   3.1232                       
REMARK   3      L33:   4.1211 L12:  -0.3867                       
REMARK   3      L13:  -0.2178 L23:   0.1980                       
REMARK   3    S TENSOR                                            
REMARK   3      S11:  -0.0123 S12:   0.1113 S13:   0.4931         
REMARK   3      S21:   0.0627 S22:   0.0712 S23:   0.0588         
REMARK   3      S31:  -1.0577 S32:  -0.4328 S33:  -0.1165         
REMARK   3   TLS GROUP : 8     
REMARK   3    SELECTION: (chain A and resid 123:128)
REMARK   3    ORIGIN FOR THE GROUP (A): -16.8285  22.9390   6.4455
REMARK   3    T TENSOR                                            
REMARK   3      T11:   0.6254 T22:   0.6107                       
REMARK   3      T33:   0.2271 T12:   0.0030                       
REMARK   3      T13:   0.0138 T23:  -0.0360                       
REMARK   3    L TENSOR                                            
REMARK   3      L11:   9.8556 L22:   8.5921                       
REMARK   3      L33:   5.7357 L12:   6.3345                       
REMARK   3      L13:  -0.4235 L23:  -4.2185                       
REMARK   3    S TENSOR                                            
REMARK   3      S11:   1.0538 S12:  -2.1750 S13:   0.2834         
REMARK   3      S21:   1.8781 S22:  -0.8410 S23:   0.6730         
REMARK   3      S31:  -1.5058 S32:  -1.4246 S33:  -0.0901         
REMARK   3   TLS GROUP : 9     
REMARK   3    SELECTION: (chain A and resid 129:160)
REMARK   3    ORIGIN FOR THE GROUP (A): -21.5661  18.7077  -7.1934
REMARK   3    T TENSOR                                            
REMARK   3      T11:   0.1001 T22:   0.1638                       
REMARK   3      T33:   0.1777 T12:   0.0399                       
REMARK   3      T13:   0.0066 T23:  -0.0233                       
REMARK   3    L TENSOR                                            
REMARK   3      L11:   4.8946 L22:   4.0039                       
REMARK   3      L33:   3.9316 L12:  -0.2382                       
REMARK   3      L13:   0.7374 L23:  -0.9827                       
REMARK   3    S TENSOR                                            
REMARK   3      S11:  -0.0862 S12:  -0.1560 S13:  -0.2405         
REMARK   3      S21:   0.0350 S22:   0.1223 S23:   0.4002         
REMARK   3      S31:   0.0993 S32:  -0.3533 S33:  -0.0504         
REMARK   3   TLS GROUP : 10    
REMARK   3    SELECTION: (chain A and resid 161:165)
REMARK   3    ORIGIN FOR THE GROUP (A): -23.8438  18.1304 -21.4511
REMARK   3    T TENSOR                                            
REMARK   3      T11:   0.2895 T22:   0.4084                       
REMARK   3      T33:   0.2663 T12:  -0.0088                       
REMARK   3      T13:  -0.0652 T23:  -0.0440                       
REMARK   3    L TENSOR                                            
REMARK   3      L11:   3.6242 L22:   5.8104                       
REMARK   3      L33:   4.2708 L12:   3.3204                       
REMARK   3      L13:   2.9555 L23:   4.9765                       
REMARK   3    S TENSOR                                            
REMARK   3      S11:  -0.0760 S12:   1.2144 S13:  -0.1889         
REMARK   3      S21:  -1.1698 S22:   0.0397 S23:   0.5794         
REMARK   3      S31:  -0.0957 S32:  -0.6492 S33:   0.0526         
REMARK   3   TLS GROUP : 11    
REMARK   3    SELECTION: (chain A and resid 166:185)
REMARK   3    ORIGIN FOR THE GROUP (A):  -9.6731  12.2809  -0.6897
REMARK   3    T TENSOR                                            
REMARK   3      T11:   0.1987 T22:   0.2021                       
REMARK   3      T33:   0.1877 T12:   0.0725                       
REMARK   3      T13:  -0.0058 T23:   0.0033                       
REMARK   3    L TENSOR                                            
REMARK   3      L11:   5.0558 L22:   4.3101                       
REMARK   3      L33:   5.7742 L12:  -2.6130                       
REMARK   3      L13:   2.7779 L23:  -3.3958                       
REMARK   3    S TENSOR                                            
REMARK   3      S11:  -0.4364 S12:  -0.5205 S13:  -0.0787         
REMARK   3      S21:   0.5046 S22:   0.1840 S23:  -0.2145         
REMARK   3      S31:  -0.0807 S32:   0.0173 S33:   0.2436         
REMARK   3   TLS GROUP : 12    
REMARK   3    SELECTION: (chain A and resid 186:189)
REMARK   3    ORIGIN FOR THE GROUP (A): -12.4561   5.8982  -0.7622
REMARK   3    T TENSOR                                            
REMARK   3      T11:   0.2843 T22:   0.2200                       
REMARK   3      T33:   0.3490 T12:   0.0402                       
REMARK   3      T13:   0.0860 T23:   0.0846                       
REMARK   3    L TENSOR                                            
REMARK   3      L11:   4.7907 L22:   3.2551                       
REMARK   3      L33:   5.6345 L12:  -0.0653                       
REMARK   3      L13:   4.3395 L23:  -2.4008                       
REMARK   3    S TENSOR                                            
REMARK   3      S11:  -0.2535 S12:  -0.4141 S13:  -0.6849         
REMARK   3      S21:   0.5968 S22:   0.2327 S23:   0.4309         
REMARK   3      S31:   0.4227 S32:   0.1059 S33:  -0.0626         
REMARK   3   TLS GROUP : 13    
REMARK   3    SELECTION: (chain A and resid 190:201)
REMARK   3    ORIGIN FOR THE GROUP (A): -18.2162   5.3395 -10.4147
REMARK   3    T TENSOR                                            
REMARK   3      T11:   0.2047 T22:   0.1711                       
REMARK   3      T33:   0.3550 T12:  -0.0444                       
REMARK   3      T13:   0.0276 T23:  -0.0332                       
REMARK   3    L TENSOR                                            
REMARK   3      L11:   8.2716 L22:   6.7793                       
REMARK   3      L33:   3.0811 L12:  -2.0618                       
REMARK   3      L13:   4.2519 L23:  -1.7848                       
REMARK   3    S TENSOR                                            
REMARK   3      S11:  -0.0059 S12:   0.2097 S13:  -0.7566         
REMARK   3      S21:  -0.1294 S22:   0.1620 S23:   0.5905         
REMARK   3      S31:   0.3423 S32:  -0.3580 S33:  -0.1388         
REMARK   3   TLS GROUP : 14    
REMARK   3    SELECTION: (chain A and resid 202:206)
REMARK   3    ORIGIN FOR THE GROUP (A): -22.2353  10.7575 -19.1610
REMARK   3    T TENSOR                                            
REMARK   3      T11:   0.2091 T22:   0.3785                       
REMARK   3      T33:   0.3211 T12:  -0.1023                       
REMARK   3      T13:   0.0071 T23:  -0.0817                       
REMARK   3    L TENSOR                                            
REMARK   3      L11:   2.2588 L22:   5.9764                       
REMARK   3      L33:   5.7305 L12:  -0.3125                       
REMARK   3      L13:   3.5963 L23:  -0.4288                       
REMARK   3    S TENSOR                                            
REMARK   3      S11:   0.0435 S12:   0.0371 S13:  -0.4184         
REMARK   3      S21:   0.1018 S22:   0.0357 S23:   0.8533         
REMARK   3      S31:   0.3911 S32:  -1.0311 S33:  -0.1488         
REMARK   3   TLS GROUP : 15    
REMARK   3    SELECTION: (chain A and resid 207:267)
REMARK   3    ORIGIN FOR THE GROUP (A):  -0.2590  10.6158 -10.9559
REMARK   3    T TENSOR                                            
REMARK   3      T11:   0.1328 T22:   0.1244                       
REMARK   3      T33:   0.2599 T12:   0.0304                       
REMARK   3      T13:  -0.0021 T23:  -0.0142                       
REMARK   3    L TENSOR                                            
REMARK   3      L11:   2.5049 L22:   1.7921                       
REMARK   3      L33:   1.5861 L12:   0.0541                       
REMARK   3      L13:  -0.2986 L23:  -0.2872                       
REMARK   3    S TENSOR                                            
REMARK   3      S11:  -0.1478 S12:  -0.0503 S13:  -0.4973         
REMARK   3      S21:   0.0199 S22:   0.0608 S23:  -0.1837         
REMARK   3      S31:   0.1878 S32:   0.1091 S33:   0.0632         
REMARK   3   TLS GROUP : 16    
REMARK   3    SELECTION: (chain A and resid 268:272)
REMARK   3    ORIGIN FOR THE GROUP (A):   6.6731  25.6037  -0.1754
REMARK   3    T TENSOR                                            
REMARK   3      T11:   0.2527 T22:   0.3296                       
REMARK   3      T33:   0.2895 T12:   0.0208                       
REMARK   3      T13:  -0.1121 T23:  -0.0906                       
REMARK   3    L TENSOR                                            
REMARK   3      L11:   3.2504 L22:   4.1323                       
REMARK   3      L33:   5.6779 L12:  -3.4394                       
REMARK   3      L13:   0.0436 L23:   1.6281                       
REMARK   3    S TENSOR                                            
REMARK   3      S11:  -0.3613 S12:  -0.4754 S13:   0.6309         
REMARK   3      S21:   0.2525 S22:   0.2365 S23:  -0.6493         
REMARK   3      S31:  -0.4654 S32:   0.6526 S33:  -0.0025         
REMARK   3   TLS GROUP : 17    
REMARK   3    SELECTION: (chain A and resid 273:313)
REMARK   3    ORIGIN FOR THE GROUP (A):  -2.7607  20.1256 -15.2617
REMARK   3    T TENSOR                                            
REMARK   3      T11:   0.1225 T22:   0.1241                       
REMARK   3      T33:   0.1677 T12:   0.0003                       
REMARK   3      T13:  -0.0108 T23:  -0.0179                       
REMARK   3    L TENSOR                                            
REMARK   3      L11:   3.0451 L22:   1.5998                       
REMARK   3      L33:   2.6349 L12:   0.4119                       
REMARK   3      L13:   0.4758 L23:   0.4812                       
REMARK   3    S TENSOR                                            
REMARK   3      S11:  -0.1142 S12:   0.1096 S13:  -0.0265         
REMARK   3      S21:  -0.0734 S22:   0.0540 S23:  -0.1211         
REMARK   3      S31:  -0.0275 S32:   0.0762 S33:   0.0498         
REMARK   3   TLS GROUP : 18    
REMARK   3    SELECTION: (chain A and resid 314:318)
REMARK   3    ORIGIN FOR THE GROUP (A): -12.1484  20.8747 -26.0331
REMARK   3    T TENSOR                                            
REMARK   3      T11:   0.1883 T22:   0.3184                       
REMARK   3      T33:   0.1355 T12:  -0.0458                       
REMARK   3      T13:  -0.0303 T23:  -0.0146                       
REMARK   3    L TENSOR                                            
REMARK   3      L11:   8.4372 L22:   6.9267                       
REMARK   3      L33:   5.2425 L12:  -0.3544                       
REMARK   3      L13:   6.3032 L23:   1.6450                       
REMARK   3    S TENSOR                                            
REMARK   3      S11:   0.0236 S12:   0.5475 S13:  -0.3846         
REMARK   3      S21:  -0.3451 S22:   0.1759 S23:   0.2241         
REMARK   3      S31:  -0.1310 S32:  -0.7842 S33:  -0.1080         
REMARK   3
CRYST1   46.651  141.442   45.264  90.00  90.00  90.00 P 21 21 2
SCALE1      0.021436  0.000000  0.000000        0.00000
SCALE2      0.000000  0.007070  0.000000        0.00000
SCALE3      0.000000  0.000000  0.022093        0.00000
ATOM      1  N   MET A  36      18.706  17.246   6.653  1.00 58.67           N
ANISOU    1  N   MET A  36     7263  10232   4797   2607   -796   1237       N
ATOM      2  CA  MET A  36      19.493  16.582   5.618  1.00 61.20           C
ANISOU    2  CA  MET A  36     7443  10019   5790   2075   -833   1298       C
ATOM      3  C   MET A  36      19.379  17.323   4.288  1.00 77.64           C
ANISOU    3  C   MET A  36     9411  11861   8228   1943   -809   1067       C
ATOM      4  O   MET A  36      18.388  18.007   4.034  1.00 82.00           O
ANISOU    4  O   MET A  36     9900  12719   8536   2141   -660    974       O
ATOM      5  CB  MET A  36      19.060  15.121   5.465  1.00 77.27           C
ANISOU    5  CB  MET A  36     9230  12211   7919   1671   -557   1759       C
ATOM      6  CG  MET A  36      19.180  14.305   6.745  1.00 87.20           C
ANISOU    6  CG  MET A  36    10601  13691   8842   1732   -598   2060       C
ATOM      7  SD  MET A  36      20.865  13.744   7.056  1.00 94.28           S
ANISOU    7  SD  MET A  36    11732  13946  10145   1589  -1015   1969       S
ATOM      8  CE  MET A  36      20.609  12.608   8.419  1.00 79.15           C
ANISOU    8  CE  MET A  36     9906  12378   7788   1578   -990   2441       C
ATOM      9  N   ALA A  37      20.397  17.176   3.444  1.00 61.74           N
ANISOU    9  N   ALA A  37     7358   9332   6768   1626   -954    987       N
ATOM     10  CA  ALA A  37      20.480  17.956   2.217  1.00 79.98           C
ANISOU   10  CA  ALA A  37     9593  11392   9404   1500   -976    783       C
ATOM     11  C   ALA A  37      19.397  17.547   1.226  1.00 38.76           C
ANISOU   11  C   ALA A  37     4119   6380   4227   1288   -607    930       C
ATOM     12  O   ALA A  37      19.136  16.358   1.017  1.00 54.47           O
ANISOU   12  O   ALA A  37     5945   8438   6316   1024   -404   1209       O
ATOM     13  CB  ALA A  37      21.854  17.775   1.575  1.00 55.25           C
ANISOU   13  CB  ALA A  37     6412   7768   6813   1219  -1166    736       C
ATOM     14  N   SER A  38      18.766  18.546   0.612  1.00 35.64           N
ANISOU   14  N   SER A  38     3722   6044   3774   1404   -583    740       N
ATOM     15  CA  SER A  38      17.782  18.296  -0.427  1.00 41.58           C
ANISOU   15  CA  SER A  38     4252   6937   4608   1208   -290    841       C
ATOM     16  C   SER A  38      18.496  17.958  -1.727  1.00 94.08           C
ANISOU   16  C   SER A  38    10812  13169  11764    839   -282    832       C
ATOM     17  O   SER A  38      19.524  18.555  -2.060  1.00 40.36           O
ANISOU   17  O   SER A  38     4095   6031   5210    801   -499    664       O
ATOM     18  CB  SER A  38      16.905  19.531  -0.628  1.00 43.06           C
ANISOU   18  CB  SER A  38     4496   7312   4554   1501   -313    610       C
ATOM     19  OG  SER A  38      16.504  19.657  -1.981  1.00 62.19           O
ANISOU   19  OG  SER A  38     6788   9596   7245   1260   -190    583       O
ATOM     20  N   GLY A  39      17.950  16.992  -2.461  1.00 30.21           N
ANISOU   20  N   GLY A  39     2545   5120   3815    576    -52   1033       N
ATOM     21  CA  GLY A  39      18.611  16.543  -3.667  1.00 27.86           C
ANISOU   21  CA  GLY A  39     2187   4474   3924    306    -36   1015       C
ATOM     22  C   GLY A  39      18.206  17.240  -4.941  1.00 25.07           C
ANISOU   22  C   GLY A  39     1798   4036   3691    235     38    876       C
ATOM     23  O   GLY A  39      18.839  17.025  -5.975  1.00 24.25           O
ANISOU   23  O   GLY A  39     1660   3682   3873     68     54    838       O
ATOM     24  N   GLU A  40      17.178  18.080  -4.913  1.00 25.55           N
ANISOU   24  N   GLU A  40     1870   4320   3518    392     77    792       N
ATOM     25  CA  GLU A  40      16.590  18.616  -6.132  1.00 24.09           C
ANISOU   25  CA  GLU A  40     1658   4068   3428    312    145    691       C
ATOM     26  C   GLU A  40      16.962  20.080  -6.319  1.00 24.30           C
ANISOU   26  C   GLU A  40     1842   3942   3449    449    -74    438       C
ATOM     27  O   GLU A  40      16.746  20.899  -5.418  1.00 28.19           O
ANISOU   27  O   GLU A  40     2461   4566   3684    742   -244    306       O
ATOM     28  CB  GLU A  40      15.068  18.514  -6.065  1.00 27.13           C
ANISOU   28  CB  GLU A  40     1918   4808   3582    383    308    791       C
ATOM     29  CG  GLU A  40      14.525  17.099  -6.083  1.00 34.87           C
ANISOU   29  CG  GLU A  40     2726   5900   4622    158    462   1110       C
ATOM     30  CD  GLU A  40      14.242  16.557  -4.689  1.00 57.56           C
ANISOU   30  CD  GLU A  40     5518   9130   7221    259    507   1347       C
ATOM     31  OE1 GLU A  40      14.324  15.324  -4.510  1.00 88.34           O
ANISOU   31  OE1 GLU A  40     9349  12988  11228     30    521   1629       O
ATOM     32  OE2 GLU A  40      13.943  17.356  -3.775  1.00103.63           O
ANISOU   32  OE2 GLU A  40    11381  15282  12712    586    500   1255       O
ATOM     33  N   GLY A  41      17.508  20.402  -7.490  1.00 22.52           N
ANISOU   33  N   GLY A  41     1625   3444   3486    253   -102    385       N
ATOM     34  CA  GLY A  41      17.555  21.763  -7.964  1.00 22.67           C
ANISOU   34  CA  GLY A  41     1782   3311   3521    297   -315    212       C
ATOM     35  C   GLY A  41      16.447  21.983  -8.972  1.00 21.75           C
ANISOU   35  C   GLY A  41     1650   3250   3366    260   -187    169       C
ATOM     36  O   GLY A  41      15.536  21.157  -9.105  1.00 21.41           O
ANISOU   36  O   GLY A  41     1481   3401   3254    239     39    269       O
ATOM     37  N   PRO A  42      16.491  23.093  -9.703  1.00 21.73           N
ANISOU   37  N   PRO A  42     1777   3057   3423    227   -372     47       N
ATOM     38  CA  PRO A  42      15.418  23.375 -10.662  1.00 21.05           C
ANISOU   38  CA  PRO A  42     1707   2999   3294    210   -294    -14       C
ATOM     39  C   PRO A  42      15.404  22.387 -11.817  1.00 19.40           C
ANISOU   39  C   PRO A  42     1378   2734   3257    -46    -26    126       C
ATOM     40  O   PRO A  42      16.450  21.992 -12.340  1.00 21.00           O
ANISOU   40  O   PRO A  42     1542   2792   3647   -228     35    220       O
ATOM     41  CB  PRO A  42      15.730  24.795 -11.152  1.00 26.06           C
ANISOU   41  CB  PRO A  42     2550   3369   3981    194   -628   -146       C
ATOM     42  CG  PRO A  42      16.627  25.369 -10.134  1.00 25.85           C
ANISOU   42  CG  PRO A  42     2637   3232   3952    299   -941   -191       C
ATOM     43  CD  PRO A  42      17.407  24.236  -9.540  1.00 22.98           C
ANISOU   43  CD  PRO A  42     2099   2960   3671    221   -742    -33       C
ATOM     44  N   ALA A  43      14.197  21.987 -12.207  1.00 21.22           N
ANISOU   44  N   ALA A  43     1548   3099   3414    -26    109    136       N
ATOM     45  CA  ALA A  43      13.978  21.197 -13.411  1.00 21.89           C
ANISOU   45  CA  ALA A  43     1602   3078   3638   -220    267    219       C
ATOM     46  C   ALA A  43      13.026  21.982 -14.300  1.00 20.57           C
ANISOU   46  C   ALA A  43     1531   2860   3426   -202    193    102       C
ATOM     47  O   ALA A  43      11.911  22.307 -13.881  1.00 23.48           O
ANISOU   47  O   ALA A  43     1848   3422   3651    -37    153     43       O
ATOM     48  CB  ALA A  43      13.401  19.825 -13.067  1.00 26.14           C
ANISOU   48  CB  ALA A  43     2000   3757   4176   -263    408    383       C
ATOM     49  N   LEU A  44      13.468  22.297 -15.510  1.00 22.41           N
ANISOU   49  N   LEU A  44     1888   2868   3757   -347    176     80       N
ATOM     50  CA  LEU A  44      12.671  23.128 -16.401  1.00 24.71           C
ANISOU   50  CA  LEU A  44     2319   3063   4007   -343     61    -31       C
ATOM     51  C   LEU A  44      11.441  22.375 -16.882  1.00 21.62           C
ANISOU   51  C   LEU A  44     1861   2738   3617   -345    150     -8       C
ATOM     52  O   LEU A  44      11.499  21.181 -17.179  1.00 24.19           O
ANISOU   52  O   LEU A  44     2123   3037   4032   -447    280    111       O
ATOM     53  CB  LEU A  44      13.491  23.530 -17.623  1.00 25.63           C
ANISOU   53  CB  LEU A  44     2577   2960   4200   -524     48      4       C
ATOM     54  CG  LEU A  44      14.824  24.239 -17.380  1.00 53.34           C
ANISOU   54  CG  LEU A  44     6102   6392   7773   -619    -62     76       C
ATOM     55  CD1 LEU A  44      15.349  24.818 -18.684  1.00 37.45           C
ANISOU   55  CD1 LEU A  44     4200   4237   5791   -813    -84    169       C
ATOM     56  CD2 LEU A  44      14.679  25.326 -16.324  1.00 39.16           C
ANISOU   56  CD2 LEU A  44     4388   4575   5916   -477   -371    -41       C
ATOM     57  N   TYR A  45      10.316  23.085 -16.953  1.00 20.32           N
ANISOU   57  N   TYR A  45     1716   2639   3365   -220     26   -123       N
ATOM     58  CA  TYR A  45       9.135  22.598 -17.658  1.00 21.39           C
ANISOU   58  CA  TYR A  45     1800   2785   3543   -257     40    -98       C
ATOM     59  C   TYR A  45       8.469  23.771 -18.356  1.00 21.46           C
ANISOU   59  C   TYR A  45     1978   2681   3494   -172   -161   -280       C
ATOM     60  O   TYR A  45       8.070  24.739 -17.705  1.00 23.21           O
ANISOU   60  O   TYR A  45     2200   3031   3586     55   -311   -425       O
ATOM     61  CB  TYR A  45       8.127  21.907 -16.739  1.00 21.51           C
ANISOU   61  CB  TYR A  45     1515   3138   3521   -176    119     34       C
ATOM     62  CG  TYR A  45       6.892  21.512 -17.524  1.00 19.85           C
ANISOU   62  CG  TYR A  45     1227   2914   3402   -251     65     91       C
ATOM     63  CD1 TYR A  45       6.957  20.519 -18.501  1.00 21.76           C
ANISOU   63  CD1 TYR A  45     1565   2885   3817   -470     51    192       C
ATOM     64  CD2 TYR A  45       5.678  22.154 -17.333  1.00 21.46           C
ANISOU   64  CD2 TYR A  45     1279   3360   3517    -68    -16     23       C
ATOM     65  CE1 TYR A  45       5.863  20.169 -19.248  1.00 21.47           C
ANISOU   65  CE1 TYR A  45     1495   2773   3891   -551    -74    244       C
ATOM     66  CE2 TYR A  45       4.555  21.797 -18.083  1.00 22.41           C
ANISOU   66  CE2 TYR A  45     1301   3455   3761   -158   -101     96       C
ATOM     67  CZ  TYR A  45       4.660  20.799 -19.040  1.00 21.76           C
ANISOU   67  CZ  TYR A  45     1338   3051   3880   -424   -147    215       C
ATOM     68  OH  TYR A  45       3.583  20.430 -19.813  1.00 22.99           O
ANISOU   68  OH  TYR A  45     1435   3115   4183   -527   -305    288       O
ATOM     69  N   GLU A  46       8.342  23.679 -19.673  1.00 22.91           N
ANISOU   69  N   GLU A  46     1845   2650   4209    155   -163      4       N
ATOM     70  CA  GLU A  46       7.634  24.684 -20.458  1.00 24.57           C
ANISOU   70  CA  GLU A  46     2042   2953   4341   -101   -190    272       C
ATOM     71  C   GLU A  46       6.456  23.985 -21.117  1.00 22.33           C
ANISOU   71  C   GLU A  46     1931   2852   3702    -97     80    180       C
ATOM     72  O   GLU A  46       6.645  23.150 -22.007  1.00 23.80           O
ANISOU   72  O   GLU A  46     2007   3334   3703   -130    373    107       O
ATOM     73  CB  GLU A  46       8.554  25.318 -21.500  1.00 28.36           C
ANISOU   73  CB  GLU A  46     2138   3718   4920   -424   -124    563       C
ATOM     74  CG  GLU A  46       9.648  26.198 -20.899  1.00 40.45           C
ANISOU   74  CG  GLU A  46     3462   5046   6861   -526   -466    729       C
ATOM     75  CD  GLU A  46       9.090  27.312 -20.029  1.00 64.44           C
ANISOU   75  CD  GLU A  46     6792   7604  10087   -480   -964    809       C
ATOM     76  N   ASP A  47       5.252  24.301 -20.664  1.00 19.73           N
ANISOU   76  N   ASP A  47     1855   2366   3275    -26    -44    155       N
ATOM     77  CA  ASP A  47       4.070  23.694 -21.250  1.00 17.61           C
ANISOU   77  CA  ASP A  47     1712   2266   2713    -55    165     81       C
ATOM     78  C   ASP A  47       4.029  24.035 -22.738  1.00 22.46           C
ANISOU   78  C   ASP A  47     2179   3160   3194   -298    302    264       C
ATOM     79  O   ASP A  47       4.257  25.195 -23.107  1.00 22.55           O
ANISOU   79  O   ASP A  47     2104   3153   3312   -469    122    513       O
ATOM     80  CB  ASP A  47       2.835  24.250 -20.541  1.00 17.84           C
ANISOU   80  CB  ASP A  47     1932   2162   2686     56    -19     49       C
ATOM     81  CG  ASP A  47       1.622  23.313 -20.604  1.00 16.42           C
ANISOU   81  CG  ASP A  47     1872   2119   2248     71    182    -86       C
ATOM     82  OD1 ASP A  47       1.790  22.083 -20.449  1.00 18.37           O
ANISOU   82  OD1 ASP A  47     2190   2373   2417     90    355   -210       O
ATOM     83  OD2 ASP A  47       0.504  23.837 -20.782  1.00 17.90           O
ANISOU   83  OD2 ASP A  47     2082   2389   2330     62    115    -69       O
ATOM     84  N   PRO A  48       3.788  23.063 -23.615  1.00 21.90           N
ANISOU   84  N   PRO A  48     2108   3331   2882   -323    573    159       N
ATOM     85  CA  PRO A  48       3.775  23.340 -25.057  1.00 25.25           C
ANISOU   85  CA  PRO A  48     2420   4063   3110   -519    714    321       C
ATOM     86  C   PRO A  48       2.691  24.341 -25.415  1.00 23.16           C
ANISOU   86  C   PRO A  48     2279   3736   2786   -645    527    489       C
ATOM     87  O   PRO A  48       1.739  24.544 -24.648  1.00 21.12           O
ANISOU   87  O   PRO A  48     2174   3274   2578   -529    353    394       O
ATOM     88  CB  PRO A  48       3.469  21.966 -25.675  1.00 29.94           C
ANISOU   88  CB  PRO A  48     3093   4836   3446   -414    950     74       C
ATOM     89  CG  PRO A  48       3.839  20.972 -24.638  1.00 27.56           C
ANISOU   89  CG  PRO A  48     2875   4335   3263   -203    936   -171       C
ATOM     90  CD  PRO A  48       3.628  21.630 -23.315  1.00 22.65           C
ANISOU   90  CD  PRO A  48     2335   3402   2869   -162    714   -113       C
ATOM     91  N   PRO A  49       2.805  24.989 -26.576  1.00 25.12           N
ANISOU   91  N   PRO A  49     2461   4186   2899   -865    546    735       N
ATOM     92  CA  PRO A  49       1.750  25.912 -27.016  1.00 26.89           C
ANISOU   92  CA  PRO A  49     2847   4321   3049   -961    308    874       C
ATOM     93  C   PRO A  49       0.403  25.211 -27.097  1.00 23.86           C
ANISOU   93  C   PRO A  49     2616   3954   2494   -818    354    621       C
ATOM     94  O   PRO A  49       0.323  23.993 -27.268  1.00 26.51           O
ANISOU   94  O   PRO A  49     2956   4421   2697   -739    595    413       O
ATOM     95  CB  PRO A  49       2.225  26.354 -28.408  1.00 27.56           C
ANISOU   95  CB  PRO A  49     2881   4649   2943  -1186    384   1130       C
ATOM     96  CG  PRO A  49       3.686  26.093 -28.422  1.00 34.92           C
ANISOU   96  CG  PRO A  49     3600   5695   3971  -1179    556   1137       C
ATOM     97  CD  PRO A  49       3.899  24.888 -27.554  1.00 31.34           C
ANISOU   97  CD  PRO A  49     3096   5215   3596   -941    728    821       C
ATOM     98  N   ASP A  50      -0.667  25.996 -26.960  1.00 23.10           N
ANISOU   98  N   ASP A  50     2640   3715   2420   -779     73    629       N
ATOM     99  CA  ASP A  50      -2.017  25.444 -26.990  1.00 23.83           C
ANISOU   99  CA  ASP A  50     2802   3864   2388   -669     87    406       C
ATOM    100  C   ASP A  50      -2.313  24.871 -28.368  1.00 23.77           C
ANISOU  100  C   ASP A  50     2840   4083   2109   -785    244    405       C
ATOM    101  O   ASP A  50      -2.263  25.591 -29.369  1.00 26.49           O
ANISOU  101  O   ASP A  50     3247   4496   2321   -918    142    606       O
ATOM    102  CB  ASP A  50      -3.052  26.527 -26.678  1.00 24.98           C
ANISOU  102  CB  ASP A  50     3015   3879   2599   -557   -279    390       C
ATOM    103  CG  ASP A  50      -2.980  27.037 -25.255  1.00 21.90           C
ANISOU  103  CG  ASP A  50     2610   3295   2419   -343   -472    305       C
ATOM    104  OD1 ASP A  50      -2.044  26.667 -24.511  1.00 22.61           O
ANISOU  104  OD1 ASP A  50     2657   3306   2630   -320   -350    306       O
ATOM    105  OD2 ASP A  50      -3.872  27.832 -24.881  1.00 23.53           O
ANISOU  105  OD2 ASP A  50     2853   3435   2652   -152   -780    206       O
ATOM    106  N   GLN A  51      -2.649  23.585 -28.419  1.00 24.50           N
ANISOU  106  N   GLN A  51     2940   4265   2104   -734    442    185       N
ATOM    107  CA  GLN A  51      -3.139  22.958 -29.641  1.00 25.51           C
ANISOU  107  CA  GLN A  51     3152   4556   1984   -778    508    108       C
ATOM    108  C   GLN A  51      -4.659  23.076 -29.629  1.00 23.20           C
ANISOU  108  C   GLN A  51     2890   4233   1692   -764    311     -4       C
ATOM    109  O   GLN A  51      -5.333  22.379 -28.869  1.00 24.39           O
ANISOU  109  O   GLN A  51     2985   4343   1937   -730    330   -167       O
ATOM    110  CB  GLN A  51      -2.697  21.496 -29.693  1.00 25.83           C
ANISOU  110  CB  GLN A  51     3219   4532   2063   -656    656    -88       C
ATOM    111  CG  GLN A  51      -3.257  20.711 -30.861  1.00 27.99           C
ANISOU  111  CG  GLN A  51     3609   4890   2135   -637    646   -215       C
ATOM    112  CD  GLN A  51      -2.855  21.292 -32.191  1.00 33.30           C
ANISOU  112  CD  GLN A  51     4323   5735   2596   -644    669    -78       C
ATOM    113  OE1 GLN A  51      -3.637  21.984 -32.834  1.00 38.66           O
ANISOU  113  OE1 GLN A  51     5074   6482   3134   -732    534      4       O
ATOM    114  NE2 GLN A  51      -1.630  21.008 -32.618  1.00 39.47           N
ANISOU  114  NE2 GLN A  51     5063   6610   3326   -550    831    -52       N
ATOM    115  N   LYS A  52      -5.200  23.961 -30.466  1.00 25.59           N
ANISOU  115  N   LYS A  52     3266   4568   1889   -799    103     98       N
ATOM    116  CA  LYS A  52      -6.621  24.279 -30.434  1.00 28.35           C
ANISOU  116  CA  LYS A  52     3594   4905   2275   -737   -145    -27       C
ATOM    117  C   LYS A  52      -7.400  23.589 -31.540  1.00 32.73           C
ANISOU  117  C   LYS A  52     4230   5569   2638   -782   -177   -152       C
ATOM    118  O   LYS A  52      -8.570  23.916 -31.765  1.00 31.08           O
ANISOU  118  O   LYS A  52     3990   5376   2441   -738   -419   -251       O
ATOM    119  CB  LYS A  52      -6.829  25.793 -30.481  1.00 29.92           C
ANISOU  119  CB  LYS A  52     3853   4989   2526   -683   -486    115       C
ATOM    120  CG  LYS A  52      -6.346  26.510 -29.229  1.00 30.40           C
ANISOU  120  CG  LYS A  52     3843   4890   2817   -576   -578    164       C
ATOM    121  CD  LYS A  52      -6.729  27.974 -29.284  1.00 35.98           C
ANISOU  121  CD  LYS A  52     4661   5421   3588   -474  -1042    245       C
ATOM    122  CE  LYS A  52      -5.964  28.785 -28.265  1.00 41.18           C
ANISOU  122  CE  LYS A  52     5330   5856   4461   -390  -1210    340       C
ATOM    123  NZ  LYS A  52      -6.476  30.182 -28.189  1.00 66.54           N
ANISOU  123  NZ  LYS A  52     8676   8831   7775   -209  -1717    335       N
ATOM    124  N   THR A  53      -6.778  22.641 -32.224  1.00 30.39           N
ANISOU  124  N   THR A  53     4031   5350   2165   -827     24   -185       N
ATOM    125  CA  THR A  53      -7.405  21.870 -33.282  1.00 33.09           C
ANISOU  125  CA  THR A  53     4497   5764   2311   -833    -44   -339       C
ATOM    126  C   THR A  53      -7.335  20.401 -32.899  1.00 35.79           C
ANISOU  126  C   THR A  53     4827   6036   2736   -829     84   -532       C
ATOM    127  O   THR A  53      -6.320  19.938 -32.373  1.00 35.87           O
ANISOU  127  O   THR A  53     4817   5986   2825   -779    279   -514       O
ATOM    128  CB  THR A  53      -6.657  22.106 -34.601  1.00 32.21           C
ANISOU  128  CB  THR A  53     4555   5723   1959   -782     17   -203       C
ATOM    129  OG1 THR A  53      -6.519  23.515 -34.823  1.00 66.35           O
ANISOU  129  OG1 THR A  53     8924  10063   6222   -855   -117     58       O
ATOM    130  CG2 THR A  53      -7.412  21.514 -35.733  1.00 55.72           C
ANISOU  130  CG2 THR A  53     7699   8717   4757   -713   -129   -361       C
ATOM    131  N   SER A  54      -8.416  19.671 -33.137  1.00 30.74           N
ANISOU  131  N   SER A  54     4204   5369   2106   -891    -87   -710       N
ATOM    132  CA  SER A  54      -8.441  18.254 -32.821  1.00 28.17           C
ANISOU  132  CA  SER A  54     3930   4919   1855   -947    -71   -870       C
ATOM    133  C   SER A  54      -7.626  17.501 -33.867  1.00 38.40           C
ANISOU  133  C   SER A  54     5462   6182   2948   -766    -45   -968       C
ATOM    134  O   SER A  54      -7.255  18.063 -34.899  1.00 35.14           O
ANISOU  134  O   SER A  54     5138   5882   2333   -626    -21   -895       O
ATOM    135  CB  SER A  54      -9.886  17.764 -32.787  1.00 28.65           C
ANISOU  135  CB  SER A  54     3896   4930   2060  -1108   -315   -972       C
ATOM    136  OG  SER A  54     -10.345  17.477 -34.098  1.00 33.51           O
ANISOU  136  OG  SER A  54     4690   5533   2509  -1054   -541  -1101       O
ATOM    137  N   PRO A  55      -7.303  16.227 -33.621  1.00 34.00           N
ANISOU  137  N   PRO A  55     5026   5468   2424   -741    -72  -1133       N
ATOM    138  CA  PRO A  55      -6.617  15.439 -34.660  1.00 40.63           C
ANISOU  138  CA  PRO A  55     6102   6288   3048   -472   -119  -1295       C
ATOM    139  C   PRO A  55      -7.406  15.330 -35.952  1.00 37.30           C
ANISOU  139  C   PRO A  55     5858   5877   2439   -402   -365  -1404       C
ATOM    140  O   PRO A  55      -6.808  15.105 -37.013  1.00 45.89           O
ANISOU  140  O   PRO A  55     7163   7018   3254   -174   -339  -1470       O
ATOM    141  CB  PRO A  55      -6.423  14.071 -33.994  1.00 37.95           C
ANISOU  141  CB  PRO A  55     5897   5689   2832   -482   -248  -1486       C
ATOM    142  CG  PRO A  55      -6.413  14.371 -32.533  1.00 38.53           C
ANISOU  142  CG  PRO A  55     5785   5713   3141   -716    -97  -1336       C
ATOM    143  CD  PRO A  55      -7.403  15.481 -32.353  1.00 49.91           C
ANISOU  143  CD  PRO A  55     7004   7310   4649   -921    -75  -1167       C
ATOM    144  N   SER A  56      -8.730  15.483 -35.900  1.00 39.53           N
ANISOU  144  N   SER A  56     6063   6100   2856   -616   -597  -1414       N
ATOM    145  CA  SER A  56      -9.571  15.526 -37.087  1.00 48.29           C
ANISOU  145  CA  SER A  56     7316   7204   3828   -544   -876  -1510       C
ATOM    146  C   SER A  56      -9.511  16.866 -37.802  1.00 37.99           C
ANISOU  146  C   SER A  56     6008   6102   2325   -460   -782  -1330       C
ATOM    147  O   SER A  56     -10.058  16.988 -38.903  1.00 48.31           O
ANISOU  147  O   SER A  56     7507   7398   3451   -363  -1004  -1391       O
ATOM    148  CB  SER A  56     -11.026  15.264 -36.691  1.00 49.85           C
ANISOU  148  CB  SER A  56     7348   7272   4320   -819  -1168  -1559       C
ATOM    149  OG  SER A  56     -11.717  16.487 -36.494  1.00106.78           O
ANISOU  149  OG  SER A  56    14326  14636  11609   -914  -1147  -1407       O
ATOM    150  N   GLY A  57      -8.881  17.871 -37.205  1.00 36.54           N
ANISOU  150  N   GLY A  57     5651   6054   2179   -511   -516  -1101       N
ATOM    151  CA  GLY A  57      -8.894  19.205 -37.754  1.00 40.50           C
ANISOU  151  CA  GLY A  57     6163   6684   2542   -496   -512   -895       C
ATOM    152  C   GLY A  57      -9.959  20.119 -37.191  1.00 52.58           C
ANISOU  152  C   GLY A  57     7515   8183   4279   -640   -705   -835       C
ATOM    153  O   GLY A  57     -10.012  21.293 -37.580  1.00 46.10           O
ANISOU  153  O   GLY A  57     6743   7408   3366   -619   -789   -668       O
ATOM    154  N   LYS A  58     -10.782  19.640 -36.271  1.00 34.12           N
ANISOU  154  N   LYS A  58     4967   5776   2220   -773   -793   -955       N
ATOM    155  CA  LYS A  58     -11.900  20.444 -35.797  1.00 39.39           C
ANISOU  155  CA  LYS A  58     5410   6464   3094   -825   -992   -948       C
ATOM    156  C   LYS A  58     -11.424  21.416 -34.724  1.00 35.68           C
ANISOU  156  C   LYS A  58     4770   6060   2727   -832   -844   -793       C
ATOM    157  O   LYS A  58     -10.758  21.001 -33.768  1.00 32.78           O
ANISOU  157  O   LYS A  58     4309   5711   2436   -902   -605   -765       O
ATOM    158  CB  LYS A  58     -13.010  19.551 -35.247  1.00 35.66           C
ANISOU  158  CB  LYS A  58     4703   5962   2884   -975  -1117  -1105       C
ATOM    159  N   PRO A  59     -11.734  22.704 -34.849  1.00 32.42           N
ANISOU  159  N   PRO A  59     4954   5694   1670    -97   -690    100       N
ATOM    160  CA  PRO A  59     -11.338  23.656 -33.809  1.00 30.39           C
ANISOU  160  CA  PRO A  59     4633   5264   1650    -76   -620    285       C
ATOM    161  C   PRO A  59     -12.015  23.336 -32.488  1.00 32.23           C
ANISOU  161  C   PRO A  59     4720   5373   2154   -129   -699    182       C
ATOM    162  O   PRO A  59     -13.143  22.840 -32.441  1.00 31.76           O
ANISOU  162  O   PRO A  59     4573   5431   2063   -175   -857     51       O
ATOM    163  CB  PRO A  59     -11.817  25.005 -34.361  1.00 33.71           C
ANISOU  163  CB  PRO A  59     5119   5750   1940     48   -711    536       C
ATOM    164  CG  PRO A  59     -11.931  24.795 -35.838  1.00 39.64           C
ANISOU  164  CG  PRO A  59     5994   6639   2428     89   -731    506       C
ATOM    165  CD  PRO A  59     -12.363  23.369 -36.002  1.00 34.34           C
ANISOU  165  CD  PRO A  59     5265   6053   1729      5   -795    208       C
ATOM    166  N   ALA A  60     -11.301  23.617 -31.405  1.00 26.70           N
ANISOU  166  N   ALA A  60     3979   4465   1701   -144   -584    237       N
ATOM    167  CA  ALA A  60     -11.890  23.467 -30.086  1.00 26.03           C
ANISOU  167  CA  ALA A  60     3767   4266   1855   -179   -641    173       C
ATOM    168  C   ALA A  60     -13.114  24.363 -29.962  1.00 28.60           C
ANISOU  168  C   ALA A  60     4000   4690   2178    -82   -807    264       C
ATOM    169  O   ALA A  60     -13.118  25.510 -30.416  1.00 32.29           O
ANISOU  169  O   ALA A  60     4541   5160   2569     51   -837    452       O
ATOM    170  CB  ALA A  60     -10.867  23.839 -29.014  1.00 26.27           C
ANISOU  170  CB  ALA A  60     3779   4090   2113   -180   -504    238       C
ATOM    171  N   THR A  61     -14.162  23.822 -29.349  1.00 26.25           N
ANISOU  171  N   THR A  61     3549   4481   1943   -142   -912    129       N
ATOM    172  CA  THR A  61     -15.380  24.564 -29.085  1.00 27.65           C
ANISOU  172  CA  THR A  61     3569   4820   2118    -16  -1067    175       C
ATOM    173  C   THR A  61     -15.639  24.741 -27.600  1.00 27.86           C
ANISOU  173  C   THR A  61     3465   4738   2382    -15  -1038    156       C
ATOM    174  O   THR A  61     -16.554  25.484 -27.228  1.00 30.59           O
ANISOU  174  O   THR A  61     3673   5211   2739    145  -1145    195       O
ATOM    175  CB  THR A  61     -16.582  23.848 -29.716  1.00 29.14           C
ANISOU  175  CB  THR A  61     3628   5263   2180    -93  -1195     15       C
ATOM    176  OG1 THR A  61     -16.767  22.584 -29.073  1.00 32.62           O
ANISOU  176  OG1 THR A  61     4008   5669   2717   -344  -1146   -175       O
ATOM    177  CG2 THR A  61     -16.355  23.621 -31.211  1.00 35.24           C
ANISOU  177  CG2 THR A  61     4549   6115   2724    -84  -1218      7       C
ATOM    178  N   LEU A  62     -14.862  24.088 -26.746  1.00 22.75           N
ANISOU  178  N   LEU A  62     2862   3883   1901   -151   -902     94       N
ATOM    179  CA  LEU A  62     -15.119  24.084 -25.321  1.00 20.83           C
ANISOU  179  CA  LEU A  62     2507   3561   1847   -172   -871     60       C
ATOM    180  C   LEU A  62     -13.784  24.181 -24.615  1.00 22.61           C
ANISOU  180  C   LEU A  62     2853   3508   2228   -174   -727    109       C
ATOM    181  O   LEU A  62     -12.879  23.386 -24.884  1.00 21.32           O
ANISOU  181  O   LEU A  62     2800   3253   2048   -260   -636     59       O
ATOM    182  CB  LEU A  62     -15.807  22.776 -24.926  1.00 23.72           C
ANISOU  182  CB  LEU A  62     2782   4025   2203   -402   -877   -112       C
ATOM    183  CG  LEU A  62     -16.033  22.580 -23.431  1.00 24.17           C
ANISOU  183  CG  LEU A  62     2751   4012   2423   -463   -816   -144       C
ATOM    184  CD1 LEU A  62     -16.922  23.691 -22.885  1.00 28.67           C
ANISOU  184  CD1 LEU A  62     3116   4755   3024   -276   -892    -89       C
ATOM    185  CD2 LEU A  62     -16.648  21.217 -23.165  1.00 32.88           C
ANISOU  185  CD2 LEU A  62     3835   5174   3483   -756   -802   -291       C
ATOM    186  N   LYS A  63     -13.671  25.147 -23.711  1.00 18.51           N
ANISOU  186  N   LYS A  63     2308   2880   1844    -62   -717    186       N
ATOM    187  CA  LYS A  63     -12.458  25.381 -22.945  1.00 17.68           C
ANISOU  187  CA  LYS A  63     2277   2558   1881    -74   -607    219       C
ATOM    188  C   LYS A  63     -12.847  25.312 -21.478  1.00 16.86           C
ANISOU  188  C   LYS A  63     2077   2417   1912    -64   -604    159       C
ATOM    189  O   LYS A  63     -13.670  26.108 -21.015  1.00 19.20           O
ANISOU  189  O   LYS A  63     2298   2764   2232     58   -673    179       O
ATOM    190  CB  LYS A  63     -11.905  26.764 -23.284  1.00 18.96           C
ANISOU  190  CB  LYS A  63     2549   2604   2051     18   -602    369       C
ATOM    191  CG  LYS A  63     -10.550  27.076 -22.676  1.00 21.33           C
ANISOU  191  CG  LYS A  63     2900   2735   2472    -53   -493    393       C
ATOM    192  CD  LYS A  63     -10.069  28.437 -23.167  1.00 22.16           C
ANISOU  192  CD  LYS A  63     3155   2709   2554    -45   -482    548       C
ATOM    193  CE  LYS A  63      -8.631  28.700 -22.772  1.00 23.16           C
ANISOU  193  CE  LYS A  63     3293   2739   2767   -195   -365    559       C
ATOM    194  NZ  LYS A  63      -8.145  29.964 -23.386  1.00 24.85           N
ANISOU  194  NZ  LYS A  63     3691   2819   2934   -274   -333    722       N
ATOM    195  N   ILE A  64     -12.283  24.349 -20.749  1.00 16.41           N
ANISOU  195  N   ILE A  64     2038   2282   1916   -160   -525     83       N
ATOM    196  CA  ILE A  64     -12.589  24.161 -19.336  1.00 15.78           C
ANISOU  196  CA  ILE A  64     1894   2174   1928   -164   -508     35       C
ATOM    197  C   ILE A  64     -11.321  24.405 -18.551  1.00 15.49           C
ANISOU  197  C   ILE A  64     1914   1978   1992   -124   -444     49       C
ATOM    198  O   ILE A  64     -10.267  23.854 -18.882  1.00 16.19           O
ANISOU  198  O   ILE A  64     2071   2013   2066   -149   -386     38       O
ATOM    199  CB  ILE A  64     -13.101  22.743 -19.042  1.00 16.15           C
ANISOU  199  CB  ILE A  64     1952   2260   1925   -322   -479    -54       C
ATOM    200  CG1 ILE A  64     -14.270  22.415 -19.965  1.00 18.04           C
ANISOU  200  CG1 ILE A  64     2111   2700   2043   -425   -551    -97       C
ATOM    201  CG2 ILE A  64     -13.488  22.615 -17.558  1.00 18.34           C
ANISOU  201  CG2 ILE A  64     2172   2533   2263   -336   -445    -77       C
ATOM    202  CD1 ILE A  64     -14.778  20.993 -19.801  1.00 20.55           C
ANISOU  202  CD1 ILE A  64     2485   3028   2297   -665   -521   -195       C
ATOM    203  N   CYS A  65     -11.412  25.202 -17.505  1.00 14.61           N
ANISOU  203  N   CYS A  65     1762   1826   1965    -48   -460     53       N
ATOM    204  CA  CYS A  65     -10.264  25.417 -16.648  1.00 14.65           C
ANISOU  204  CA  CYS A  65     1794   1722   2049    -31   -422     39       C
ATOM    205  C   CYS A  65     -10.607  24.927 -15.248  1.00 15.00           C
ANISOU  205  C   CYS A  65     1809   1778   2113    -10   -410    -20       C
ATOM    206  O   CYS A  65     -11.723  25.141 -14.765  1.00 16.97           O
ANISOU  206  O   CYS A  65     1993   2108   2348     20   -433    -37       O
ATOM    207  CB  CYS A  65      -9.896  26.906 -16.663  1.00 15.99           C
ANISOU  207  CB  CYS A  65     1998   1797   2279     12   -455     88       C
ATOM    208  SG  CYS A  65      -8.577  27.371 -15.551  1.00 18.54           S
ANISOU  208  SG  CYS A  65     2320   2032   2691    -17   -436     37       S
ATOM    209  N   SER A  66      -9.670  24.227 -14.620  1.00 13.08           N
ANISOU  209  N   SER A  66     1608   1489   1875     -8   -370    -50       N
ATOM    210  CA  SER A  66      -9.847  23.711 -13.271  1.00 12.55           C
ANISOU  210  CA  SER A  66     1557   1421   1791     21   -355    -84       C
ATOM    211  C   SER A  66      -8.719  24.246 -12.401  1.00 13.05           C
ANISOU  211  C   SER A  66     1602   1458   1900    102   -376   -117       C
ATOM    212  O   SER A  66      -7.568  24.307 -12.840  1.00 14.10           O
ANISOU  212  O   SER A  66     1717   1591   2050    108   -375   -122       O
ATOM    213  CB  SER A  66      -9.831  22.176 -13.296  1.00 14.69           C
ANISOU  213  CB  SER A  66     1954   1651   1979    -30   -305    -85       C
ATOM    214  OG  SER A  66     -10.008  21.631 -12.002  1.00 15.53           O
ANISOU  214  OG  SER A  66     2125   1737   2038    -13   -279    -86       O
ATOM    215  N   TRP A  67      -9.035  24.634 -11.164  1.00 12.81           N
ANISOU  215  N   TRP A  67     1555   1445   1869    156   -395   -153       N
ATOM    216  CA  TRP A  67      -8.024  25.248 -10.311  1.00 13.07           C
ANISOU  216  CA  TRP A  67     1562   1475   1929    213   -439   -212       C
ATOM    217  C   TRP A  67      -8.363  25.005  -8.853  1.00 12.64           C
ANISOU  217  C   TRP A  67     1535   1467   1803    292   -442   -250       C
ATOM    218  O   TRP A  67      -9.447  25.384  -8.390  1.00 13.83           O
ANISOU  218  O   TRP A  67     1672   1650   1932    310   -429   -264       O
ATOM    219  CB  TRP A  67      -7.971  26.748 -10.606  1.00 13.60           C
ANISOU  219  CB  TRP A  67     1610   1479   2080    181   -487   -236       C
ATOM    220  CG  TRP A  67      -6.691  27.445 -10.194  1.00 14.78           C
ANISOU  220  CG  TRP A  67     1727   1620   2268    134   -534   -304       C
ATOM    221  CD1 TRP A  67      -5.663  26.936  -9.443  1.00 15.03           C
ANISOU  221  CD1 TRP A  67     1693   1761   2258    166   -558   -363       C
ATOM    222  CD2 TRP A  67      -6.324  28.794 -10.510  1.00 14.40           C
ANISOU  222  CD2 TRP A  67     1719   1461   2291     27   -572   -326       C
ATOM    223  NE1 TRP A  67      -4.672  27.886  -9.284  1.00 15.29           N
ANISOU  223  NE1 TRP A  67     1664   1810   2335     56   -610   -439       N
ATOM    224  CE2 TRP A  67      -5.058  29.032  -9.939  1.00 15.68           C
ANISOU  224  CE2 TRP A  67     1803   1696   2459    -60   -611   -413       C
ATOM    225  CE3 TRP A  67      -6.931  29.807 -11.256  1.00 16.54           C
ANISOU  225  CE3 TRP A  67     2106   1574   2604     -3   -581   -274       C
ATOM    226  CZ2 TRP A  67      -4.404  30.239 -10.072  1.00 17.88           C
ANISOU  226  CZ2 TRP A  67     2120   1881   2794   -244   -645   -458       C
ATOM    227  CZ3 TRP A  67      -6.279  31.007 -11.385  1.00 18.13           C
ANISOU  227  CZ3 TRP A  67     2403   1628   2856   -145   -614   -296       C
ATOM    228  CH2 TRP A  67      -5.029  31.215 -10.798  1.00 18.26           C
ANISOU  228  CH2 TRP A  67     2343   1707   2887   -299   -639   -391       C
ATOM    229  N   ASN A  68      -7.434  24.393  -8.128  1.00 13.12           N
ANISOU  229  N   ASN A  68     1621   1561   1802    365   -460   -270       N
ATOM    230  CA  ASN A  68      -7.512  24.347  -6.678  1.00 13.51           C
ANISOU  230  CA  ASN A  68     1705   1669   1758    456   -480   -310       C
ATOM    231  C   ASN A  68      -6.969  25.683  -6.202  1.00 14.68           C
ANISOU  231  C   ASN A  68     1775   1841   1962    464   -566   -424       C
ATOM    232  O   ASN A  68      -5.779  25.966  -6.381  1.00 15.50           O
ANISOU  232  O   ASN A  68     1805   1982   2102    440   -626   -474       O
ATOM    233  CB  ASN A  68      -6.704  23.171  -6.133  1.00 14.38           C
ANISOU  233  CB  ASN A  68     1906   1807   1751    572   -488   -278       C
ATOM    234  CG  ASN A  68      -6.719  23.128  -4.617  1.00 14.98           C
ANISOU  234  CG  ASN A  68     2036   1961   1692    681   -518   -305       C
ATOM    235  OD1 ASN A  68      -6.635  24.166  -3.960  1.00 16.42           O
ANISOU  235  OD1 ASN A  68     2136   2213   1888    695   -578   -408       O
ATOM    236  ND2 ASN A  68      -6.818  21.940  -4.045  1.00 17.77           N
ANISOU  236  ND2 ASN A  68     2568   2287   1895    761   -477   -216       N
ATOM    237  N   VAL A  69      -7.841  26.499  -5.605  1.00 14.96           N
ANISOU  237  N   VAL A  69     1827   1868   1991    489   -570   -479       N
ATOM    238  CA  VAL A  69      -7.543  27.902  -5.340  1.00 15.12           C
ANISOU  238  CA  VAL A  69     1846   1826   2072    477   -650   -600       C
ATOM    239  C   VAL A  69      -7.015  28.157  -3.938  1.00 17.10           C
ANISOU  239  C   VAL A  69     2109   2162   2224    550   -723   -726       C
ATOM    240  O   VAL A  69      -6.675  29.305  -3.631  1.00 18.19           O
ANISOU  240  O   VAL A  69     2281   2231   2401    512   -802   -857       O
ATOM    241  CB  VAL A  69      -8.761  28.800  -5.638  1.00 16.85           C
ANISOU  241  CB  VAL A  69     2110   1960   2332    522   -630   -612       C
ATOM    242  CG1 VAL A  69      -9.106  28.717  -7.111  1.00 18.04           C
ANISOU  242  CG1 VAL A  69     2245   2043   2567    449   -594   -500       C
ATOM    243  CG2 VAL A  69      -9.946  28.420  -4.750  1.00 17.66           C
ANISOU  243  CG2 VAL A  69     2198   2202   2312    648   -566   -621       C
ATOM    244  N   ASP A  70      -6.938  27.142  -3.077  1.00 16.61           N
ANISOU  244  N   ASP A  70     2060   2232   2020    649   -705   -693       N
ATOM    245  CA  ASP A  70      -6.440  27.314  -1.712  1.00 19.64           C
ANISOU  245  CA  ASP A  70     2460   2735   2266    745   -786   -808       C
ATOM    246  C   ASP A  70      -7.169  28.447  -0.996  1.00 19.29           C
ANISOU  246  C   ASP A  70     2475   2660   2195    792   -804   -946       C
ATOM    247  O   ASP A  70      -6.553  29.330  -0.394  1.00 22.89           O
ANISOU  247  O   ASP A  70     2949   3114   2635    780   -914  -1113       O
ATOM    248  CB  ASP A  70      -4.928  27.540  -1.683  1.00 21.79           C
ANISOU  248  CB  ASP A  70     2632   3089   2558    696   -912   -901       C
ATOM    249  CG  ASP A  70      -4.373  27.529  -0.273  1.00 27.02           C
ANISOU  249  CG  ASP A  70     3296   3931   3041    815  -1017  -1018       C
ATOM    250  OD1 ASP A  70      -4.902  26.758   0.554  1.00 27.67           O
ANISOU  250  OD1 ASP A  70     3475   4085   2953    970   -972   -948       O
ATOM    251  OD2 ASP A  70      -3.429  28.293   0.012  1.00 28.53           O
ANISOU  251  OD2 ASP A  70     3400   4176   3263    719  -1100  -1144       O
ATOM    252  N   GLY A  71      -8.495  28.424  -1.075  1.00 18.95           N
ANISOU  252  N   GLY A  71     2456   2611   2131    849   -698   -893       N
ATOM    253  CA  GLY A  71      -9.305  29.430  -0.425  1.00 20.42           C
ANISOU  253  CA  GLY A  71     2693   2799   2265    967   -698  -1029       C
ATOM    254  C   GLY A  71      -9.781  30.471  -1.414  1.00 23.62           C
ANISOU  254  C   GLY A  71     3131   3018   2827    959   -712  -1057       C
ATOM    255  O   GLY A  71      -8.982  31.222  -1.977  1.00 21.32           O
ANISOU  255  O   GLY A  71     2901   2539   2660    848   -800  -1105       O
ATOM    256  N   LEU A  72     -11.093  30.509  -1.639  1.00 20.57           N
ANISOU  256  N   LEU A  72     2700   2703   2414   1075   -623  -1019       N
ATOM    257  CA  LEU A  72     -11.660  31.389  -2.653  1.00 21.20           C
ANISOU  257  CA  LEU A  72     2817   2630   2610   1131   -643  -1016       C
ATOM    258  C   LEU A  72     -11.346  32.854  -2.364  1.00 24.71           C
ANISOU  258  C   LEU A  72     3456   2847   3084   1200   -746  -1165       C
ATOM    259  O   LEU A  72     -10.928  33.602  -3.255  1.00 23.84           O
ANISOU  259  O   LEU A  72     3465   2493   3098   1103   -802  -1130       O
ATOM    260  CB  LEU A  72     -13.165  31.155  -2.691  1.00 25.38           C
ANISOU  260  CB  LEU A  72     3210   3383   3052   1288   -541   -982       C
ATOM    261  CG  LEU A  72     -13.993  31.863  -3.745  1.00 23.19           C
ANISOU  261  CG  LEU A  72     2923   3045   2842   1407   -560   -951       C
ATOM    262  CD1 LEU A  72     -13.512  31.470  -5.120  1.00 24.96           C
ANISOU  262  CD1 LEU A  72     3142   3138   3205   1219   -583   -804       C
ATOM    263  CD2 LEU A  72     -15.446  31.483  -3.537  1.00 24.57           C
ANISOU  263  CD2 LEU A  72     2884   3568   2883   1528   -456   -935       C
ATOM    264  N   ARG A  73     -11.549  33.288  -1.127  1.00 21.55           N
ANISOU  264  N   ARG A  73     2868   2576   2746    761   -462  -1350       N
ATOM    265  C   ARG A  73      -9.807  35.022  -0.925  1.00 29.64           C
ANISOU  265  C   ARG A  73     4165   3282   3815    418   -635  -1583       C
ATOM    266  O   ARG A  73      -9.445  36.064  -1.482  1.00 28.16           O
ANISOU  266  O   ARG A  73     4066   2836   3798    344   -644  -1611       O
ATOM    267  CA AARG A  73     -11.287  34.686  -0.802  0.46 26.02           C
ANISOU  267  CA AARG A  73     3663   2850   3374    699   -418  -1554       C
ATOM    268  CB AARG A  73     -11.806  35.006   0.596  0.46 26.94           C
ANISOU  268  CB AARG A  73     4007   2934   3296    696   -223  -1720       C
ATOM    269  CG AARG A  73     -13.278  35.335   0.614  0.46 38.79           C
ANISOU  269  CG AARG A  73     5484   4312   4943    951     77  -1674       C
ATOM    270  CD AARG A  73     -13.679  36.050   1.888  0.46 41.57           C
ANISOU  270  CD AARG A  73     6151   4491   5153    928    349  -1866       C
ATOM    271  NE AARG A  73     -15.014  36.625   1.773  0.46 38.63           N
ANISOU  271  NE AARG A  73     5731   3929   5017   1182    680  -1801       N
ATOM    272  CZ AARG A  73     -16.137  35.918   1.843  0.46 52.35           C
ANISOU  272  CZ AARG A  73     7243   5804   6844   1349    848  -1658       C
ATOM    273  NH1AARG A  73     -16.087  34.605   2.030  0.46 34.55           N
ANISOU  273  NH1AARG A  73     4841   3862   4423   1286    722  -1584       N
ATOM    274  NH2AARG A  73     -17.312  36.522   1.726  0.46 35.80           N
ANISOU  274  NH2AARG A  73     5018   3550   5033   1534   1108  -1567       N
ATOM    275  CA BARG A  73     -11.288  34.686  -0.802  0.54 26.93           C
ANISOU  275  CA BARG A  73     3778   2964   3489    699   -418  -1554       C
ATOM    276  CB BARG A  73     -11.811  35.005   0.596  0.54 29.51           C
ANISOU  276  CB BARG A  73     4333   3260   3621    697   -222  -1720       C
ATOM    277  CG BARG A  73     -13.322  35.075   0.671  0.54 39.33           C
ANISOU  277  CG BARG A  73     5520   4441   4983    954     69  -1658       C
ATOM    278  CD BARG A  73     -13.781  35.862   1.883  0.54 37.20           C
ANISOU  278  CD BARG A  73     5559   3980   4597    947    351  -1843       C
ATOM    279  NE BARG A  73     -15.235  35.965   1.940  0.54 69.23           N
ANISOU  279  NE BARG A  73     9511   7959   8834   1196    676  -1754       N
ATOM    280  CZ BARG A  73     -15.934  36.984   1.451  0.54107.90           C
ANISOU  280  CZ BARG A  73    14397  12585  14014   1373    872  -1697       C
ATOM    281  NH1BARG A  73     -15.312  38.000   0.867  0.54 42.86           N
ANISOU  281  NH1BARG A  73     6302   4114   5870   1324    781  -1733       N
ATOM    282  NH2BARG A  73     -17.257  36.987   1.548  0.54 54.52           N
ANISOU  282  NH2BARG A  73     7422   5821   7472   1546   1112  -1576       N
ATOM    283  N   ALA A  74      -8.934  34.155  -0.409  1.00 25.91           N
ANISOU  283  N   ALA A  74     3613   3072   3158    255   -803  -1545       N
ATOM    284  CA  ALA A  74      -7.502  34.397  -0.540  1.00 26.90           C
ANISOU  284  CA  ALA A  74     3682   3215   3322    -14   -993  -1488       C
ATOM    285  C   ALA A  74      -7.093  34.479  -2.003  1.00 24.45           C
ANISOU  285  C   ALA A  74     3198   2812   3282     -8  -1024  -1324       C
ATOM    286  O   ALA A  74      -6.296  35.342  -2.392  1.00 25.69           O
ANISOU  286  O   ALA A  74     3383   2794   3584   -190  -1084  -1345       O
ATOM    287  CB  ALA A  74      -6.717  33.299   0.180  1.00 29.04           C
ANISOU  287  CB  ALA A  74     3835   3792   3407   -131  -1107  -1337       C
ATOM    288  N   TRP A  75      -7.651  33.604  -2.831  1.00 21.64           N
ANISOU  288  N   TRP A  75     2694   2553   2974    172   -942  -1118       N
ATOM    289  CA  TRP A  75      -7.308  33.573  -4.245  1.00 19.77           C
ANISOU  289  CA  TRP A  75     2358   2221   2933    168   -917   -906       C
ATOM    290  C   TRP A  75      -7.804  34.819  -4.969  1.00 22.21           C
ANISOU  290  C   TRP A  75     2816   2195   3427    212   -834   -935       C
ATOM    291  O   TRP A  75      -7.110  35.348  -5.846  1.00 22.14           O
ANISOU  291  O   TRP A  75     2822   2019   3573     94   -837   -852       O
ATOM    292  CB  TRP A  75      -7.909  32.302  -4.835  1.00 18.99           C
ANISOU  292  CB  TRP A  75     2155   2288   2770    325   -861   -702       C
ATOM    293  CG  TRP A  75      -7.890  32.113  -6.303  1.00 17.52           C
ANISOU  293  CG  TRP A  75     1962   1989   2705    346   -806   -481       C
ATOM    294  CD1 TRP A  75      -6.826  31.736  -7.075  1.00 18.98           C
ANISOU  294  CD1 TRP A  75     2087   2172   2953    240   -785   -326       C
ATOM    295  CD2 TRP A  75      -9.016  32.178  -7.171  1.00 18.08           C
ANISOU  295  CD2 TRP A  75     2105   1938   2825    478   -760   -366       C
ATOM    296  NE1 TRP A  75      -7.224  31.601  -8.387  1.00 18.03           N
ANISOU  296  NE1 TRP A  75     2070   1906   2876    285   -708   -146       N
ATOM    297  CE2 TRP A  75      -8.564  31.872  -8.472  1.00 17.31           C
ANISOU  297  CE2 TRP A  75     2058   1748   2772    417   -731   -160       C
ATOM    298  CE3 TRP A  75     -10.363  32.486  -6.979  1.00 18.40           C
ANISOU  298  CE3 TRP A  75     2164   1933   2893    640   -739   -401       C
ATOM    299  CZ2 TRP A  75      -9.421  31.843  -9.574  1.00 16.97           C
ANISOU  299  CZ2 TRP A  75     2128   1605   2714    447   -697      3       C
ATOM    300  CZ3 TRP A  75     -11.208  32.470  -8.067  1.00 20.08           C
ANISOU  300  CZ3 TRP A  75     2421   2083   3124    648   -696   -200       C
ATOM    301  CH2 TRP A  75     -10.737  32.159  -9.356  1.00 18.85           C
ANISOU  301  CH2 TRP A  75     2352   1872   2937    531   -682    -17       C
ATOM    302  N   ILE A  76      -9.006  35.293  -4.632  1.00 21.11           N
ANISOU  302  N   ILE A  76     2788   1942   3290    394   -736  -1032       N
ATOM    303  CA  ILE A  76      -9.512  36.520  -5.244  1.00 22.68           C
ANISOU  303  CA  ILE A  76     3135   1800   3683    476   -656  -1045       C
ATOM    304  C   ILE A  76      -8.600  37.692  -4.916  1.00 27.35           C
ANISOU  304  C   ILE A  76     3913   2161   4317    260   -679  -1226       C
ATOM    305  O   ILE A  76      -8.276  38.509  -5.788  1.00 28.04           O
ANISOU  305  O   ILE A  76     4086   2020   4549    189   -650  -1142       O
ATOM    306  CB  ILE A  76     -10.974  36.772  -4.826  1.00 24.26           C
ANISOU  306  CB  ILE A  76     3369   1933   3916    747   -515  -1096       C
ATOM    307  CG1 ILE A  76     -11.889  35.745  -5.500  1.00 24.50           C
ANISOU  307  CG1 ILE A  76     3192   2162   3954    896   -523   -842       C
ATOM    308  CG2 ILE A  76     -11.415  38.207  -5.168  1.00 26.91           C
ANISOU  308  CG2 ILE A  76     3872   1965   4389    800   -374  -1071       C
ATOM    309  CD1 ILE A  76     -13.318  35.777  -4.982  1.00 26.92           C
ANISOU  309  CD1 ILE A  76     3430   2529   4268   1083   -356   -807       C
ATOM    310  N   LYS A  77      -8.150  37.779  -3.663  1.00 26.92           N
ANISOU  310  N   LYS A  77     3946   2190   4094    114   -728  -1445       N
ATOM    311  CA  LYS A  77      -7.240  38.857  -3.296  1.00 29.82           C
ANISOU  311  CA  LYS A  77     4494   2394   4443   -162   -754  -1564       C
ATOM    312  C   LYS A  77      -5.917  38.732  -4.034  1.00 30.62           C
ANISOU  312  C   LYS A  77     4424   2544   4665   -409   -893  -1431       C
ATOM    313  O   LYS A  77      -5.263  39.743  -4.317  1.00 34.43           O
ANISOU  313  O   LYS A  77     5025   2832   5226   -609   -867  -1445       O
ATOM    314  CB  LYS A  77      -7.015  38.868  -1.788  1.00 34.62           C
ANISOU  314  CB  LYS A  77     5249   3122   4782   -312   -793  -1764       C
ATOM    315  CG  LYS A  77      -6.393  40.168  -1.295  1.00 63.16           C
ANISOU  315  CG  LYS A  77     9142   6511   8343   -592   -765  -1920       C
ATOM    316  CD  LYS A  77      -5.939  40.093   0.152  1.00100.22           C
ANISOU  316  CD  LYS A  77    13959  11364  12756   -827   -845  -2097       C
ATOM    317  CE  LYS A  77      -4.767  41.031   0.416  1.00 93.92           C
ANISOU  317  CE  LYS A  77    13195  10497  11995  -1187   -954  -2219       C
ATOM    318  NZ  LYS A  77      -4.679  42.123  -0.600  1.00102.70           N
ANISOU  318  NZ  LYS A  77    14383  11282  13355  -1206   -835  -2200       N
ATOM    319  N   LYS A  78      -5.515  37.508  -4.362  1.00 30.10           N
ANISOU  319  N   LYS A  78     4393   2610   4435   -632   -976  -1197       N
ATOM    320  CA  LYS A  78      -4.318  37.270  -5.152  1.00 29.66           C
ANISOU  320  CA  LYS A  78     4116   2709   4444   -872  -1036  -1092       C
ATOM    321  C   LYS A  78      -4.570  37.373  -6.653  1.00 36.08           C
ANISOU  321  C   LYS A  78     4923   3387   5400   -857   -952   -898       C
ATOM    322  O   LYS A  78      -3.750  36.885  -7.437  1.00 33.86           O
ANISOU  322  O   LYS A  78     4414   3311   5142   -971   -939   -767       O
ATOM    323  CB  LYS A  78      -3.698  35.916  -4.792  1.00 29.26           C
ANISOU  323  CB  LYS A  78     3761   3049   4307   -810  -1118  -1067       C
ATOM    324  CG  LYS A  78      -3.149  35.841  -3.372  1.00 28.33           C
ANISOU  324  CG  LYS A  78     3626   3126   4013   -875  -1224  -1212       C
ATOM    325  CD  LYS A  78      -2.908  34.388  -2.967  1.00 31.24           C
ANISOU  325  CD  LYS A  78     3765   3828   4278   -682  -1284  -1153       C
ATOM    326  CE  LYS A  78      -2.203  34.273  -1.626  1.00 35.11           C
ANISOU  326  CE  LYS A  78     4221   4553   4568   -752  -1402  -1235       C
ATOM    327  NZ  LYS A  78      -0.731  34.470  -1.750  1.00 42.63           N
ANISOU  327  NZ  LYS A  78     4941   5745   5511  -1012  -1501  -1184       N
ATOM    328  N   LYS A  79      -5.689  37.980  -7.056  1.00 29.25           N
ANISOU  328  N   LYS A  79     4290   2229   4596   -683   -873   -859       N
ATOM    329  CA  LYS A  79      -5.995  38.338  -8.442  1.00 30.33           C
ANISOU  329  CA  LYS A  79     4489   2205   4829   -667   -798   -661       C
ATOM    330  C   LYS A  79      -6.373  37.153  -9.316  1.00 30.22           C
ANISOU  330  C   LYS A  79     4257   2433   4791   -483   -742   -495       C
ATOM    331  O   LYS A  79      -6.277  37.236 -10.546  1.00 27.32           O
ANISOU  331  O   LYS A  79     3878   2044   4458   -530   -692   -321       O
ATOM    332  CB  LYS A  79      -4.896  39.178  -9.104  1.00 30.82           C
ANISOU  332  CB  LYS A  79     4591   2181   4938  -1021   -784   -585       C
ATOM    333  CG  LYS A  79      -4.398  40.321  -8.242  1.00 35.20           C
ANISOU  333  CG  LYS A  79     5321   2592   5464  -1229   -774   -748       C
ATOM    334  CD  LYS A  79      -5.547  41.233  -7.842  1.00 41.14           C
ANISOU  334  CD  LYS A  79     6383   3024   6223   -995   -699   -817       C
ATOM    335  CE  LYS A  79      -5.082  42.671  -7.661  1.00 53.72           C
ANISOU  335  CE  LYS A  79     8199   4338   7875  -1217   -655   -896       C
ATOM    336  NZ  LYS A  79      -6.103  43.648  -8.135  1.00 67.94           N
ANISOU  336  NZ  LYS A  79    10276   5788   9752   -990   -558   -813       N
ATOM    337  N   GLY A  80      -6.823  36.057  -8.710  1.00 23.52           N
ANISOU  337  N   GLY A  80     3270   1800   3866   -291   -746   -546       N
ATOM    338  CA  GLY A  80      -7.191  34.891  -9.493  1.00 23.05           C
ANISOU  338  CA  GLY A  80     3049   1936   3774   -149   -696   -415       C
ATOM    339  C   GLY A  80      -8.252  35.181 -10.534  1.00 23.48           C
ANISOU  339  C   GLY A  80     3194   1859   3868    -10   -650   -283       C
ATOM    340  O   GLY A  80      -8.243  34.587 -11.616  1.00 22.88           O
ANISOU  340  O   GLY A  80     3031   1895   3767     -4   -618   -149       O
ATOM    341  N   LEU A  81      -9.185  36.086 -10.229  1.00 23.19           N
ANISOU  341  N   LEU A  81     3335   1600   3878    124   -651   -321       N
ATOM    342  CA  LEU A  81     -10.237  36.390 -11.192  1.00 25.79           C
ANISOU  342  CA  LEU A  81     3724   1839   4237    299   -633   -179       C
ATOM    343  C   LEU A  81      -9.685  37.136 -12.397  1.00 28.07           C
ANISOU  343  C   LEU A  81     4128   1975   4561    154   -630    -14       C
ATOM    344  O   LEU A  81     -10.182  36.964 -13.515  1.00 27.43           O
ANISOU  344  O   LEU A  81     4029   1943   4451    235   -629    152       O
ATOM    345  CB  LEU A  81     -11.341  37.210 -10.528  1.00 27.01           C
ANISOU  345  CB  LEU A  81     4008   1853   4402    519   -599   -250       C
ATOM    346  CG  LEU A  81     -12.084  36.487  -9.409  1.00 33.33           C
ANISOU  346  CG  LEU A  81     4684   2848   5132    664   -562   -380       C
ATOM    347  CD1 LEU A  81     -13.145  37.398  -8.814  1.00 31.79           C
ANISOU  347  CD1 LEU A  81     4589   2568   4923    866   -474   -429       C
ATOM    348  CD2 LEU A  81     -12.705  35.210  -9.920  1.00 30.26           C
ANISOU  348  CD2 LEU A  81     4077   2719   4700    732   -563   -294       C
ATOM    349  N   ASP A  82      -8.686  37.997 -12.185  1.00 26.99           N
ANISOU  349  N   ASP A  82     4126   1658   4470    -83   -633    -51       N
ATOM    350  CA  ASP A  82      -8.019  38.637 -13.314  1.00 29.96           C
ANISOU  350  CA  ASP A  82     4606   1913   4863   -287   -606    122       C
ATOM    351  C   ASP A  82      -7.438  37.595 -14.256  1.00 28.89           C
ANISOU  351  C   ASP A  82     4240   2090   4645   -376   -563    236       C
ATOM    352  O   ASP A  82      -7.563  37.713 -15.482  1.00 29.38           O
ANISOU  352  O   ASP A  82     4356   2144   4663   -381   -530    423       O
ATOM    353  CB  ASP A  82      -6.917  39.575 -12.818  1.00 33.08           C
ANISOU  353  CB  ASP A  82     5137   2117   5313   -610   -611     40       C
ATOM    354  CG  ASP A  82      -7.452  40.721 -11.986  1.00 49.14           C
ANISOU  354  CG  ASP A  82     7417   3898   7357   -508   -575    -87       C
ATOM    355  OD1 ASP A  82      -8.668  40.988 -12.055  1.00 37.76           O
ANISOU  355  OD1 ASP A  82     6065   2370   5910   -191   -543    -52       O
ATOM    356  OD2 ASP A  82      -6.655  41.354 -11.262  1.00 62.30           O
ANISOU  356  OD2 ASP A  82     9156   5482   9034   -745   -570   -225       O
ATOM    357  N   TRP A  83      -6.814  36.553 -13.698  1.00 24.91           N
ANISOU  357  N   TRP A  83     3501   1862   4103   -420   -560    125       N
ATOM    358  CA  TRP A  83      -6.265  35.497 -14.536  1.00 22.61           C
ANISOU  358  CA  TRP A  83     3012   1850   3727   -452   -501    205       C
ATOM    359  C   TRP A  83      -7.367  34.750 -15.280  1.00 20.97           C
ANISOU  359  C   TRP A  83     2802   1720   3445   -232   -499    283       C
ATOM    360  O   TRP A  83      -7.238  34.482 -16.483  1.00 24.45           O
ANISOU  360  O   TRP A  83     3236   2250   3802   -263   -449    413       O
ATOM    361  CB  TRP A  83      -5.410  34.539 -13.702  1.00 24.68           C
ANISOU  361  CB  TRP A  83     3048   2364   3965   -482   -508     74       C
ATOM    362  CG  TRP A  83      -4.689  33.596 -14.587  1.00 23.30           C
ANISOU  362  CG  TRP A  83     2700   2442   3713   -499   -424    148       C
ATOM    363  CD1 TRP A  83      -3.444  33.765 -15.125  1.00 26.02           C
ANISOU  363  CD1 TRP A  83     2911   2928   4048   -701   -349    206       C
ATOM    364  CD2 TRP A  83      -5.188  32.364 -15.102  1.00 20.02           C
ANISOU  364  CD2 TRP A  83     2239   2162   3207   -311   -387    167       C
ATOM    365  NE1 TRP A  83      -3.132  32.696 -15.928  1.00 25.36           N
ANISOU  365  NE1 TRP A  83     2701   3067   3867   -602   -255    252       N
ATOM    366  CE2 TRP A  83      -4.189  31.827 -15.938  1.00 19.98           C
ANISOU  366  CE2 TRP A  83     2101   2359   3133   -371   -283    222       C
ATOM    367  CE3 TRP A  83      -6.380  31.663 -14.938  1.00 19.97           C
ANISOU  367  CE3 TRP A  83     2294   2131   3164   -120   -424    135       C
ATOM    368  CZ2 TRP A  83      -4.344  30.612 -16.598  1.00 21.68           C
ANISOU  368  CZ2 TRP A  83     2293   2707   3239   -223   -218    226       C
ATOM    369  CZ3 TRP A  83      -6.531  30.449 -15.592  1.00 20.50           C
ANISOU  369  CZ3 TRP A  83     2328   2332   3129    -26   -374    148       C
ATOM    370  CH2 TRP A  83      -5.520  29.944 -16.418  1.00 20.99           C
ANISOU  370  CH2 TRP A  83     2309   2549   3118    -68   -273    185       C
ATOM    371  N   VAL A  84      -8.448  34.391 -14.579  1.00 21.57           N
ANISOU  371  N   VAL A  84     2876   1790   3530    -31   -550    199       N
ATOM    372  CA  VAL A  84      -9.581  33.721 -15.215  1.00 20.51           C
ANISOU  372  CA  VAL A  84     2714   1751   3326    135   -568    262       C
ATOM    373  C   VAL A  84     -10.114  34.547 -16.377  1.00 24.02           C
ANISOU  373  C   VAL A  84     3293   2083   3751    171   -592    439       C
ATOM    374  O   VAL A  84     -10.439  34.009 -17.442  1.00 21.46           O
ANISOU  374  O   VAL A  84     2944   1893   3316    190   -599    538       O
ATOM    375  CB  VAL A  84     -10.674  33.417 -14.174  1.00 21.12           C
ANISOU  375  CB  VAL A  84     2750   1847   3430    310   -604    151       C
ATOM    376  CG1 VAL A  84     -11.960  32.967 -14.860  1.00 24.74           C
ANISOU  376  CG1 VAL A  84     3157   2413   3830    445   -641    227       C
ATOM    377  CG2 VAL A  84     -10.203  32.347 -13.218  1.00 21.08           C
ANISOU  377  CG2 VAL A  84     2632   1983   3392    282   -580     21       C
ATOM    378  N   LYS A  85     -10.212  35.864 -16.200  1.00 23.55           N
ANISOU  378  N   LYS A  85     3408   1762   3779    185   -612    483       N
ATOM    379  CA  LYS A  85     -10.774  36.681 -17.268  1.00 27.01           C
ANISOU  379  CA  LYS A  85     4008   2067   4188    264   -647    682       C
ATOM    380  C   LYS A  85      -9.892  36.647 -18.511  1.00 27.80           C
ANISOU  380  C   LYS A  85     4151   2229   4183     61   -590    838       C
ATOM    381  O   LYS A  85     -10.400  36.626 -19.638  1.00 30.64           O
ANISOU  381  O   LYS A  85     4564   2652   4427    128   -623   1003       O
ATOM    382  CB  LYS A  85     -11.034  38.105 -16.771  1.00 27.15           C
ANISOU  382  CB  LYS A  85     4263   1730   4322    345   -666    694       C
ATOM    383  CG  LYS A  85     -12.326  38.219 -15.970  1.00 63.17           C
ANISOU  383  CG  LYS A  85     8758   6348   8896    634   -662    580       C
ATOM    384  CD  LYS A  85     -12.383  39.493 -15.138  1.00 52.80           C
ANISOU  384  CD  LYS A  85     7639   4763   7659    687   -594    494       C
ATOM    385  N   GLU A  86      -8.572  36.604 -18.329  1.00 26.82           N
ANISOU  385  N   GLU A  86     3981   2133   4077   -188   -502    789       N
ATOM    386  CA  GLU A  86      -7.682  36.506 -19.482  1.00 28.12           C
ANISOU  386  CA  GLU A  86     4144   2412   4127   -382   -408    928       C
ATOM    387  C   GLU A  86      -7.752  35.126 -20.123  1.00 24.62           C
ANISOU  387  C   GLU A  86     3540   2281   3535   -317   -378    901       C
ATOM    388  O   GLU A  86      -7.726  35.006 -21.355  1.00 28.24           O
ANISOU  388  O   GLU A  86     4059   2834   3836   -350   -337   1042       O
ATOM    389  CB  GLU A  86      -6.247  36.848 -19.079  1.00 32.87           C
ANISOU  389  CB  GLU A  86     4683   3012   4794   -672   -317    878       C
ATOM    390  CG  GLU A  86      -5.246  36.798 -20.229  1.00 87.27           C
ANISOU  390  CG  GLU A  86    11534  10059  11564   -891   -180   1022       C
ATOM    391  CD  GLU A  86      -5.333  38.003 -21.154  1.00130.56           C
ANISOU  391  CD  GLU A  86    17300  15303  17005  -1016   -153   1262       C
ATOM    392  OE1 GLU A  86      -6.285  38.802 -21.026  1.00125.40           O
ANISOU  392  OE1 GLU A  86    16883  14355  16407   -868   -256   1329       O
ATOM    393  OE2 GLU A  86      -4.446  38.148 -22.021  1.00118.45           O
ANISOU  393  OE2 GLU A  86    15756  13878  15370  -1247    -17   1396       O
ATOM    394  N   GLU A  87      -7.847  34.075 -19.305  1.00 21.88           N
ANISOU  394  N   GLU A  87     3023   2075   3215   -227   -393    721       N
ATOM    395  CA  GLU A  87      -7.953  32.717 -19.824  1.00 21.39           C
ANISOU  395  CA  GLU A  87     2865   2245   3017   -164   -362    671       C
ATOM    396  C   GLU A  87      -9.276  32.494 -20.551  1.00 23.71           C
ANISOU  396  C   GLU A  87     3233   2571   3204    -35   -459    740       C
ATOM    397  O   GLU A  87      -9.329  31.728 -21.521  1.00 23.86           O
ANISOU  397  O   GLU A  87     3266   2747   3051    -48   -435    760       O
ATOM    398  CB  GLU A  87      -7.760  31.729 -18.672  1.00 19.00           C
ANISOU  398  CB  GLU A  87     2417   2027   2776   -100   -360    484       C
ATOM    399  CG  GLU A  87      -7.805  30.267 -19.074  1.00 20.01           C
ANISOU  399  CG  GLU A  87     2498   2327   2776    -35   -318    413       C
ATOM    400  CD  GLU A  87      -6.530  29.786 -19.727  1.00 23.29           C
ANISOU  400  CD  GLU A  87     2854   2890   3103    -99   -176    416       C
ATOM    401  OE1 GLU A  87      -5.679  30.620 -20.110  1.00 25.59           O
ANISOU  401  OE1 GLU A  87     3121   3193   3410   -233   -105    507       O
ATOM    402  OE2 GLU A  87      -6.371  28.553 -19.847  1.00 23.74           O
ANISOU  402  OE2 GLU A  87     2893   3051   3074    -15   -122    326       O
ATOM    403  N   ALA A  88     -10.339  33.166 -20.116  1.00 22.85           N
ANISOU  403  N   ALA A  88     3167   2336   3181     95   -571    769       N
ATOM    404  CA  ALA A  88     -11.641  33.128 -20.772  1.00 22.35           C
ANISOU  404  CA  ALA A  88     3122   2342   3027    229   -691    856       C
ATOM    405  C   ALA A  88     -12.164  31.711 -21.041  1.00 22.07           C
ANISOU  405  C   ALA A  88     2983   2537   2865    225   -719    755       C
ATOM    406  O   ALA A  88     -12.546  31.389 -22.167  1.00 24.47           O
ANISOU  406  O   ALA A  88     3332   2976   2990    203   -771    830       O
ATOM    407  CB  ALA A  88     -11.637  33.946 -22.056  1.00 26.65           C
ANISOU  407  CB  ALA A  88     3832   2844   3450    211   -717   1079       C
ATOM    408  N   PRO A  89     -12.209  30.850 -20.030  1.00 20.32           N
ANISOU  408  N   PRO A  89     2653   2354   2714    230   -691    586       N
ATOM    409  CA  PRO A  89     -12.769  29.516 -20.250  1.00 19.26           C
ANISOU  409  CA  PRO A  89     2470   2383   2465    194   -716    492       C
ATOM    410  C   PRO A  89     -14.280  29.597 -20.367  1.00 21.97           C
ANISOU  410  C   PRO A  89     2726   2835   2786    267   -860    531       C
ATOM    411  O   PRO A  89     -14.921  30.549 -19.913  1.00 23.82           O
ANISOU  411  O   PRO A  89     2903   3014   3132    406   -919    594       O
ATOM    412  CB  PRO A  89     -12.375  28.764 -18.980  1.00 18.42           C
ANISOU  412  CB  PRO A  89     2303   2240   2457    190   -641    338       C
ATOM    413  CG  PRO A  89     -12.448  29.834 -17.926  1.00 19.36           C
ANISOU  413  CG  PRO A  89     2380   2231   2746    277   -655    344       C
ATOM    414  CD  PRO A  89     -11.934  31.089 -18.599  1.00 21.13           C
ANISOU  414  CD  PRO A  89     2699   2343   2988    267   -654    479       C
ATOM    415  N   ASP A  90     -14.850  28.570 -20.999  1.00 18.92           N
ANISOU  415  N   ASP A  90     2326   2615   2246    172   -914    484       N
ATOM    416  CA  ASP A  90     -16.303  28.424 -21.013  1.00 19.20           C
ANISOU  416  CA  ASP A  90     2211   2827   2257    192  -1057    495       C
ATOM    417  C   ASP A  90     -16.823  27.922 -19.674  1.00 18.17           C
ANISOU  417  C   ASP A  90     1942   2705   2258    192  -1015    376       C
ATOM    418  O   ASP A  90     -17.967  28.211 -19.298  1.00 20.77           O
ANISOU  418  O   ASP A  90     2084   3166   2640    270  -1094    400       O
ATOM    419  CB  ASP A  90     -16.701  27.443 -22.111  1.00 22.64           C
ANISOU  419  CB  ASP A  90     2694   3443   2467     23  -1137    460       C
ATOM    420  CG  ASP A  90     -16.292  27.921 -23.481  1.00 27.02           C
ANISOU  420  CG  ASP A  90     3394   4031   2840     21  -1180    585       C
ATOM    421  OD1 ASP A  90     -16.838  28.951 -23.920  1.00 27.97           O
ANISOU  421  OD1 ASP A  90     3470   4207   2951    151  -1300    756       O
ATOM    422  OD2 ASP A  90     -15.429  27.287 -24.123  1.00 26.05           O
ANISOU  422  OD2 ASP A  90     3442   3880   2573    -88  -1084    523       O
ATOM    423  N   ILE A  91     -16.027  27.117 -18.986  1.00 16.80           N
ANISOU  423  N   ILE A  91     1850   2420   2114    115   -890    257       N
ATOM    424  CA  ILE A  91     -16.401  26.560 -17.694  1.00 15.92           C
ANISOU  424  CA  ILE A  91     1656   2303   2091     99   -833    160       C
ATOM    425  C   ILE A  91     -15.178  26.641 -16.807  1.00 16.54           C
ANISOU  425  C   ILE A  91     1825   2201   2259    156   -715    109       C
ATOM    426  O   ILE A  91     -14.072  26.305 -17.239  1.00 15.73           O
ANISOU  426  O   ILE A  91     1846   2022   2108    125   -655     94       O
ATOM    427  CB  ILE A  91     -16.872  25.094 -17.804  1.00 17.91           C
ANISOU  427  CB  ILE A  91     1943   2632   2230   -106   -831     68       C
ATOM    428  CG1 ILE A  91     -18.034  24.955 -18.789  1.00 18.30           C
ANISOU  428  CG1 ILE A  91     1886   2906   2160   -220   -979    103       C
ATOM    429  CG2 ILE A  91     -17.255  24.572 -16.418  1.00 18.21           C
ANISOU  429  CG2 ILE A  91     1916   2655   2347   -136   -754      1       C
ATOM    430  CD1 ILE A  91     -18.365  23.509 -19.117  1.00 19.29           C
ANISOU  430  CD1 ILE A  91     2115   3069   2146   -488   -985     -6       C
ATOM    431  N   LEU A  92     -15.371  27.093 -15.572  1.00 16.16           N
ANISOU  431  N   LEU A  92     1701   2114   2326    247   -682     78       N
ATOM    432  CA  LEU A  92     -14.327  27.166 -14.564  1.00 16.26           C
ANISOU  432  CA  LEU A  92     1775   1998   2404    289   -602     20       C
ATOM    433  C   LEU A  92     -14.735  26.289 -13.394  1.00 15.00           C
ANISOU  433  C   LEU A  92     1596   1868   2233    258   -548    -56       C
ATOM    434  O   LEU A  92     -15.833  26.445 -12.848  1.00 16.27           O
ANISOU  434  O   LEU A  92     1642   2124   2415    279   -551    -63       O
ATOM    435  CB  LEU A  92     -14.153  28.617 -14.089  1.00 16.07           C
ANISOU  435  CB  LEU A  92     1734   1877   2493    412   -614     41       C
ATOM    436  CG  LEU A  92     -13.170  28.840 -12.938  1.00 16.75           C
ANISOU  436  CG  LEU A  92     1867   1863   2635    430   -563    -39       C
ATOM    437  CD1 LEU A  92     -11.753  28.603 -13.408  1.00 17.36           C
ANISOU  437  CD1 LEU A  92     2000   1906   2690    356   -538    -27       C
ATOM    438  CD2 LEU A  92     -13.321  30.262 -12.413  1.00 18.71           C
ANISOU  438  CD2 LEU A  92     2135   1995   2981    530   -580    -50       C
ATOM    439  N   CYS A  93     -13.866  25.358 -13.024  1.00 14.18           N
ANISOU  439  N   CYS A  93     1603   1699   2087    222   -492    -99       N
ATOM    440  CA  CYS A  93     -14.097  24.481 -11.885  1.00 14.38           C
ANISOU  440  CA  CYS A  93     1667   1719   2077    194   -435   -142       C
ATOM    441  C   CYS A  93     -13.074  24.819 -10.819  1.00 14.15           C
ANISOU  441  C   CYS A  93     1668   1628   2080    299   -414   -172       C
ATOM    442  O   CYS A  93     -11.879  24.904 -11.114  1.00 14.98           O
ANISOU  442  O   CYS A  93     1807   1688   2195    341   -421   -170       O
ATOM    443  CB  CYS A  93     -13.929  23.025 -12.307  1.00 14.15           C
ANISOU  443  CB  CYS A  93     1794   1634   1949     89   -400   -155       C
ATOM    444  SG  CYS A  93     -15.180  22.539 -13.494  1.00 17.24           S
ANISOU  444  SG  CYS A  93     2163   2121   2268   -103   -451   -150       S
ATOM    445  N   LEU A  94     -13.536  25.031  -9.592  1.00 13.69           N
ANISOU  445  N   LEU A  94     1580   1601   2021    332   -387   -204       N
ATOM    446  CA  LEU A  94     -12.661  25.438  -8.500  1.00 14.02           C
ANISOU  446  CA  LEU A  94     1652   1614   2062    415   -393   -248       C
ATOM    447  C   LEU A  94     -12.720  24.428  -7.368  1.00 13.48           C
ANISOU  447  C   LEU A  94     1677   1560   1886    411   -344   -248       C
ATOM    448  O   LEU A  94     -13.792  23.889  -7.064  1.00 15.03           O
ANISOU  448  O   LEU A  94     1877   1804   2032    338   -281   -231       O
ATOM    449  CB  LEU A  94     -13.105  26.791  -7.955  1.00 16.18           C
ANISOU  449  CB  LEU A  94     1858   1892   2395    481   -404   -303       C
ATOM    450  CG  LEU A  94     -13.171  27.951  -8.947  1.00 15.21           C
ANISOU  450  CG  LEU A  94     1690   1713   2378    507   -450   -280       C
ATOM    451  CD1 LEU A  94     -13.586  29.221  -8.221  1.00 18.02           C
ANISOU  451  CD1 LEU A  94     2047   2014   2784    608   -445   -351       C
ATOM    452  CD2 LEU A  94     -11.836  28.142  -9.633  1.00 16.35           C
ANISOU  452  CD2 LEU A  94     1867   1792   2551    462   -493   -254       C
ATOM    453  N   GLN A  95     -11.572  24.178  -6.730  1.00 13.32           N
ANISOU  453  N   GLN A  95     1722   1522   1819    482   -376   -253       N
ATOM    454  CA  GLN A  95     -11.524  23.295  -5.577  1.00 14.23           C
ANISOU  454  CA  GLN A  95     1957   1645   1806    509   -346   -227       C
ATOM    455  C   GLN A  95     -10.862  23.992  -4.400  1.00 15.26           C
ANISOU  455  C   GLN A  95     2073   1841   1882    587   -407   -283       C
ATOM    456  O   GLN A  95     -10.066  24.924  -4.561  1.00 15.76           O
ANISOU  456  O   GLN A  95     2051   1923   2015    608   -486   -340       O
ATOM    457  CB  GLN A  95     -10.800  21.981  -5.883  1.00 14.52           C
ANISOU  457  CB  GLN A  95     2134   1597   1786    556   -342   -155       C
ATOM    458  CG  GLN A  95     -11.377  21.263  -7.112  1.00 15.28           C
ANISOU  458  CG  GLN A  95     2291   1605   1911    453   -289   -132       C
ATOM    459  CD  GLN A  95     -10.788  21.766  -8.395  1.00 15.09           C
ANISOU  459  CD  GLN A  95     2173   1585   1975    476   -325   -157       C
ATOM    460  OE1 GLN A  95      -9.593  22.097  -8.440  1.00 15.13           O
ANISOU  460  OE1 GLN A  95     2116   1625   2007    589   -366   -162       O
ATOM    461  NE2 GLN A  95     -11.594  21.810  -9.457  1.00 14.48           N
ANISOU  461  NE2 GLN A  95     2074   1503   1926    357   -311   -164       N
ATOM    462  N   GLU A  96     -11.193  23.505  -3.203  1.00 15.36           N
ANISOU  462  N   GLU A  96     2189   1895   1751    601   -369   -266       N
ATOM    463  CA  GLU A  96     -10.760  24.104  -1.939  1.00 17.43           C
ANISOU  463  CA  GLU A  96     2472   2245   1904    657   -425   -334       C
ATOM    464  C   GLU A  96     -11.163  25.569  -1.867  1.00 17.65           C
ANISOU  464  C   GLU A  96     2412   2287   2008    637   -426   -469       C
ATOM    465  O   GLU A  96     -10.359  26.461  -1.577  1.00 18.60           O
ANISOU  465  O   GLU A  96     2510   2417   2139    645   -526   -561       O
ATOM    466  CB  GLU A  96      -9.266  23.905  -1.673  1.00 18.96           C
ANISOU  466  CB  GLU A  96     2665   2488   2052    747   -563   -314       C
ATOM    467  CG  GLU A  96      -8.911  22.483  -1.327  1.00 24.55           C
ANISOU  467  CG  GLU A  96     3518   3176   2634    842   -560   -177       C
ATOM    468  CD  GLU A  96      -7.577  22.357  -0.598  1.00 47.83           C
ANISOU  468  CD  GLU A  96     6449   6249   5474    980   -713   -152       C
ATOM    469  OE1 GLU A  96      -7.482  22.808   0.560  1.00 33.07           O
ANISOU  469  OE1 GLU A  96     4608   4499   3457    980   -781   -203       O
ATOM    470  OE2 GLU A  96      -6.617  21.807  -1.181  1.00 24.23           O
ANISOU  470  OE2 GLU A  96     3406   3265   2535   1100   -768    -87       O
ATOM    471  N   THR A  97     -12.441  25.817  -2.128  1.00 16.33           N
ANISOU  471  N   THR A  97     2199   2117   1890    610   -315   -482       N
ATOM    472  CA  THR A  97     -12.946  27.175  -1.955  1.00 17.44           C
ANISOU  472  CA  THR A  97     2292   2246   2089    655   -294   -607       C
ATOM    473  C   THR A  97     -12.905  27.609  -0.495  1.00 19.25           C
ANISOU  473  C   THR A  97     2625   2540   2151    702   -277   -722       C
ATOM    474  O   THR A  97     -12.750  28.802  -0.215  1.00 21.91           O
ANISOU  474  O   THR A  97     2997   2817   2513    740   -309   -863       O
ATOM    475  CB  THR A  97     -14.384  27.271  -2.439  1.00 19.66           C
ANISOU  475  CB  THR A  97     2464   2567   2437    666   -177   -584       C
ATOM    476  OG1 THR A  97     -15.192  26.393  -1.649  1.00 21.84           O
ANISOU  476  OG1 THR A  97     2755   2972   2571    625    -53   -542       O
ATOM    477  CG2 THR A  97     -14.489  26.926  -3.925  1.00 17.54           C
ANISOU  477  CG2 THR A  97     2106   2253   2304    605   -215   -486       C
ATOM    478  N   LYS A  98     -13.034  26.659   0.440  1.00 19.45           N
ANISOU  478  N   LYS A  98     2736   2668   1985    691   -225   -665       N
ATOM    479  CA  LYS A  98     -13.009  26.940   1.869  1.00 22.74           C
ANISOU  479  CA  LYS A  98     3276   3180   2185    731   -203   -763       C
ATOM    480  C   LYS A  98     -14.053  27.976   2.246  1.00 24.68           C
ANISOU  480  C   LYS A  98     3501   3447   2429    804    -69   -910       C
ATOM    481  O   LYS A  98     -13.892  28.718   3.216  1.00 27.22           O
ANISOU  481  O   LYS A  98     3941   3791   2612    854    -72  -1068       O
ATOM    482  CB  LYS A  98     -11.628  27.394   2.351  1.00 24.67           C
ANISOU  482  CB  LYS A  98     3591   3423   2360    729   -393   -845       C
ATOM    483  CG  LYS A  98     -10.483  26.506   1.904  1.00 24.35           C
ANISOU  483  CG  LYS A  98     3519   3390   2343    716   -532   -708       C
ATOM    484  CD  LYS A  98      -9.173  26.937   2.553  1.00 26.68           C
ANISOU  484  CD  LYS A  98     3828   3773   2537    707   -728   -789       C
ATOM    485  CE  LYS A  98      -8.029  26.077   2.072  1.00 32.73           C
ANISOU  485  CE  LYS A  98     4509   4590   3339    747   -855   -648       C
ATOM    486  NZ  LYS A  98      -6.754  26.481   2.723  1.00 36.76           N
ANISOU  486  NZ  LYS A  98     4966   5257   3743    729  -1065   -718       N
ATOM    487  N   CYS A  99     -15.131  28.054   1.481  1.00 22.86           N
ANISOU  487  N   CYS A  99     3124   3221   2342    827     46   -871       N
ATOM    488  CA  CYS A  99     -16.052  29.170   1.613  1.00 26.46           C
ANISOU  488  CA  CYS A  99     3527   3682   2846    965    159  -1006       C
ATOM    489  C   CYS A  99     -17.460  28.618   1.713  1.00 27.08           C
ANISOU  489  C   CYS A  99     3444   3959   2887    976    359   -934       C
ATOM    490  O   CYS A  99     -17.893  27.872   0.830  1.00 26.25           O
ANISOU  490  O   CYS A  99     3193   3897   2884    876    362   -791       O
ATOM    491  CB  CYS A  99     -15.921  30.100   0.408  1.00 26.92           C
ANISOU  491  CB  CYS A  99     3518   3563   3148   1021     68  -1023       C
ATOM    492  SG  CYS A  99     -16.922  31.552   0.512  1.00 30.04           S
ANISOU  492  SG  CYS A  99     3901   3897   3617   1261    184  -1178       S
ATOM    493  N   SER A 100     -18.162  28.985   2.784  1.00 30.75           N
ANISOU  493  N   SER A 100     3932   4562   3191   1080    528  -1044       N
ATOM    494  CA  SER A 100     -19.554  28.597   2.949  1.00 35.35           C
ANISOU  494  CA  SER A 100     4308   5389   3733   1091    748   -990       C
ATOM    495  C   SER A 100     -20.373  29.080   1.756  1.00 33.32           C
ANISOU  495  C   SER A 100     3789   5151   3720   1188    747   -957       C
ATOM    496  O   SER A 100     -20.107  30.143   1.185  1.00 30.84           O
ANISOU  496  O   SER A 100     3503   4654   3559   1350    648  -1038       O
ATOM    497  CB  SER A 100     -20.090  29.211   4.242  1.00 39.01           C
ANISOU  497  CB  SER A 100     4840   5993   3990   1250    943  -1155       C
ATOM    498  OG  SER A 100     -21.485  29.446   4.179  1.00 44.68           O
ANISOU  498  OG  SER A 100     5295   6916   4765   1352   1144  -1146       O
ATOM    499  N   GLU A 101     -21.362  28.276   1.359  1.00 28.63           N
ANISOU  499  N   GLU A 101     3212   3346   4319    305    212   -423       N
ATOM    500  CA  GLU A 101     -22.210  28.654   0.232  1.00 28.73           C
ANISOU  500  CA  GLU A 101     3151   3251   4514    465    125   -516       C
ATOM    501  C   GLU A 101     -22.979  29.946   0.500  1.00 62.78           C
ANISOU  501  C   GLU A 101     7347   7620   8886    596    361   -604       C
ATOM    502  O   GLU A 101     -23.459  30.580  -0.445  1.00 31.55           O
ANISOU  502  O   GLU A 101     3298   3595   5093    771    303   -591       O
ATOM    503  CB  GLU A 101     -23.163  27.504  -0.109  1.00 30.27           C
ANISOU  503  CB  GLU A 101     3203   3420   4877    331    -41   -404       C
ATOM    504  CG  GLU A 101     -22.469  26.214  -0.591  1.00 30.17           C
ANISOU  504  CG  GLU A 101     3388   3182   4893    240   -201   -376       C
ATOM    505  CD  GLU A 101     -23.421  25.032  -0.645  1.00 64.82           C
ANISOU  505  CD  GLU A 101     7710   7496   9422     -9   -326   -276       C
ATOM    506  OE1 GLU A 101     -23.052  23.929  -0.178  1.00 33.75           O
ANISOU  506  OE1 GLU A 101     3868   3381   5573   -122   -326   -156       O
ATOM    507  OE2 GLU A 101     -24.548  25.209  -1.154  1.00 67.31           O
ANISOU  507  OE2 GLU A 101     7855   7943   9777   -116   -433   -256       O
ATOM    508  N   ASN A 102     -23.090  30.360   1.761  1.00 31.49           N
ANISOU  508  N   ASN A 102     3390   3775   4799    503    661   -674       N
ATOM    509  CA  ASN A 102     -23.788  31.583   2.139  1.00 33.98           C
ANISOU  509  CA  ASN A 102     3659   4046   5205    660   1031   -816       C
ATOM    510  C   ASN A 102     -22.841  32.738   2.425  1.00 33.94           C
ANISOU  510  C   ASN A 102     4001   3901   4993    636   1235  -1049       C
ATOM    511  O   ASN A 102     -23.278  33.775   2.940  1.00 36.96           O
ANISOU  511  O   ASN A 102     4465   4154   5425    721   1651  -1246       O
ATOM    512  CB  ASN A 102     -24.680  31.324   3.350  1.00 37.00           C
ANISOU  512  CB  ASN A 102     3856   4650   5553    531   1331   -813       C
ATOM    513  CG  ASN A 102     -25.817  30.401   3.028  1.00 39.42           C
ANISOU  513  CG  ASN A 102     3780   5102   6095    543   1153   -546       C
ATOM    514  OD1 ASN A 102     -26.322  30.402   1.911  1.00 48.82           O
ANISOU  514  OD1 ASN A 102     4798   6221   7531    706    939   -395       O
ATOM    515  ND2 ASN A 102     -26.231  29.599   4.002  1.00115.36           N
ANISOU  515  ND2 ASN A 102    13253  14981  15599    293   1211   -442       N
ATOM    516  N   LYS A 103     -21.555  32.586   2.105  1.00 31.33           N
ANISOU  516  N   LYS A 103     3885   3579   4438    508    987  -1023       N
ATOM    517  CA  LYS A 103     -20.562  33.625   2.349  1.00 32.73           C
ANISOU  517  CA  LYS A 103     4396   3686   4355    374   1108  -1185       C
ATOM    518  C   LYS A 103     -19.724  33.890   1.107  1.00 29.36           C
ANISOU  518  C   LYS A 103     4047   3145   3961    514    808  -1096       C
ATOM    519  O   LYS A 103     -18.532  34.185   1.208  1.00 30.05           O
ANISOU  519  O   LYS A 103     4343   3321   3753    314    725  -1077       O
ATOM    520  CB  LYS A 103     -19.670  33.267   3.537  1.00 34.71           C
ANISOU  520  CB  LYS A 103     4791   4248   4151    -76   1136  -1155       C
ATOM    521  CG  LYS A 103     -20.435  33.081   4.836  1.00 36.17           C
ANISOU  521  CG  LYS A 103     4919   4628   4197   -310   1453  -1256       C
ATOM    522  CD  LYS A 103     -19.498  32.942   6.018  1.00 52.85           C
ANISOU  522  CD  LYS A 103     7186   7131   5764   -876   1472  -1191       C
ATOM    523  CE  LYS A 103     -20.277  32.853   7.318  1.00 63.74           C
ANISOU  523  CE  LYS A 103     8531   8766   6921  -1180   1825  -1331       C
ATOM    524  NZ  LYS A 103     -19.371  32.724   8.489  1.00 57.10           N
ANISOU  524  NZ  LYS A 103     7816   8417   5461  -1856   1808  -1210       N
ATOM    525  N   LEU A 104     -20.331  33.797  -0.069  1.00 28.35           N
ANISOU  525  N   LEU A 104     3728   2897   4146    798    636  -1002       N
ATOM    526  CA  LEU A 104     -19.574  33.960  -1.301  1.00 26.44           C
ANISOU  526  CA  LEU A 104     3537   2626   3883    886    352   -914       C
ATOM    527  C   LEU A 104     -19.116  35.409  -1.464  1.00 27.44           C
ANISOU  527  C   LEU A 104     3879   2570   3977    904    460   -990       C
ATOM    528  O   LEU A 104     -19.891  36.341  -1.227  1.00 30.75           O
ANISOU  528  O   LEU A 104     4311   2742   4630   1035    738  -1075       O
ATOM    529  CB  LEU A 104     -20.440  33.576  -2.495  1.00 31.79           C
ANISOU  529  CB  LEU A 104     3962   3293   4824   1063    143   -787       C
ATOM    530  CG  LEU A 104     -20.775  32.093  -2.611  1.00 30.43           C
ANISOU  530  CG  LEU A 104     3667   3235   4659    971    -14   -733       C
ATOM    531  CD1 LEU A 104     -21.800  31.889  -3.711  1.00 38.52           C
ANISOU  531  CD1 LEU A 104     4461   4305   5871   1004   -208   -611       C
ATOM    532  CD2 LEU A 104     -19.513  31.306  -2.896  1.00 28.99           C
ANISOU  532  CD2 LEU A 104     3656   3092   4265    899   -152   -738       C
ATOM    533  N   PRO A 105     -17.873  35.628  -1.889  1.00 25.97           N
ANISOU  533  N   PRO A 105     3854   2474   3538    786    273   -932       N
ATOM    534  CA  PRO A 105     -17.402  36.999  -2.126  1.00 27.27           C
ANISOU  534  CA  PRO A 105     4246   2449   3665    741    328   -967       C
ATOM    535  C   PRO A 105     -18.199  37.671  -3.235  1.00 30.11           C
ANISOU  535  C   PRO A 105     4437   2588   4415   1038    267   -846       C
ATOM    536  O   PRO A 105     -18.518  37.055  -4.257  1.00 28.13           O
ANISOU  536  O   PRO A 105     3924   2497   4267   1168      5   -679       O
ATOM    537  CB  PRO A 105     -15.942  36.804  -2.552  1.00 27.11           C
ANISOU  537  CB  PRO A 105     4303   2705   3295    563     56   -816       C
ATOM    538  CG  PRO A 105     -15.579  35.426  -2.134  1.00 35.90           C
ANISOU  538  CG  PRO A 105     5277   4098   4264    508    -15   -726       C
ATOM    539  CD  PRO A 105     -16.833  34.621  -2.151  1.00 27.57           C
ANISOU  539  CD  PRO A 105     4022   2943   3509    701     40   -791       C
ATOM    540  N   ALA A 106     -18.484  38.958  -3.040  1.00 31.51           N
ANISOU  540  N   ALA A 106     4779   2394   4799   1102    524   -905       N
ATOM    541  CA  ALA A 106     -19.204  39.726  -4.046  1.00 33.63           C
ANISOU  541  CA  ALA A 106     4834   2438   5508   1397    480   -659       C
ATOM    542  C   ALA A 106     -18.418  39.867  -5.343  1.00 31.95           C
ANISOU  542  C   ALA A 106     4557   2428   5154   1333     52   -408       C
ATOM    543  O   ALA A 106     -19.020  40.136  -6.387  1.00 33.26           O
ANISOU  543  O   ALA A 106     4422   2614   5602   1508   -126    -98       O
ATOM    544  CB  ALA A 106     -19.558  41.110  -3.492  1.00 38.35           C
ANISOU  544  CB  ALA A 106     5657   2555   6360   1467    873   -755       C
ATOM    545  N   GLU A 107     -17.094  39.706  -5.300  1.00 29.70           N
ANISOU  545  N   GLU A 107     4502   2362   4422   1059   -115   -478       N
ATOM    546  CA  GLU A 107     -16.291  39.819  -6.512  1.00 28.67           C
ANISOU  546  CA  GLU A 107     4295   2489   4109    991   -478   -247       C
ATOM    547  C   GLU A 107     -16.686  38.787  -7.566  1.00 27.09           C
ANISOU  547  C   GLU A 107     3765   2630   3896   1089   -739   -126       C
ATOM    548  O   GLU A 107     -16.415  38.997  -8.755  1.00 32.49           O
ANISOU  548  O   GLU A 107     4319   3527   4498   1051  -1008     87       O
ATOM    549  CB  GLU A 107     -14.803  39.697  -6.170  1.00 26.92           C
ANISOU  549  CB  GLU A 107     4303   2522   3403    695   -566   -290       C
ATOM    550  CG  GLU A 107     -14.219  40.881  -5.402  1.00 29.24           C
ANISOU  550  CG  GLU A 107     4980   2554   3577    415   -407   -364       C
ATOM    551  CD  GLU A 107     -14.378  40.764  -3.893  1.00 30.34           C
ANISOU  551  CD  GLU A 107     5369   2556   3601    226    -69   -659       C
ATOM    552  OE1 GLU A 107     -15.079  39.843  -3.424  1.00 31.01           O
ANISOU  552  OE1 GLU A 107     5285   2709   3786    377     50   -770       O
ATOM    553  OE2 GLU A 107     -13.796  41.598  -3.171  1.00 36.78           O
ANISOU  553  OE2 GLU A 107     6569   3226   4181   -147     71   -778       O
ATOM    554  N   LEU A 108     -17.334  37.690  -7.162  1.00 29.47           N
ANISOU  554  N   LEU A 108     5565   1631   4000    456   -475   -534       N
ATOM    555  CA  LEU A 108     -17.852  36.719  -8.120  1.00 30.46           C
ANISOU  555  CA  LEU A 108     5533   1936   4104    555   -475   -378       C
ATOM    556  C   LEU A 108     -18.986  37.281  -8.966  1.00 62.52           C
ANISOU  556  C   LEU A 108     9648   5961   8144    836   -415   -219       C
ATOM    557  O   LEU A 108     -19.291  36.714 -10.021  1.00 37.26           O
ANISOU  557  O   LEU A 108     6299   2931   4927    872   -412    -59       O
ATOM    558  CB  LEU A 108     -18.353  35.491  -7.375  1.00 27.58           C
ANISOU  558  CB  LEU A 108     4916   1911   3650    635   -483   -441       C
ATOM    559  CG  LEU A 108     -17.248  34.711  -6.671  1.00 26.04           C
ANISOU  559  CG  LEU A 108     4601   1832   3462    377   -555   -544       C
ATOM    560  CD1 LEU A 108     -17.841  33.764  -5.644  1.00 33.17           C
ANISOU  560  CD1 LEU A 108     5354   2992   4256    495   -551   -608       C
ATOM    561  CD2 LEU A 108     -16.404  33.937  -7.675  1.00 26.89           C
ANISOU  561  CD2 LEU A 108     4508   2058   3651    153   -572   -432       C
ATOM    562  N   GLN A 109     -19.629  38.365  -8.523  1.00 43.46           N
ANISOU  562  N   GLN A 109     7376   3412   5726   1013   -363   -262       N
ATOM    563  CA  GLN A 109     -20.693  38.970  -9.314  1.00 61.03           C
ANISOU  563  CA  GLN A 109     9620   5627   7942   1275   -320   -107       C
ATOM    564  C   GLN A 109     -20.154  39.694 -10.538  1.00 65.58           C
ANISOU  564  C   GLN A 109    10330   6002   8586   1161   -312     80       C
ATOM    565  O   GLN A 109     -20.922  39.998 -11.456  1.00 70.63           O
ANISOU  565  O   GLN A 109    10958   6680   9198   1353   -302    253       O
ATOM    566  CB  GLN A 109     -21.512  39.929  -8.451  1.00 88.04           C
ANISOU  566  CB  GLN A 109    13150   8946  11354   1498   -269   -217       C
ATOM    567  CG  GLN A 109     -22.646  39.263  -7.688  1.00 83.65           C
ANISOU  567  CG  GLN A 109    12408   8676  10698   1734   -237   -299       C
ATOM    568  CD  GLN A 109     -22.867  39.872  -6.316  1.00124.78           C
ANISOU  568  CD  GLN A 109    17739  13801  15871   1819   -190   -504       C
ATOM    569  OE1 GLN A 109     -22.789  41.089  -6.144  1.00100.26           O
ANISOU  569  OE1 GLN A 109    14847  10421  12827   1852   -168   -555       O
ATOM    570  NE2 GLN A 109     -23.151  39.026  -5.332  1.00 68.07           N
ANISOU  570  NE2 GLN A 109    10426   6855   8584   1857   -168   -622       N
ATOM    571  N   GLU A 110     -18.852  39.970 -10.573  1.00 38.91           N
ANISOU  571  N   GLU A 110     7054   2439   5291    844   -316     54       N
ATOM    572  CA  GLU A 110     -18.215  40.666 -11.683  1.00 61.03           C
ANISOU  572  CA  GLU A 110     9977   5054   8160    691   -281    239       C
ATOM    573  C   GLU A 110     -17.586  39.700 -12.676  1.00 78.37           C
ANISOU  573  C   GLU A 110    12047   7415  10315    507   -291    375       C
ATOM    574  O   GLU A 110     -16.587  40.033 -13.323  1.00 69.82           O
ANISOU  574  O   GLU A 110    11020   6215   9292    247   -248    471       O
ATOM    575  CB  GLU A 110     -17.176  41.665 -11.167  1.00 93.79           C
ANISOU  575  CB  GLU A 110    14279   8912  12443    437   -258    135       C
ATOM    576  N  ALEU A 111     -18.101  38.478 -12.752  0.28 66.64           N
ANISOU  576  N  ALEU A 111    10375   6208   8736    621   -339    369       N
ATOM    577  CA ALEU A 111     -17.491  37.465 -13.594  0.28 40.20           C
ANISOU  577  CA ALEU A 111     6821   3103   5350    424   -339    448       C
ATOM    578  C  ALEU A 111     -18.125  37.534 -14.973  0.28 42.43           C
ANISOU  578  C  ALEU A 111     7103   3497   5521    583   -323    682       C
ATOM    579  O  ALEU A 111     -19.323  37.238 -15.107  0.28 75.85           O
ANISOU  579  O  ALEU A 111    11232   7919   9669    872   -366    711       O
ATOM    580  CB ALEU A 111     -17.657  36.085 -12.984  0.28 29.54           C
ANISOU  580  CB ALEU A 111     5158   2095   3972    414   -383    299       C
ATOM    581  CG ALEU A 111     -16.287  35.583 -12.526  0.28 40.46           C
ANISOU  581  CG ALEU A 111     6439   3496   5438     82   -392    179       C
ATOM    582  CD1ALEU A 111     -16.395  34.633 -11.352  0.28 31.27           C
ANISOU  582  CD1ALEU A 111     5095   2517   4271     99   -446      3       C
ATOM    583  CD2ALEU A 111     -15.549  34.940 -13.687  0.28 78.56           C
ANISOU  583  CD2ALEU A 111    11103   8495  10252   -110   -350    283       C
ATOM    584  N  BLEU A 111     -18.200  38.529 -12.868  0.72 67.20           N
ANISOU  584  N  BLEU A 111    10452   6281   8800    647   -336    393       N
ATOM    585  CA BLEU A 111     -17.755  37.519 -13.829  0.72 40.75           C
ANISOU  585  CA BLEU A 111     6899   3190   5395    492   -338    494       C
ATOM    586  C  BLEU A 111     -18.866  37.263 -14.847  0.72 35.90           C
ANISOU  586  C  BLEU A 111     6194   2795   4652    758   -354    663       C
ATOM    587  O  BLEU A 111     -19.466  36.180 -14.872  0.72 32.62           O
ANISOU  587  O  BLEU A 111     5506   2716   4174    840   -393    608       O
ATOM    588  CB BLEU A 111     -17.381  36.226 -13.107  0.72 36.78           C
ANISOU  588  CB BLEU A 111     6108   2963   4903    353   -374    315       C
ATOM    589  CG BLEU A 111     -16.000  35.627 -13.377  0.72 32.20           C
ANISOU  589  CG BLEU A 111     5389   2465   4381      8   -357    287       C
ATOM    590  CD1BLEU A 111     -14.907  36.663 -13.199  0.72 50.89           C
ANISOU  590  CD1BLEU A 111     7968   4509   6858   -237   -329    277       C
ATOM    591  CD2BLEU A 111     -15.753  34.420 -12.473  0.72 39.81           C
ANISOU  591  CD2BLEU A 111     6105   3657   5366    -60   -410    115       C
ATOM    592  N  APRO A 112     -17.384  37.926 -16.008  0.28 34.33           N
ANISOU  592  N  APRO A 112     6182   2382   4478    406   -263    856       N
ATOM    593  CA APRO A 112     -17.977  38.141 -17.332  0.28 35.48           C
ANISOU  593  CA APRO A 112     6382   2623   4478    574   -254   1102       C
ATOM    594  C  APRO A 112     -18.072  36.824 -18.085  0.28 39.93           C
ANISOU  594  C  APRO A 112     6634   3627   4912    537   -278   1090       C
ATOM    595  O  APRO A 112     -17.060  36.179 -18.369  0.28 43.03           O
ANISOU  595  O  APRO A 112     6894   4141   5316    262   -224   1042       O
ATOM    596  CB APRO A 112     -16.988  39.099 -18.002  0.28 36.29           C
ANISOU  596  CB APRO A 112     6728   2443   4617    346   -153   1282       C
ATOM    597  CG APRO A 112     -15.663  38.784 -17.356  0.28 53.33           C
ANISOU  597  CG APRO A 112     8803   4545   6917    -29   -110   1112       C
ATOM    598  CD APRO A 112     -15.926  38.134 -16.013  0.28 51.10           C
ANISOU  598  CD APRO A 112     8354   4357   6707     28   -197    836       C
ATOM    599  N  BPRO A 112     -19.153  38.233 -15.722  0.72 64.70           N
ANISOU  599  N  BPRO A 112    10066   6261   8257    889   -333    875       N
ATOM    600  CA BPRO A 112     -20.340  38.107 -16.587  0.72 44.28           C
ANISOU  600  CA BPRO A 112     7368   3918   5537   1178   -377   1017       C
ATOM    601  C  BPRO A 112     -20.281  36.962 -17.589  0.72 48.31           C
ANISOU  601  C  BPRO A 112     7642   4801   5912   1098   -407   1074       C
ATOM    602  O  BPRO A 112     -21.344  36.471 -17.994  0.72 34.50           O
ANISOU  602  O  BPRO A 112     5717   3333   4059   1322   -483   1100       O
ATOM    603  CB BPRO A 112     -20.423  39.473 -17.289  0.72 40.80           C
ANISOU  603  CB BPRO A 112     7139   3254   5108   1233   -335   1204       C
ATOM    604  CG BPRO A 112     -19.501  40.376 -16.517  0.72 61.47           C
ANISOU  604  CG BPRO A 112     9964   5499   7893   1025   -266   1115       C
ATOM    605  CD BPRO A 112     -18.431  39.492 -15.966  0.72 52.65           C
ANISOU  605  CD BPRO A 112     8772   4413   6820    730   -258    964       C
ATOM    606  N  AGLY A 113     -19.298  36.419 -18.397  0.28 49.96           N
ANISOU  606  N  AGLY A 113     7777   5138   6069    819   -359   1115       N
ATOM    607  CA AGLY A 113     -19.487  35.194 -19.139  0.28 29.86           C
ANISOU  607  CA AGLY A 113     4955   2990   3402    787   -397   1079       C
ATOM    608  C  AGLY A 113     -19.282  33.925 -18.349  0.28 25.91           C
ANISOU  608  C  AGLY A 113     4178   2675   2993    654   -413    840       C
ATOM    609  O  AGLY A 113     -19.046  32.877 -18.949  0.28 23.77           O
ANISOU  609  O  AGLY A 113     3706   2665   2662    541   -417    782       O
ATOM    610  N  BGLY A 113     -19.093  36.520 -18.003  0.72 29.52           N
ANISOU  610  N  BGLY A 113     5214   2464   3537    773   -347   1067       N
ATOM    611  CA BGLY A 113     -18.977  35.413 -18.936  0.72 28.41           C
ANISOU  611  CA BGLY A 113     4836   2685   3272    682   -358   1070       C
ATOM    612  C  BGLY A 113     -19.087  34.037 -18.321  0.72 25.33           C
ANISOU  612  C  BGLY A 113     4135   2557   2932    619   -399    846       C
ATOM    613  O  BGLY A 113     -18.953  33.030 -19.021  0.72 30.29           O
ANISOU  613  O  BGLY A 113     4567   3459   3483    532   -407    806       O
ATOM    614  N   LEU A 114     -19.347  33.981 -17.021  1.00 24.05           N
ANISOU  614  N   LEU A 114     3941   2304   2891    668   -421    699       N
ATOM    615  CA  LEU A 114     -19.414  32.761 -16.218  1.00 22.86           C
ANISOU  615  CA  LEU A 114     3538   2343   2807    604   -447    510       C
ATOM    616  C   LEU A 114     -20.531  32.927 -15.199  1.00 22.84           C
ANISOU  616  C   LEU A 114     3516   2331   2832    840   -481    444       C
ATOM    617  O   LEU A 114     -20.342  32.789 -13.988  1.00 24.93           O
ANISOU  617  O   LEU A 114     3774   2522   3176    799   -468    315       O
ATOM    618  CB  LEU A 114     -18.078  32.446 -15.546  1.00 22.49           C
ANISOU  618  CB  LEU A 114     3474   2197   2876    327   -408    396       C
ATOM    619  CG  LEU A 114     -16.918  32.099 -16.484  1.00 21.25           C
ANISOU  619  CG  LEU A 114     3265   2103   2708     87   -351    432       C
ATOM    620  CD1 LEU A 114     -15.595  32.047 -15.724  1.00 23.30           C
ANISOU  620  CD1 LEU A 114     3511   2240   3103   -161   -324    329       C
ATOM    621  CD2 LEU A 114     -17.164  30.778 -17.202  1.00 24.27           C
ANISOU  621  CD2 LEU A 114     3400   2796   3024     83   -368    380       C
ATOM    622  N   SER A 115     -21.720  33.257 -15.705  1.00 23.58           N
ANISOU  622  N   SER A 115     3594   2522   2843   1107   -523    540       N
ATOM    623  CA  SER A 115     -22.795  33.770 -14.866  1.00 27.37           C
ANISOU  623  CA  SER A 115     4096   2958   3345   1382   -529    509       C
ATOM    624  C   SER A 115     -23.567  32.674 -14.154  1.00 24.60           C
ANISOU  624  C   SER A 115     3454   2875   3020   1419   -538    381       C
ATOM    625  O   SER A 115     -24.268  32.966 -13.183  1.00 28.81           O
ANISOU  625  O   SER A 115     3985   3383   3579   1597   -506    319       O
ATOM    626  CB  SER A 115     -23.758  34.629 -15.691  1.00 27.61           C
ANISOU  626  CB  SER A 115     4201   2995   3295   1664   -569    670       C
ATOM    627  OG  SER A 115     -24.472  33.850 -16.640  1.00 28.10           O
ANISOU  627  OG  SER A 115     4007   3404   3267   1687   -637    704       O
ATOM    628  N   HIS A 116     -23.455  31.428 -14.602  1.00 23.61           N
ANISOU  628  N   HIS A 116     3092   2991   2889   1253   -565    338       N
ATOM    629  C   HIS A 116     -23.140  29.664 -13.001  1.00 20.31           C
ANISOU  629  C   HIS A 116     2412   2706   2599   1013   -513    128       C
ATOM    630  O   HIS A 116     -22.194  28.992 -13.422  1.00 20.43           O
ANISOU  630  O   HIS A 116     2391   2728   2642    795   -522    103       O
ATOM    631  CA AHIS A 116     -24.128  30.304 -13.965  0.43 21.44           C
ANISOU  631  CA AHIS A 116     2546   2941   2660   1239   -562    233       C
ATOM    632  CB AHIS A 116     -24.622  29.323 -15.023  0.43 22.36           C
ANISOU  632  CB AHIS A 116     2418   3341   2737   1189   -632    234       C
ATOM    633  CG AHIS A 116     -25.478  29.967 -16.069  0.43 21.86           C
ANISOU  633  CG AHIS A 116     2369   3359   2579   1330   -678    334       C
ATOM    634  ND1AHIS A 116     -25.015  30.265 -17.333  0.43 45.97           N
ANISOU  634  ND1AHIS A 116     5521   6434   5512   1331   -742    435       N
ATOM    635  CD2AHIS A 116     -26.760  30.398 -16.025  0.43 42.50           C
ANISOU  635  CD2AHIS A 116     4914   6044   5189   1483   -673    354       C
ATOM    636  CE1AHIS A 116     -25.981  30.839 -18.028  0.43 27.01           C
ANISOU  636  CE1AHIS A 116     3115   4109   3040   1477   -782    514       C
ATOM    637  NE2AHIS A 116     -27.049  30.933 -17.257  0.43 25.68           N
ANISOU  637  NE2AHIS A 116     2836   3972   2951   1576   -748    461       N
ATOM    638  CA BHIS A 116     -24.127  30.304 -13.963  0.57 22.44           C
ANISOU  638  CA BHIS A 116     2673   3067   2787   1239   -562    233       C
ATOM    639  CB BHIS A 116     -24.619  29.318 -15.016  0.57 22.22           C
ANISOU  639  CB BHIS A 116     2399   3322   2720   1188   -632    234       C
ATOM    640  CG BHIS A 116     -25.459  29.960 -16.073  0.57 33.05           C
ANISOU  640  CG BHIS A 116     3787   4775   3996   1328   -679    334       C
ATOM    641  ND1BHIS A 116     -26.801  30.221 -15.898  0.57 26.17           N
ANISOU  641  ND1BHIS A 116     2814   3994   3136   1461   -666    334       N
ATOM    642  CD2BHIS A 116     -25.141  30.424 -17.304  0.57 22.94           C
ANISOU  642  CD2BHIS A 116     2618   3503   2594   1362   -740    447       C
ATOM    643  CE1BHIS A 116     -27.278  30.803 -16.985  0.57 51.04           C
ANISOU  643  CE1BHIS A 116     6000   7204   6191   1576   -734    432       C
ATOM    644  NE2BHIS A 116     -26.291  30.939 -17.853  0.57 33.02           N
ANISOU  644  NE2BHIS A 116     3856   4871   3819   1516   -775    508       N
ATOM    645  N   GLN A 117     -23.343  29.899 -11.712  1.00 21.15           N
ANISOU  645  N   GLN A 117     2569   2739   2729   1085   -463     68       N
ATOM    646  CA  GLN A 117     -22.366  29.544 -10.693  1.00 19.45           C
ANISOU  646  CA  GLN A 117     2413   2420   2557    909   -438    -16       C
ATOM    647  C   GLN A 117     -22.991  28.640  -9.647  1.00 20.24           C
ANISOU  647  C   GLN A 117     2344   2678   2668    927   -392    -67       C
ATOM    648  O   GLN A 117     -24.059  28.954  -9.105  1.00 21.62           O
ANISOU  648  O   GLN A 117     2480   2930   2804   1126   -340    -70       O
ATOM    649  CB  GLN A 117     -21.807  30.806 -10.036  1.00 20.57           C
ANISOU  649  CB  GLN A 117     2840   2292   2682    949   -424    -51       C
ATOM    650  CG  GLN A 117     -21.259  31.781 -11.040  1.00 22.54           C
ANISOU  650  CG  GLN A 117     3278   2352   2934    922   -446     31       C
ATOM    651  CD  GLN A 117     -20.665  33.010 -10.408  1.00 24.28           C
ANISOU  651  CD  GLN A 117     3790   2263   3170    918   -435    -18       C
ATOM    652  OE1 GLN A 117     -20.594  33.122  -9.184  1.00 27.48           O
ANISOU  652  OE1 GLN A 117     4261   2613   3567    932   -423   -140       O
ATOM    653  NE2 GLN A 117     -20.228  33.942 -11.239  1.00 25.78           N
ANISOU  653  NE2 GLN A 117     4171   2249   3376    887   -436     76       N
ATOM    654  N   TYR A 118     -22.318  27.528  -9.366  1.00 17.86           N
ANISOU  654  N   TYR A 118     1942   2423   2422    729   -400    -96       N
ATOM    655  CA  TYR A 118     -22.799  26.500  -8.457  1.00 17.98           C
ANISOU  655  CA  TYR A 118     1802   2574   2456    704   -350   -106       C
ATOM    656  C   TYR A 118     -21.689  26.174  -7.481  1.00 18.51           C
ANISOU  656  C   TYR A 118     1964   2544   2525    572   -363   -141       C
ATOM    657  O   TYR A 118     -20.508  26.180  -7.841  1.00 16.85           O
ANISOU  657  O   TYR A 118     1819   2227   2358    434   -424   -161       O
ATOM    658  CB  TYR A 118     -23.228  25.243  -9.236  1.00 17.99           C
ANISOU  658  CB  TYR A 118     1558   2736   2541    601   -363    -87       C
ATOM    659  CG  TYR A 118     -24.106  25.625 -10.391  1.00 19.83           C
ANISOU  659  CG  TYR A 118     1705   3078   2752    708   -396    -63       C
ATOM    660  CD1 TYR A 118     -25.458  25.825 -10.208  1.00 19.98           C
ANISOU  660  CD1 TYR A 118     1646   3199   2747    820   -337    -34       C
ATOM    661  CD2 TYR A 118     -23.569  25.842 -11.653  1.00 19.78           C
ANISOU  661  CD2 TYR A 118     1742   3042   2730    659   -467    -57       C
ATOM    662  CE1 TYR A 118     -26.266  26.220 -11.254  1.00 21.84           C
ANISOU  662  CE1 TYR A 118     1840   3503   2953    887   -374     -4       C
ATOM    663  CE2 TYR A 118     -24.371  26.240 -12.706  1.00 20.28           C
ANISOU  663  CE2 TYR A 118     1775   3194   2736    744   -496    -13       C
ATOM    664  CZ  TYR A 118     -25.710  26.417 -12.500  1.00 20.15           C
ANISOU  664  CZ  TYR A 118     1679   3268   2708    852   -458     11       C
ATOM    665  OH  TYR A 118     -26.504  26.819 -13.550  1.00 22.29           O
ANISOU  665  OH  TYR A 118     1915   3632   2923    939   -510     50       O
ATOM    666  N   TRP A 119     -22.072  25.899  -6.245  1.00 17.04           N
ANISOU  666  N   TRP A 119     1774   2419   2279    623   -304   -142       N
ATOM    667  CA  TRP A 119     -21.119  25.749  -5.166  1.00 16.87           C
ANISOU  667  CA  TRP A 119     1867   2332   2210    543   -335   -171       C
ATOM    668  C   TRP A 119     -21.566  24.607  -4.278  1.00 17.54           C
ANISOU  668  C   TRP A 119     1834   2554   2278    522   -269   -103       C
ATOM    669  O   TRP A 119     -22.763  24.421  -4.045  1.00 20.56           O
ANISOU  669  O   TRP A 119     2108   3071   2632    617   -164    -62       O
ATOM    670  CB  TRP A 119     -21.085  27.036  -4.337  1.00 18.47           C
ANISOU  670  CB  TRP A 119     2297   2439   2282    667   -327   -256       C
ATOM    671  CG  TRP A 119     -20.846  28.230  -5.183  1.00 19.32           C
ANISOU  671  CG  TRP A 119     2543   2378   2419    702   -367   -296       C
ATOM    672  CD1 TRP A 119     -21.784  29.048  -5.732  1.00 18.91           C
ANISOU  672  CD1 TRP A 119     2524   2306   2357    883   -321   -284       C
ATOM    673  CD2 TRP A 119     -19.576  28.717  -5.625  1.00 18.56           C
ANISOU  673  CD2 TRP A 119     2564   2109   2378    547   -456   -334       C
ATOM    674  NE1 TRP A 119     -21.177  30.031  -6.472  1.00 20.30           N
ANISOU  674  NE1 TRP A 119     2865   2279   2569    854   -374   -294       N
ATOM    675  CE2 TRP A 119     -19.819  29.845  -6.424  1.00 19.24           C
ANISOU  675  CE2 TRP A 119     2779   2053   2480    630   -447   -327       C
ATOM    676  CE3 TRP A 119     -18.253  28.314  -5.409  1.00 18.24           C
ANISOU  676  CE3 TRP A 119     2518   2031   2381    350   -540   -363       C
ATOM    677  CZ2 TRP A 119     -18.791  30.582  -7.007  1.00 20.21           C
ANISOU  677  CZ2 TRP A 119     3037   1981   2659    492   -499   -339       C
ATOM    678  CZ3 TRP A 119     -17.236  29.044  -5.986  1.00 18.42           C
ANISOU  678  CZ3 TRP A 119     2639   1893   2468    217   -596   -397       C
ATOM    679  CH2 TRP A 119     -17.507  30.165  -6.776  1.00 20.17           C
ANISOU  679  CH2 TRP A 119     3000   1961   2703    272   -566   -381       C
ATOM    680  N   SER A 120     -20.604  23.854  -3.768  1.00 18.58           N
ANISOU  680  N   SER A 120     1977   2654   2428    401   -326    -77       N
ATOM    681  CA  SER A 120     -20.881  22.864  -2.739  1.00 18.71           C
ANISOU  681  CA  SER A 120     1943   2766   2399    388   -266     18       C
ATOM    682  C   SER A 120     -19.816  22.997  -1.671  1.00 18.37           C
ANISOU  682  C   SER A 120     2056   2686   2237    371   -353      1       C
ATOM    683  O   SER A 120     -18.622  22.887  -1.966  1.00 21.62           O
ANISOU  683  O   SER A 120     2483   3009   2723    274   -476    -30       O
ATOM    684  CB  SER A 120     -20.889  21.443  -3.303  1.00 20.71           C
ANISOU  684  CB  SER A 120     2019   3024   2828    260   -259    105       C
ATOM    685  OG  SER A 120     -21.206  20.507  -2.277  1.00 23.52           O
ANISOU  685  OG  SER A 120     2348   3443   3144    244   -185    231       O
ATOM    686  N   ALA A 121     -20.239  23.216  -0.440  1.00 18.76           N
ANISOU  686  N   ALA A 121     2206   2831   2093    467   -290     15       N
ATOM    687  CA  ALA A 121     -19.340  23.328   0.692  1.00 20.49           C
ANISOU  687  CA  ALA A 121     2577   3061   2147    465   -386     -6       C
ATOM    688  C   ALA A 121     -19.819  22.374   1.773  1.00 23.96           C
ANISOU  688  C   ALA A 121     3000   3643   2458    496   -293    151       C
ATOM    689  O   ALA A 121     -20.961  21.899   1.731  1.00 25.30           O
ANISOU  689  O   ALA A 121     3058   3901   2654    524   -128    248       O
ATOM    690  CB  ALA A 121     -19.337  24.773   1.212  1.00 26.82           C
ANISOU  690  CB  ALA A 121     3582   3834   2774    566   -404   -179       C
ATOM    691  N   PRO A 122     -18.956  22.040   2.730  1.00 22.00           N
ANISOU  691  N   PRO A 122     2851   3432   2074    482   -398    197       N
ATOM    692  CA  PRO A 122     -19.343  21.090   3.780  1.00 26.66           C
ANISOU  692  CA  PRO A 122     3454   4155   2522    511   -310    390       C
ATOM    693  C   PRO A 122     -20.656  21.460   4.454  1.00 50.23           C
ANISOU  693  C   PRO A 122     6475   7299   5313    626    -96    403       C
ATOM    694  O   PRO A 122     -20.947  22.632   4.704  1.00 33.39           O
ANISOU  694  O   PRO A 122     4455   5201   3031    735    -70    228       O
ATOM    695  CB  PRO A 122     -18.176  21.162   4.768  1.00 29.00           C
ANISOU  695  CB  PRO A 122     3900   4495   2623    526   -494    377       C
ATOM    696  CG  PRO A 122     -17.003  21.521   3.925  1.00 26.18           C
ANISOU  696  CG  PRO A 122     3500   3996   2451    438   -687    244       C
ATOM    697  CD  PRO A 122     -17.534  22.419   2.833  1.00 22.99           C
ANISOU  697  CD  PRO A 122     3057   3489   2189    425   -614     95       C
ATOM    698  N   SER A 123     -21.446  20.435   4.749  1.00 39.80           N
ANISOU  698  N   SER A 123     4120   7594   3408    819    636    450       N
ATOM    699  CA  SER A 123     -22.736  20.609   5.401  1.00 55.11           C
ANISOU  699  CA  SER A 123     5706  10085   5149   1005   1153    405       C
ATOM    700  C   SER A 123     -22.586  21.010   6.870  1.00 52.99           C
ANISOU  700  C   SER A 123     5805  10107   4220    758   1559    109       C
ATOM    701  O   SER A 123     -21.683  20.541   7.565  1.00 70.02           O
ANISOU  701  O   SER A 123     8289  12303   6011    185   1279    226       O
ATOM    702  CB  SER A 123     -23.548  19.320   5.283  1.00 48.16           C
ANISOU  702  CB  SER A 123     4227   9680   4393    724    985    908       C
ATOM    703  OG  SER A 123     -23.052  18.325   6.162  1.00 74.33           O
ANISOU  703  OG  SER A 123     7617  13236   7388     84    762   1178       O
ATOM    704  N   LYS A 125     -20.620  22.957   9.126  1.00 80.64           N
ANISOU  704  N   LYS A 125    11017  13274   6349    137   1967   -928       N
ATOM    705  CA  LYS A 125     -19.181  23.136   8.973  1.00 85.61           C
ANISOU  705  CA  LYS A 125    12147  13420   6959   -178   1421   -876       C
ATOM    706  C   LYS A 125     -18.879  24.353   8.101  1.00 88.53           C
ANISOU  706  C   LYS A 125    12811  13091   7735    411   1491  -1282       C
ATOM    707  O   LYS A 125     -19.769  24.871   7.425  1.00 88.21           O
ANISOU  707  O   LYS A 125    12475  12909   8134   1074   1834  -1458       O
ATOM    708  CB  LYS A 125     -18.554  21.880   8.366  1.00 52.23           C
ANISOU  708  CB  LYS A 125     7566   9121   3157   -473    721   -210       C
ATOM    709  N   GLU A 126     -17.626  24.807   8.120  1.00 69.53           N
ANISOU  709  N   GLU A 126    10942  10260   5216    135   1128  -1349       N
ATOM    710  CA  GLU A 126     -17.227  25.968   7.333  1.00 82.31           C
ANISOU  710  CA  GLU A 126    12803  11211   7259    581   1106  -1658       C
ATOM    711  C   GLU A 126     -15.708  26.050   7.281  1.00102.49           C
ANISOU  711  C   GLU A 126    15657  13424   9860    136    516  -1443       C
ATOM    712  O   GLU A 126     -15.018  25.608   8.204  1.00101.79           O
ANISOU  712  O   GLU A 126    15667  13573   9435   -469    258  -1206       O
ATOM    713  CB  GLU A 126     -17.795  27.265   7.924  1.00 83.60           C
ANISOU  713  CB  GLU A 126    13059  11274   7433    803   1629  -2232       C
ATOM    714  N   GLY A 127     -15.201  26.617   6.186  1.00 85.14           N
ANISOU  714  N   GLY A 127    13481  10676   8192    459    299  -1425       N
ATOM    715  CA  GLY A 127     -13.795  26.956   6.078  1.00 39.65           C
ANISOU  715  CA  GLY A 127     7926   4563   2575    132   -127  -1234       C
ATOM    716  C   GLY A 127     -12.872  25.847   5.639  1.00 62.52           C
ANISOU  716  C   GLY A 127    10637   7423   5694   -169   -636   -701       C
ATOM    717  O   GLY A 127     -11.664  25.930   5.880  1.00 41.71           O
ANISOU  717  O   GLY A 127     8089   4604   3155   -541   -925   -451       O
ATOM    718  N   TYR A 128     -13.395  24.807   5.001  1.00 36.38           N
ANISOU  718  N   TYR A 128     7011   4265   2548    -15   -735   -486       N
ATOM    719  CA  TYR A 128     -12.534  23.766   4.472  1.00 32.73           C
ANISOU  719  CA  TYR A 128     6199   3679   2557   -260  -1137     13       C
ATOM    720  C   TYR A 128     -13.211  23.132   3.273  1.00 25.54           C
ANISOU  720  C   TYR A 128     4865   2741   2098    118  -1098     84       C
ATOM    721  O   TYR A 128     -14.420  23.275   3.059  1.00 25.34           O
ANISOU  721  O   TYR A 128     4657   2936   2036    471   -793   -106       O
ATOM    722  CB  TYR A 128     -12.152  22.717   5.526  1.00 31.79           C
ANISOU  722  CB  TYR A 128     5807   3878   2394   -826  -1280    429       C
ATOM    723  CG  TYR A 128     -13.248  21.741   5.873  1.00 31.97           C
ANISOU  723  CG  TYR A 128     5517   4388   2243   -884  -1183    595       C
ATOM    724  CD1 TYR A 128     -13.199  20.427   5.429  1.00 35.39           C
ANISOU  724  CD1 TYR A 128     5421   4778   3246   -960  -1322    976       C
ATOM    725  CD2 TYR A 128     -14.324  22.127   6.662  1.00 38.73           C
ANISOU  725  CD2 TYR A 128     6556   5716   2443   -874   -827    311       C
ATOM    726  CE1 TYR A 128     -14.198  19.529   5.746  1.00 41.19           C
ANISOU  726  CE1 TYR A 128     5826   5935   3891  -1057  -1248   1171       C
ATOM    727  CE2 TYR A 128     -15.326  21.232   6.993  1.00 38.14           C
ANISOU  727  CE2 TYR A 128     6057   6132   2302   -941   -670    502       C
ATOM    728  CZ  TYR A 128     -15.256  19.936   6.532  1.00 36.41           C
ANISOU  728  CZ  TYR A 128     5348   5899   2587  -1077   -967    996       C
ATOM    729  OH  TYR A 128     -16.253  19.042   6.854  1.00 61.07           O
ANISOU  729  OH  TYR A 128     8055   9494   5654  -1190   -852   1221       O
ATOM    730  N   SER A 129     -12.397  22.461   2.474  1.00 23.50           N
ANISOU  730  N   SER A 129     3152   3673   2104    613   -589   -459       N
ATOM    731  CA  SER A 129     -12.852  21.757   1.283  1.00 20.84           C
ANISOU  731  CA  SER A 129     2706   3239   1972    617   -442   -353       C
ATOM    732  C   SER A 129     -13.654  22.745   0.426  1.00 18.21           C
ANISOU  732  C   SER A 129     2399   2779   1743    611   -375   -485       C
ATOM    733  O   SER A 129     -13.311  23.928   0.372  1.00 18.92           O
ANISOU  733  O   SER A 129     2543   2790   1855    567   -482   -619       O
ATOM    734  CB  SER A 129     -13.572  20.502   1.725  1.00 22.39           C
ANISOU  734  CB  SER A 129     2896   3512   2101    681   -306   -195       C
ATOM    735  OG  SER A 129     -13.997  19.760   0.615  1.00 19.73           O
ANISOU  735  OG  SER A 129     2470   3063   1962    670   -197   -119       O
ATOM    736  N   GLY A 130     -14.713  22.287  -0.231  1.00 17.81           N
ANISOU  736  N   GLY A 130     2306   2693   1769    646   -223   -438       N
ATOM    737  CA  GLY A 130     -15.547  23.177  -1.020  1.00 18.60           C
ANISOU  737  CA  GLY A 130     2414   2690   1963    660   -177   -531       C
ATOM    738  C   GLY A 130     -15.146  23.216  -2.479  1.00 17.24           C
ANISOU  738  C   GLY A 130     2166   2414   1971    587   -200   -486       C
ATOM    739  O   GLY A 130     -13.959  23.317  -2.802  1.00 16.79           O
ANISOU  739  O   GLY A 130     2074   2338   1969    514   -288   -458       O
ATOM    740  N   VAL A 131     -16.129  23.138  -3.372  1.00 16.35           N
ANISOU  740  N   VAL A 131     2014   2260   1939    604   -121   -468       N
ATOM    741  CA  VAL A 131     -15.890  23.198  -4.804  1.00 15.36           C
ANISOU  741  CA  VAL A 131     1840   2069   1928    544   -135   -428       C
ATOM    742  C   VAL A 131     -16.895  24.159  -5.421  1.00 14.60           C
ANISOU  742  C   VAL A 131     1758   1902   1886    575   -137   -464       C
ATOM    743  O   VAL A 131     -17.940  24.478  -4.840  1.00 16.74           O
ANISOU  743  O   VAL A 131     2040   2183   2136    662    -93   -514       O
ATOM    744  CB  VAL A 131     -15.946  21.806  -5.486  1.00 15.54           C
ANISOU  744  CB  VAL A 131     1798   2118   1987    526    -70   -353       C
ATOM    745  CG1 VAL A 131     -14.804  20.927  -4.995  1.00 15.63           C
ANISOU  745  CG1 VAL A 131     1786   2165   1987    523    -82   -301       C
ATOM    746  CG2 VAL A 131     -17.297  21.136  -5.222  1.00 18.64           C
ANISOU  746  CG2 VAL A 131     2166   2536   2381    559      6   -334       C
ATOM    747  N   GLY A 132     -16.553  24.612  -6.618  1.00 14.78           N
ANISOU  747  N   GLY A 132     1771   1869   1976    516   -180   -419       N
ATOM    748  CA  GLY A 132     -17.422  25.476  -7.390  1.00 15.62           C
ANISOU  748  CA  GLY A 132     1886   1907   2144    545   -208   -405       C
ATOM    749  C   GLY A 132     -17.331  25.124  -8.857  1.00 14.47           C
ANISOU  749  C   GLY A 132     1703   1794   2000    481   -212   -315       C
ATOM    750  O   GLY A 132     -16.337  24.567  -9.339  1.00 14.20           O
ANISOU  750  O   GLY A 132     1652   1811   1932    415   -190   -281       O
ATOM    751  N   LEU A 133     -18.401  25.449  -9.570  1.00 15.59           N
ANISOU  751  N   LEU A 133     1826   1927   2170    518   -241   -281       N
ATOM    752  CA  LEU A 133     -18.449  25.250 -11.010  1.00 15.34           C
ANISOU  752  CA  LEU A 133     1784   1949   2095    463   -270   -201       C
ATOM    753  C   LEU A 133     -19.165  26.459 -11.587  1.00 16.26           C
ANISOU  753  C   LEU A 133     1915   1993   2270    505   -360   -120       C
ATOM    754  O   LEU A 133     -20.306  26.753 -11.207  1.00 17.18           O
ANISOU  754  O   LEU A 133     1987   2081   2460    604   -383   -142       O
ATOM    755  CB  LEU A 133     -19.170  23.943 -11.345  1.00 17.25           C
ANISOU  755  CB  LEU A 133     1974   2283   2296    456   -246   -239       C
ATOM    756  CG  LEU A 133     -19.072  23.457 -12.793  1.00 17.35           C
ANISOU  756  CG  LEU A 133     2008   2377   2206    394   -278   -214       C
ATOM    757  CD1 LEU A 133     -19.173  21.942 -12.834  1.00 20.58           C
ANISOU  757  CD1 LEU A 133     2407   2822   2591    364   -239   -307       C
ATOM    758  CD2 LEU A 133     -20.159  24.090 -13.658  1.00 18.38           C
ANISOU  758  CD2 LEU A 133     2119   2535   2330    409   -392   -141       C
ATOM    759  N   LEU A 134     -18.490  27.172 -12.478  1.00 16.34           N
ANISOU  759  N   LEU A 134     1975   1975   2259    438   -404     -5       N
ATOM    760  CA  LEU A 134     -19.008  28.405 -13.056  1.00 16.95           C
ANISOU  760  CA  LEU A 134     2084   1947   2409    473   -505    120       C
ATOM    761  C   LEU A 134     -19.025  28.238 -14.564  1.00 17.55           C
ANISOU  761  C   LEU A 134     2168   2152   2347    410   -544    263       C
ATOM    762  O   LEU A 134     -18.021  27.823 -15.151  1.00 18.26           O
ANISOU  762  O   LEU A 134     2279   2347   2314    313   -478    299       O
ATOM    763  CB  LEU A 134     -18.123  29.588 -12.669  1.00 17.95           C
ANISOU  763  CB  LEU A 134     2284   1889   2647    426   -537    167       C
ATOM    764  CG  LEU A 134     -17.935  29.881 -11.176  1.00 17.21           C
ANISOU  764  CG  LEU A 134     2222   1668   2648    475   -525      0       C
ATOM    765  CD1 LEU A 134     -16.899  28.976 -10.539  1.00 19.81           C
ANISOU  765  CD1 LEU A 134     2525   2105   2897    395   -451    -85       C
ATOM    766  CD2 LEU A 134     -17.483  31.305 -11.040  1.00 21.45           C
ANISOU  766  CD2 LEU A 134     2853   1961   3338    439   -621     49       C
ATOM    767  N   SER A 135     -20.150  28.550 -15.193  1.00 18.13           N
ANISOU  767  N   SER A 135     2217   2242   2428    476   -651    344       N
ATOM    768  CA  SER A 135     -20.339  28.157 -16.576  1.00 18.85           C
ANISOU  768  CA  SER A 135     2322   2509   2330    422   -710    443       C
ATOM    769  C   SER A 135     -20.925  29.303 -17.383  1.00 19.86           C
ANISOU  769  C   SER A 135     2474   2587   2487    464   -856    664       C
ATOM    770  O   SER A 135     -21.819  30.015 -16.916  1.00 22.27           O
ANISOU  770  O   SER A 135     2729   2752   2979    587   -939    689       O
ATOM    771  CB  SER A 135     -21.255  26.933 -16.643  1.00 20.69           C
ANISOU  771  CB  SER A 135     2481   2877   2503    436   -735    305       C
ATOM    772  OG  SER A 135     -21.337  26.427 -17.955  1.00 23.13           O
ANISOU  772  OG  SER A 135     2833   3364   2591    371   -803    344       O
ATOM    773  N   ARG A 136     -20.418  29.460 -18.607  1.00 21.30           N
ANISOU  773  N   ARG A 136     2728   2892   2472    377   -880    835       N
ATOM    774  CA  ARG A 136     -20.970  30.448 -19.525  1.00 23.84           C
ANISOU  774  CA  ARG A 136     3082   3198   2778    408  -1037   1094       C
ATOM    775  C   ARG A 136     -22.399  30.090 -19.896  1.00 24.83           C
ANISOU  775  C   ARG A 136     3122   3432   2881    498  -1202   1076       C
ATOM    776  O   ARG A 136     -23.298  30.939 -19.865  1.00 27.36           O
ANISOU  776  O   ARG A 136     3392   3637   3368    616  -1320   1185       O
ATOM    777  CB  ARG A 136     -20.111  30.499 -20.785  1.00 25.48           C
ANISOU  777  CB  ARG A 136     3385   3587   2708    284  -1001   1284       C
ATOM    778  CG  ARG A 136     -20.637  31.426 -21.853  1.00 29.42           C
ANISOU  778  CG  ARG A 136     3935   4109   3132    303  -1165   1588       C
ATOM    779  CD  ARG A 136     -19.647  31.561 -23.006  1.00 35.96           C
ANISOU  779  CD  ARG A 136     4864   5120   3680    173  -1063   1770       C
ATOM    780  NE  ARG A 136     -19.468  30.308 -23.735  1.00 34.30           N
ANISOU  780  NE  ARG A 136     4686   5233   3114    132   -997   1617       N
ATOM    781  CZ  ARG A 136     -20.312  29.853 -24.656  1.00 65.25           C
ANISOU  781  CZ  ARG A 136     8649   9320   6825    167  -1114   1551       C
ATOM    782  NH1 ARG A 136     -21.401  30.546 -24.957  1.00 45.19           N
ANISOU  782  NH1 ARG A 136     6090   6691   4389    248  -1299   1659       N
ATOM    783  NH2 ARG A 136     -20.071  28.706 -25.275  1.00 36.68           N
ANISOU  783  NH2 ARG A 136     5091   5941   2906    129  -1049   1359       N
ATOM    784  N   GLN A 137     -22.622  28.834 -20.254  1.00 26.18           N
ANISOU  784  N   GLN A 137     3269   3814   2863    443  -1199    914       N
ATOM    785  CA  GLN A 137     -23.935  28.350 -20.637  1.00 26.19           C
ANISOU  785  CA  GLN A 137     3168   3941   2844    481  -1377    881       C
ATOM    786  C   GLN A 137     -24.559  27.613 -19.465  1.00 27.09           C
ANISOU  786  C   GLN A 137     3138   3990   3164    523  -1317    662       C
ATOM    787  O   GLN A 137     -23.861  27.075 -18.606  1.00 24.74           O
ANISOU  787  O   GLN A 137     2864   3624   2913    491  -1140    501       O
ATOM    788  CB  GLN A 137     -23.825  27.417 -21.842  1.00 28.67           C
ANISOU  788  CB  GLN A 137     3567   4514   2811    370  -1441    826       C
ATOM    789  CG  GLN A 137     -23.193  28.072 -23.059  1.00 36.21           C
ANISOU  789  CG  GLN A 137     4679   5560   3518    332  -1432   1017       C
ATOM    790  CD  GLN A 137     -23.335  27.234 -24.314  1.00 61.98           C
ANISOU  790  CD  GLN A 137     8049   9054   6445    265  -1498    914       C
ATOM    791  OE1 GLN A 137     -24.192  27.498 -25.156  1.00 69.58           O
ANISOU  791  OE1 GLN A 137     9020  10084   7335    298  -1667    985       O
ATOM    792  NE2 GLN A 137     -22.490  26.218 -24.447  1.00 38.03           N
ANISOU  792  NE2 GLN A 137     5104   6138   3209    187  -1363    729       N
ATOM    793  N   CYS A 138     -25.872  27.592 -19.433  1.00 28.94           N
ANISOU  793  N   CYS A 138     3214   4265   3519    590  -1441    670       N
ATOM    794  CA  CYS A 138     -26.541  26.997 -18.292  1.00 27.95           C
ANISOU  794  CA  CYS A 138     2922   4099   3599    626  -1365    520       C
ATOM    795  C   CYS A 138     -26.566  25.480 -18.454  1.00 25.42           C
ANISOU  795  C   CYS A 138     2590   3901   3169    478  -1382    343       C
ATOM    796  O   CYS A 138     -26.999  24.984 -19.495  1.00 27.77           O
ANISOU  796  O   CYS A 138     2895   4351   3305    385  -1532    341       O
ATOM    797  CB  CYS A 138     -27.969  27.528 -18.194  1.00 28.48           C
ANISOU  797  CB  CYS A 138     2806   4192   3824    742  -1410    588       C
ATOM    798  SG  CYS A 138     -28.686  27.203 -16.579  1.00 35.50           S
ANISOU  798  SG  CYS A 138     3501   5025   4962    823  -1231    469       S
ATOM    799  N   PRO A 139     -26.114  24.717 -17.463  1.00 25.03           N
ANISOU  799  N   PRO A 139     2545   3779   3188    442  -1200    185       N
ATOM    800  CA  PRO A 139     -26.227  23.256 -17.560  1.00 25.13           C
ANISOU  800  CA  PRO A 139     2550   3851   3147    303  -1207     22       C
ATOM    801  C   PRO A 139     -27.679  22.815 -17.572  1.00 26.93           C
ANISOU  801  C   PRO A 139     2555   4157   3520    262  -1363     34       C
ATOM    802  O   PRO A 139     -28.566  23.484 -17.029  1.00 28.22           O
ANISOU  802  O   PRO A 139     2541   4320   3861    363  -1338    144       O
ATOM    803  CB  PRO A 139     -25.538  22.752 -16.290  1.00 22.85           C
ANISOU  803  CB  PRO A 139     2284   3442   2955    310   -983    -81       C
ATOM    804  CG  PRO A 139     -24.793  23.917 -15.738  1.00 23.34           C
ANISOU  804  CG  PRO A 139     2413   3408   3046    425   -871     -7       C
ATOM    805  CD  PRO A 139     -25.476  25.156 -16.214  1.00 25.63           C
ANISOU  805  CD  PRO A 139     2646   3703   3388    525  -1002    152       C
ATOM    806  N   LEU A 140     -27.920  21.671 -18.220  1.00 25.07           N
ANISOU  806  N   LEU A 140     2342   3986   3196    100  -1481    -85       N
ATOM    807  CA  LEU A 140     -29.242  21.055 -18.176  1.00 25.82           C
ANISOU  807  CA  LEU A 140     2233   4144   3433     -2  -1566    -75       C
ATOM    808  C   LEU A 140     -29.626  20.670 -16.754  1.00 24.57           C
ANISOU  808  C   LEU A 140     1896   3905   3536     11  -1405    -74       C
ATOM    809  O   LEU A 140     -30.802  20.758 -16.377  1.00 26.14           O
ANISOU  809  O   LEU A 140     1865   4175   3890     22  -1398     12       O
ATOM    810  CB  LEU A 140     -29.271  19.828 -19.084  1.00 28.00           C
ANISOU  810  CB  LEU A 140     2619   4454   3567   -199  -1700   -236       C
ATOM    811  CG  LEU A 140     -28.972  20.087 -20.559  1.00 33.03           C
ANISOU  811  CG  LEU A 140     3435   5227   3888   -221  -1838   -252       C
ATOM    812  CD1 LEU A 140     -28.926  18.769 -21.317  1.00 39.13           C
ANISOU  812  CD1 LEU A 140     4346   6003   4520   -405  -1927   -466       C
ATOM    813  CD2 LEU A 140     -30.006  21.032 -21.171  1.00 36.37           C
ANISOU  813  CD2 LEU A 140     3704   5812   4304   -136  -1978    -93       C
ATOM    814  N   LYS A 141     -28.662  20.215 -15.963  1.00 22.39           N
ANISOU  814  N   LYS A 141     1728   3506   3275     18  -1238   -167       N
ATOM    815  CA  LYS A 141     -28.931  19.829 -14.587  1.00 21.80           C
ANISOU  815  CA  LYS A 141     1516   3376   3392     28  -1051   -142       C
ATOM    816  C   LYS A 141     -27.640  19.915 -13.796  1.00 21.21           C
ANISOU  816  C   LYS A 141     1631   3191   3237    109   -833   -191       C
ATOM    817  O   LYS A 141     -26.563  19.579 -14.304  1.00 20.54           O
ANISOU  817  O   LYS A 141     1760   3047   2999     76   -825   -285       O
ATOM    818  CB  LYS A 141     -29.498  18.404 -14.487  1.00 25.11           C
ANISOU  818  CB  LYS A 141     1842   3762   3939   -181  -1106   -193       C
ATOM    819  CG  LYS A 141     -29.729  17.944 -13.046  1.00 27.40           C
ANISOU  819  CG  LYS A 141     1998   4011   4403   -185   -892   -120       C
ATOM    820  CD  LYS A 141     -30.619  16.721 -12.979  1.00 32.96           C
ANISOU  820  CD  LYS A 141     2535   4692   5296   -412   -972    -95       C
ATOM    821  CE  LYS A 141     -29.802  15.451 -13.071  1.00 29.52           C
ANISOU  821  CE  LYS A 141     2319   4057   4839   -557   -974   -220       C
ATOM    822  NZ  LYS A 141     -30.692  14.264 -12.995  1.00 33.61           N
ANISOU  822  NZ  LYS A 141     2698   4505   5566   -798  -1059   -184       N
ATOM    823  N   VAL A 142     -27.755  20.356 -12.549  1.00 19.92           N
ANISOU  823  N   VAL A 142     1380   3020   3169    222   -658   -132       N
ATOM    824  CA  VAL A 142     -26.651  20.370 -11.605  1.00 19.27           C
ANISOU  824  CA  VAL A 142     1446   2854   3023    285   -474   -171       C
ATOM    825  C   VAL A 142     -27.024  19.485 -10.426  1.00 17.91           C
ANISOU  825  C   VAL A 142     1169   2683   2955    235   -335   -134       C
ATOM    826  O   VAL A 142     -28.168  19.511  -9.956  1.00 19.66           O
ANISOU  826  O   VAL A 142     1167   2996   3306    243   -300    -50       O
ATOM    827  CB  VAL A 142     -26.340  21.809 -11.147  1.00 18.29           C
ANISOU  827  CB  VAL A 142     1363   2717   2868    468   -406   -147       C
ATOM    828  CG1 VAL A 142     -25.345  21.817  -9.985  1.00 20.10           C
ANISOU  828  CG1 VAL A 142     1712   2885   3039    519   -242   -192       C
ATOM    829  CG2 VAL A 142     -25.825  22.641 -12.320  1.00 22.30           C
ANISOU  829  CG2 VAL A 142     1995   3203   3277    490   -536   -136       C
ATOM    830  N   SER A 143     -26.056  18.697  -9.963  1.00 18.81           N
ANISOU  830  N   SER A 143     1426   2705   3016    188   -251   -174       N
ATOM    831  CA  SER A 143     -26.219  17.843  -8.798  1.00 19.33           C
ANISOU  831  CA  SER A 143     1433   2761   3153    141   -115   -100       C
ATOM    832  C   SER A 143     -24.989  17.992  -7.928  1.00 17.39           C
ANISOU  832  C   SER A 143     1349   2473   2786    234      3   -119       C
ATOM    833  O   SER A 143     -23.927  18.399  -8.399  1.00 17.56           O
ANISOU  833  O   SER A 143     1521   2442   2706    280    -38   -199       O
ATOM    834  CB  SER A 143     -26.401  16.375  -9.193  1.00 21.22           C
ANISOU  834  CB  SER A 143     1670   2892   3502    -52   -190   -101       C
ATOM    835  OG  SER A 143     -27.361  16.254 -10.226  1.00 25.06           O
ANISOU  835  OG  SER A 143     2039   3409   4074   -162   -364   -124       O
ATOM    836  N   TYR A 144     -25.135  17.641  -6.657  1.00 18.35           N
ANISOU  836  N   TYR A 144     1424   2639   2909    250    145    -26       N
ATOM    837  CA  TYR A 144     -24.046  17.729  -5.695  1.00 19.61           C
ANISOU  837  CA  TYR A 144     1723   2789   2938    331    232    -26       C
ATOM    838  C   TYR A 144     -23.813  16.363  -5.077  1.00 18.90           C
ANISOU  838  C   TYR A 144     1653   2633   2893    236    282     86       C
ATOM    839  O   TYR A 144     -24.766  15.654  -4.740  1.00 21.15           O
ANISOU  839  O   TYR A 144     1806   2943   3288    139    335    212       O
ATOM    840  CB  TYR A 144     -24.391  18.734  -4.590  1.00 19.30           C
ANISOU  840  CB  TYR A 144     1646   2889   2798    474    355    -18       C
ATOM    841  CG  TYR A 144     -24.792  20.077  -5.141  1.00 20.79           C
ANISOU  841  CG  TYR A 144     1805   3100   2996    584    305   -111       C
ATOM    842  CD1 TYR A 144     -23.855  20.883  -5.756  1.00 20.54           C
ANISOU  842  CD1 TYR A 144     1914   2977   2912    624    204   -208       C
ATOM    843  CD2 TYR A 144     -26.105  20.528  -5.071  1.00 20.19           C
ANISOU  843  CD2 TYR A 144     1539   3128   3005    650    358    -75       C
ATOM    844  CE1 TYR A 144     -24.194  22.116  -6.273  1.00 19.72           C
ANISOU  844  CE1 TYR A 144     1798   2854   2838    719    145   -259       C
ATOM    845  CE2 TYR A 144     -26.460  21.766  -5.591  1.00 22.04           C
ANISOU  845  CE2 TYR A 144     1769   3330   3276    757    294   -139       C
ATOM    846  CZ  TYR A 144     -25.490  22.546  -6.199  1.00 20.30           C
ANISOU  846  CZ  TYR A 144     1725   2989   3000    783    183   -219       C
ATOM    847  OH  TYR A 144     -25.833  23.777  -6.714  1.00 23.52           O
ANISOU  847  OH  TYR A 144     2152   3327   3457    864    116   -231       O
ATOM    848  N   GLY A 145     -22.543  15.997  -4.939  1.00 18.91           N
ANISOU  848  N   GLY A 145     1805   2547   2835    262    260     64       N
ATOM    849  CA  GLY A 145     -22.192  14.746  -4.311  1.00 18.59           C
ANISOU  849  CA  GLY A 145     1801   2415   2845    205    294    192       C
ATOM    850  C   GLY A 145     -22.269  13.567  -5.259  1.00 21.58           C
ANISOU  850  C   GLY A 145     2200   2593   3407     81    205    167       C
ATOM    851  O   GLY A 145     -22.469  13.697  -6.472  1.00 22.39           O
ANISOU  851  O   GLY A 145     2308   2648   3553     41    107     26       O
ATOM    852  N   ILE A 146     -22.118  12.382  -4.674  1.00 22.43           N
ANISOU  852  N   ILE A 146     2336   2571   3614     22    229    308       N
ATOM    853  CA  ILE A 146     -22.007  11.144  -5.431  1.00 23.96           C
ANISOU  853  CA  ILE A 146     2596   2508   4001    -76    139    267       C
ATOM    854  C   ILE A 146     -23.130  10.165  -5.088  1.00 29.64           C
ANISOU  854  C   ILE A 146     3215   3127   4921   -265    147    439       C
ATOM    855  O   ILE A 146     -23.041   8.983  -5.409  1.00 35.63           O
ANISOU  855  O   ILE A 146     4045   3619   5874   -362     75    447       O
ATOM    856  CB  ILE A 146     -20.611  10.504  -5.287  1.00 25.78           C
ANISOU  856  CB  ILE A 146     2970   2586   4240     35    127    261       C
ATOM    857  CG1 ILE A 146     -20.392   9.998  -3.858  1.00 27.28           C
ANISOU  857  CG1 ILE A 146     3159   2784   4422     57    202    523       C
ATOM    858  CG2 ILE A 146     -19.524  11.493  -5.704  1.00 24.16           C
ANISOU  858  CG2 ILE A 146     2817   2498   3864    189    119    107       C
ATOM    859  CD1 ILE A 146     -19.141   9.148  -3.704  1.00 27.57           C
ANISOU  859  CD1 ILE A 146     3310   2635   4533    165    164    564       C
ATOM    860  N   GLY A 147     -24.185  10.643  -4.435  1.00 26.27           N
ANISOU  860  N   GLY A 147     2614   2901   4465   -319    241    580       N
ATOM    861  CA  GLY A 147     -25.295   9.781  -4.072  1.00 29.18           C
ANISOU  861  CA  GLY A 147     2837   3214   5035   -522    269    785       C
ATOM    862  C   GLY A 147     -24.997   8.800  -2.959  1.00 28.57           C
ANISOU  862  C   GLY A 147     2808   3034   5013   -562    355   1057       C
ATOM    863  O   GLY A 147     -25.641   7.750  -2.877  1.00 34.51           O
ANISOU  863  O   GLY A 147     3496   3611   6003   -765    334   1227       O
ATOM    864  N   ASP A 148     -24.033   9.113  -2.098  1.00 31.18           N
ANISOU  864  N   ASP A 148     3250   3463   5135   -387    433   1120       N
ATOM    865  CA  ASP A 148     -23.658   8.247  -0.983  1.00 32.75           C
ANISOU  865  CA  ASP A 148     3508   3596   5340   -397    499   1411       C
ATOM    866  C   ASP A 148     -23.453   9.146   0.227  1.00 28.88           C
ANISOU  866  C   ASP A 148     3009   3445   4520   -247    643   1510       C
ATOM    867  O   ASP A 148     -22.443   9.850   0.309  1.00 29.72           O
ANISOU  867  O   ASP A 148     3227   3632   4432    -71    602   1363       O
ATOM    868  CB  ASP A 148     -22.376   7.482  -1.313  1.00 32.77           C
ANISOU  868  CB  ASP A 148     3704   3309   5438   -311    376   1352       C
ATOM    869  CG  ASP A 148     -22.113   6.337  -0.355  1.00 45.68           C
ANISOU  869  CG  ASP A 148     5398   4783   7175   -350    399   1686       C
ATOM    870  OD1 ASP A 148     -22.648   6.359   0.773  1.00 56.43           O
ANISOU  870  OD1 ASP A 148     6680   6347   8414   -400    532   1974       O
ATOM    871  OD2 ASP A 148     -21.359   5.414  -0.728  1.00 38.50           O
ANISOU  871  OD2 ASP A 148     4619   3548   6461   -315    290   1669       O
ATOM    872  N   GLU A 149     -24.398   9.107   1.171  1.00 32.99           N
ANISOU  872  N   GLU A 149     3393   4169   4971   -322    811   1757       N
ATOM    873  CA  GLU A 149     -24.436  10.099   2.244  1.00 32.28           C
ANISOU  873  CA  GLU A 149     3291   4443   4530   -171    967   1788       C
ATOM    874  C   GLU A 149     -23.112  10.210   2.995  1.00 32.04           C
ANISOU  874  C   GLU A 149     3460   4457   4258    -10    915   1808       C
ATOM    875  O   GLU A 149     -22.671  11.319   3.316  1.00 34.71           O
ANISOU  875  O   GLU A 149     3860   4998   4330    150    923   1628       O
ATOM    876  CB  GLU A 149     -25.582   9.794   3.207  1.00 38.24           C
ANISOU  876  CB  GLU A 149     3874   5414   5240   -275   1187   2099       C
ATOM    877  CG  GLU A 149     -25.702  10.788   4.345  1.00 66.04           C
ANISOU  877  CG  GLU A 149     7422   9304   8365    -91   1332   2042       C
ATOM    878  CD  GLU A 149     -26.807  10.427   5.312  1.00 71.46           C
ANISOU  878  CD  GLU A 149     7997  10166   8989   -162   1482   2224       C
ATOM    879  OE1 GLU A 149     -27.984  10.702   5.001  1.00 68.34           O
ANISOU  879  OE1 GLU A 149     7406   9848   8712   -216   1558   2170       O
ATOM    880  OE2 GLU A 149     -26.496   9.862   6.381  1.00 60.80           O
ANISOU  880  OE2 GLU A 149     6747   8883   7473   -160   1520   2429       O
ATOM    881  N   GLU A 150     -22.460   9.074   3.277  1.00 32.89           N
ANISOU  881  N   GLU A 150     3664   4361   4473    -51    841   2026       N
ATOM    882  CA  GLU A 150     -21.191   9.111   4.001  1.00 31.98           C
ANISOU  882  CA  GLU A 150     3706   4300   4147    101    761   2079       C
ATOM    883  C   GLU A 150     -20.170  10.000   3.308  1.00 30.75           C
ANISOU  883  C   GLU A 150     3623   4125   3935    245    621   1738       C
ATOM    884  O   GLU A 150     -19.349  10.642   3.973  1.00 33.91           O
ANISOU  884  O   GLU A 150     4104   4705   4074    375    574   1694       O
ATOM    885  CB  GLU A 150     -20.614   7.704   4.145  1.00 34.09           C
ANISOU  885  CB  GLU A 150     4051   4275   4627     56    667   2348       C
ATOM    886  CG  GLU A 150     -19.279   7.670   4.882  1.00 44.05           C
ANISOU  886  CG  GLU A 150     5442   5597   5698    224    554   2437       C
ATOM    887  CD  GLU A 150     -18.562   6.339   4.764  1.00105.76           C
ANISOU  887  CD  GLU A 150    13327  13070  13786    227    418   2576       C
ATOM    888  OE1 GLU A 150     -19.138   5.395   4.184  1.00 47.82           O
ANISOU  888  OE1 GLU A 150     5966   5435   6767     90    417   2613       O
ATOM    889  OE2 GLU A 150     -17.417   6.240   5.253  1.00 62.19           O
ANISOU  889  OE2 GLU A 150     7883   7583   8163    367    295   2603       O
ATOM    890  N   HIS A 151     -20.213  10.061   1.983  1.00 27.40           N
ANISOU  890  N   HIS A 151     3168   3500   3741    209    548   1504       N
ATOM    891  CA  HIS A 151     -19.198  10.752   1.202  1.00 26.87           C
ANISOU  891  CA  HIS A 151     3158   3393   3659    322    428   1227       C
ATOM    892  C   HIS A 151     -19.633  12.123   0.713  1.00 23.18           C
ANISOU  892  C   HIS A 151     2643   3085   3080    349    457    973       C
ATOM    893  O   HIS A 151     -18.876  12.769  -0.013  1.00 22.40           O
ANISOU  893  O   HIS A 151     2578   2953   2978    416    367    763       O
ATOM    894  CB  HIS A 151     -18.796   9.893   0.005  1.00 26.64           C
ANISOU  894  CB  HIS A 151     3156   3042   3925    293    331   1133       C
ATOM    895  CG  HIS A 151     -18.268   8.553   0.390  1.00 26.37           C
ANISOU  895  CG  HIS A 151     3184   2782   4053    301    284   1358       C
ATOM    896  ND1 HIS A 151     -17.141   8.403   1.167  1.00 29.25           N
ANISOU  896  ND1 HIS A 151     3605   3194   4316    437    223   1490       N
ATOM    897  CD2 HIS A 151     -18.726   7.304   0.138  1.00 28.59           C
ANISOU  897  CD2 HIS A 151     3480   2773   4609    189    273   1490       C
ATOM    898  CE1 HIS A 151     -16.913   7.117   1.358  1.00 30.61           C
ANISOU  898  CE1 HIS A 151     3824   3109   4697    434    183   1706       C
ATOM    899  NE2 HIS A 151     -17.861   6.429   0.747  1.00 33.44           N
ANISOU  899  NE2 HIS A 151     4169   3241   5294    279    215   1704       N
ATOM    900  N   ASP A 152     -20.824  12.583   1.096  1.00 23.24           N
ANISOU  900  N   ASP A 152     2559   3263   3008    308    586   1005       N
ATOM    901  CA  ASP A 152     -21.436  13.761   0.500  1.00 24.63           C
ANISOU  901  CA  ASP A 152     2669   3535   3154    339    609    786       C
ATOM    902  C   ASP A 152     -21.516  14.942   1.453  1.00 22.97           C
ANISOU  902  C   ASP A 152     2488   3579   2661    465    690    716       C
ATOM    903  O   ASP A 152     -22.198  15.928   1.138  1.00 25.84           O
ANISOU  903  O   ASP A 152     2788   4021   3009    513    735    564       O
ATOM    904  CB  ASP A 152     -22.838  13.426  -0.010  1.00 24.65           C
ANISOU  904  CB  ASP A 152     2508   3516   3343    212    678    840       C
ATOM    905  CG  ASP A 152     -22.818  12.602  -1.279  1.00 24.23           C
ANISOU  905  CG  ASP A 152     2450   3196   3559     91    551    782       C
ATOM    906  OD1 ASP A 152     -21.760  12.552  -1.945  1.00 24.11           O
ANISOU  906  OD1 ASP A 152     2553   3042   3566    143    435    646       O
ATOM    907  OD2 ASP A 152     -23.868  12.009  -1.608  1.00 26.34           O
ANISOU  907  OD2 ASP A 152     2589   3406   4011    -58    566    865       O
ATOM    908  N   GLN A 153     -20.845  14.880   2.599  1.00 23.36           N
ANISOU  908  N   GLN A 153     2640   3753   2484    529    696    811       N
ATOM    909  CA  GLN A 153     -20.987  15.907   3.624  1.00 27.80           C
ANISOU  909  CA  GLN A 153     3259   4565   2739    648    776    726       C
ATOM    910  C   GLN A 153     -19.877  16.948   3.614  1.00 24.43           C
ANISOU  910  C   GLN A 153     2963   4133   2186    736    619    494       C
ATOM    911  O   GLN A 153     -19.913  17.871   4.432  1.00 28.08           O
ANISOU  911  O   GLN A 153     3508   4766   2396    834    651    368       O
ATOM    912  CB  GLN A 153     -21.095  15.278   5.021  1.00 28.20           C
ANISOU  912  CB  GLN A 153     3351   4818   2547    657    885    978       C
ATOM    913  CG  GLN A 153     -22.230  14.280   5.169  1.00 35.87           C
ANISOU  913  CG  GLN A 153     4175   5812   3642    542   1060   1255       C
ATOM    914  CD  GLN A 153     -23.494  14.735   4.463  1.00 43.37           C
ANISOU  914  CD  GLN A 153     4942   6774   4763    515   1177   1153       C
ATOM    915  OE1 GLN A 153     -23.962  15.857   4.659  1.00 36.27           O
ANISOU  915  OE1 GLN A 153     4025   6032   3725    640   1260    961       O
ATOM    916  NE2 GLN A 153     -24.047  13.867   3.627  1.00 32.11           N
ANISOU  916  NE2 GLN A 153     3382   5159   3658    355   1157   1267       N
ATOM    917  N   GLU A 154     -18.891  16.827   2.722  1.00 23.63           N
ANISOU  917  N   GLU A 154     2880   3843   2256    701    456    430       N
ATOM    918  CA  GLU A 154     -17.693  17.656   2.794  1.00 22.32           C
ANISOU  918  CA  GLU A 154     2806   3677   1997    747    295    272       C
ATOM    919  C   GLU A 154     -17.510  18.573   1.585  1.00 21.91           C
ANISOU  919  C   GLU A 154     2731   3487   2107    734    224     67       C
ATOM    920  O   GLU A 154     -16.418  19.113   1.391  1.00 22.69           O
ANISOU  920  O   GLU A 154     2869   3543   2207    730     83    -26       O
ATOM    921  CB  GLU A 154     -16.450  16.800   3.065  1.00 23.50           C
ANISOU  921  CB  GLU A 154     2980   3790   2160    736    164    418       C
ATOM    922  CG  GLU A 154     -16.485  16.137   4.438  1.00 24.18           C
ANISOU  922  CG  GLU A 154     3124   4047   2018    763    195    636       C
ATOM    923  CD  GLU A 154     -15.236  15.329   4.760  1.00 30.72           C
ANISOU  923  CD  GLU A 154     3964   4841   2866    778     37    805       C
ATOM    924  OE1 GLU A 154     -14.515  14.925   3.824  1.00 29.12           O
ANISOU  924  OE1 GLU A 154     3696   4451   2917    770    -43    792       O
ATOM    925  OE2 GLU A 154     -14.982  15.096   5.957  1.00 44.47           O
ANISOU  925  OE2 GLU A 154     5778   6761   4359    814     -3    957       O
ATOM    926  N   GLY A 155     -18.550  18.776   0.772  1.00 20.28           N
ANISOU  926  N   GLY A 155     2449   3222   2036    718    310     18       N
ATOM    927  CA  GLY A 155     -18.477  19.757  -0.296  1.00 19.45           C
ANISOU  927  CA  GLY A 155     2336   3011   2045    717    243   -145       C
ATOM    928  C   GLY A 155     -17.408  19.443  -1.323  1.00 18.72           C
ANISOU  928  C   GLY A 155     2232   2789   2090    655    133   -145       C
ATOM    929  O   GLY A 155     -16.517  20.256  -1.581  1.00 21.05           O
ANISOU  929  O   GLY A 155     2564   3051   2382    650     33   -235       O
ATOM    930  N   ARG A 156     -17.461  18.247  -1.903  1.00 16.48           N
ANISOU  930  N   ARG A 156     1898   2429   1935    607    157    -45       N
ATOM    931  CA  ARG A 156     -16.362  17.765  -2.722  1.00 16.97           C
ANISOU  931  CA  ARG A 156     1953   2393   2101    588     87    -47       C
ATOM    932  C   ARG A 156     -16.685  17.594  -4.199  1.00 14.79           C
ANISOU  932  C   ARG A 156     1647   2019   1956    544     93   -114       C
ATOM    933  O   ARG A 156     -15.754  17.505  -4.998  1.00 16.12           O
ANISOU  933  O   ARG A 156     1812   2142   2171    549     59   -153       O
ATOM    934  CB  ARG A 156     -15.844  16.431  -2.171  1.00 17.00           C
ANISOU  934  CB  ARG A 156     1957   2360   2141    603     87    100       C
ATOM    935  CG  ARG A 156     -15.164  16.583  -0.835  1.00 18.77           C
ANISOU  935  CG  ARG A 156     2218   2705   2208    650     34    179       C
ATOM    936  CD  ARG A 156     -14.570  15.261  -0.377  1.00 19.45           C
ANISOU  936  CD  ARG A 156     2298   2737   2354    683     11    362       C
ATOM    937  NE  ARG A 156     -13.931  15.406   0.924  1.00 21.79           N
ANISOU  937  NE  ARG A 156     2630   3183   2466    727    -70    459       N
ATOM    938  CZ  ARG A 156     -12.742  15.960   1.118  1.00 20.56           C
ANISOU  938  CZ  ARG A 156     2454   3095   2262    755   -205    413       C
ATOM    939  NH1 ARG A 156     -12.022  16.399   0.091  1.00 20.22           N
ANISOU  939  NH1 ARG A 156     2340   2987   2356    744   -245    295       N
ATOM    940  NH2 ARG A 156     -12.265  16.067   2.353  1.00 25.59           N
ANISOU  940  NH2 ARG A 156     3133   3887   2703    783   -307    498       N
ATOM    941  N   VAL A 157     -17.957  17.523  -4.586  1.00 15.77           N
ANISOU  941  N   VAL A 157     1735   2130   2126    505    134   -122       N
ATOM    942  CA  VAL A 157     -18.321  17.106  -5.939  1.00 15.26           C
ANISOU  942  CA  VAL A 157     1654   1982   2161    449    110   -179       C
ATOM    943  C   VAL A 157     -19.494  17.929  -6.453  1.00 15.94           C
ANISOU  943  C   VAL A 157     1688   2116   2252    428     97   -221       C
ATOM    944  O   VAL A 157     -20.532  18.029  -5.788  1.00 16.62           O
ANISOU  944  O   VAL A 157     1705   2262   2347    430    148   -169       O
ATOM    945  CB  VAL A 157     -18.666  15.605  -5.997  1.00 16.84           C
ANISOU  945  CB  VAL A 157     1849   2068   2481    392    125   -121       C
ATOM    946  CG1 VAL A 157     -19.242  15.242  -7.364  1.00 18.76           C
ANISOU  946  CG1 VAL A 157     2093   2235   2802    318     72   -220       C
ATOM    947  CG2 VAL A 157     -17.438  14.776  -5.719  1.00 18.97           C
ANISOU  947  CG2 VAL A 157     2170   2256   2782    447    122    -81       C
ATOM    948  N   ILE A 158     -19.351  18.476  -7.661  1.00 15.81           N
ANISOU  948  N   ILE A 158     1690   2089   2230    416     36   -295       N
ATOM    949  CA  ILE A 158     -20.468  19.034  -8.420  1.00 15.67           C
ANISOU  949  CA  ILE A 158     1615   2102   2236    394    -13   -312       C
ATOM    950  C   ILE A 158     -20.529  18.309  -9.757  1.00 15.68           C
ANISOU  950  C   ILE A 158     1643   2065   2252    319    -83   -369       C
ATOM    951  O   ILE A 158     -19.493  18.043 -10.384  1.00 15.69           O
ANISOU  951  O   ILE A 158     1725   2040   2198    326    -81   -423       O
ATOM    952  CB  ILE A 158     -20.323  20.552  -8.655  1.00 15.80           C
ANISOU  952  CB  ILE A 158     1652   2146   2204    455    -50   -327       C
ATOM    953  CG1 ILE A 158     -20.271  21.306  -7.334  1.00 17.35           C
ANISOU  953  CG1 ILE A 158     1857   2361   2373    536      3   -327       C
ATOM    954  CG2 ILE A 158     -21.476  21.080  -9.529  1.00 17.25           C
ANISOU  954  CG2 ILE A 158     1768   2359   2426    451   -125   -315       C
ATOM    955  CD1 ILE A 158     -19.743  22.728  -7.473  1.00 19.12           C
ANISOU  955  CD1 ILE A 158     2146   2541   2577    580    -51   -361       C
ATOM    956  N   VAL A 159     -21.746  17.976 -10.189  1.00 16.43           N
ANISOU  956  N   VAL A 159     1660   2170   2413    250   -145   -366       N
ATOM    957  CA  VAL A 159     -21.996  17.324 -11.470  1.00 15.94           C
ANISOU  957  CA  VAL A 159     1635   2081   2341    165   -250   -450       C
ATOM    958  C   VAL A 159     -22.835  18.284 -12.297  1.00 17.69           C
ANISOU  958  C   VAL A 159     1796   2405   2523    163   -361   -431       C
ATOM    959  O   VAL A 159     -23.929  18.673 -11.869  1.00 19.94           O
ANISOU  959  O   VAL A 159     1936   2741   2901    168   -380   -356       O
ATOM    960  CB  VAL A 159     -22.755  16.007 -11.263  1.00 17.28           C
ANISOU  960  CB  VAL A 159     1754   2159   2654     48   -280   -453       C
ATOM    961  CG1 VAL A 159     -22.934  15.281 -12.574  1.00 20.39           C
ANISOU  961  CG1 VAL A 159     2223   2500   3026    -48   -415   -592       C
ATOM    962  CG2 VAL A 159     -22.053  15.128 -10.242  1.00 20.10           C
ANISOU  962  CG2 VAL A 159     2157   2403   3079     65   -172   -409       C
ATOM    963  N   ALA A 160     -22.359  18.648 -13.486  1.00 17.45           N
ANISOU  963  N   ALA A 160     1861   2418   2350    167   -429   -481       N
ATOM    964  CA  ALA A 160     -23.102  19.538 -14.378  1.00 18.38           C
ANISOU  964  CA  ALA A 160     1938   2636   2411    168   -561   -429       C
ATOM    965  C   ALA A 160     -23.316  18.807 -15.693  1.00 19.13           C
ANISOU  965  C   ALA A 160     2107   2775   2387     74   -698   -533       C
ATOM    966  O   ALA A 160     -22.351  18.488 -16.399  1.00 20.23           O
ANISOU  966  O   ALA A 160     2395   2924   2366     79   -660   -625       O
ATOM    967  CB  ALA A 160     -22.346  20.846 -14.604  1.00 18.60           C
ANISOU  967  CB  ALA A 160     2029   2694   2343    255   -529   -350       C
ATOM    968  N   GLU A 161     -24.569  18.515 -16.011  1.00 20.11           N
ANISOU  968  N   GLU A 161     1596   2795   3249   -259   -172   -252       N
ATOM    969  CA  GLU A 161     -24.896  17.829 -17.249  1.00 20.50           C
ANISOU  969  CA  GLU A 161     1696   3006   3086   -280   -367   -409       C
ATOM    970  C   GLU A 161     -25.146  18.849 -18.350  1.00 21.14           C
ANISOU  970  C   GLU A 161     1786   3290   2958    -48   -543   -284       C
ATOM    971  O   GLU A 161     -25.900  19.810 -18.159  1.00 23.35           O
ANISOU  971  O   GLU A 161     1870   3654   3347     86   -674   -199       O
ATOM    972  CB  GLU A 161     -26.121  16.947 -17.055  1.00 25.00           C
ANISOU  972  CB  GLU A 161     2068   3687   3744   -524   -497   -643       C
ATOM    973  CG  GLU A 161     -26.520  16.212 -18.313  1.00 28.83           C
ANISOU  973  CG  GLU A 161     2584   4344   4025   -545   -711   -822       C
ATOM    974  CD  GLU A 161     -27.633  15.217 -18.076  1.00 58.76           C
ANISOU  974  CD  GLU A 161     6221   8202   7902   -813   -797  -1056       C
ATOM    975  OE1 GLU A 161     -28.042  15.049 -16.908  1.00 34.37           O
ANISOU  975  OE1 GLU A 161     3145   4968   4946   -965   -631   -980       O
ATOM    976  OE2 GLU A 161     -28.091  14.599 -19.057  1.00 40.07           O
ANISOU  976  OE2 GLU A 161     3864   5969   5392   -825   -969  -1200       O
ATOM    977  N   PHE A 162     -24.511  18.637 -19.497  1.00 22.15           N
ANISOU  977  N   PHE A 162     2155   3479   2782    -25   -575   -301       N
ATOM    978  CA  PHE A 162     -24.730  19.418 -20.703  1.00 26.05           C
ANISOU  978  CA  PHE A 162     2786   4148   2964     96   -794   -181       C
ATOM    979  C   PHE A 162     -25.311  18.507 -21.779  1.00 27.93           C
ANISOU  979  C   PHE A 162     3049   4576   2986    -15  -1012   -401       C
ATOM    980  O   PHE A 162     -25.566  17.324 -21.547  1.00 27.79           O
ANISOU  980  O   PHE A 162     2913   4551   3096   -167   -985   -645       O
ATOM    981  CB  PHE A 162     -23.434  20.104 -21.147  1.00 24.31           C
ANISOU  981  CB  PHE A 162     2878   3871   2487    131   -596    -12       C
ATOM    982  CG  PHE A 162     -22.912  21.087 -20.146  1.00 24.00           C
ANISOU  982  CG  PHE A 162     2809   3650   2658    258   -408    211       C
ATOM    983  CD1 PHE A 162     -23.333  22.408 -20.174  1.00 26.70           C
ANISOU  983  CD1 PHE A 162     3167   3987   2990    429   -591    471       C
ATOM    984  CD2 PHE A 162     -22.022  20.690 -19.162  1.00 23.08           C
ANISOU  984  CD2 PHE A 162     2657   3338   2774    221   -102    146       C
ATOM    985  CE1 PHE A 162     -22.867  23.318 -19.238  1.00 26.31           C
ANISOU  985  CE1 PHE A 162     3072   3771   3154    549   -418    658       C
ATOM    986  CE2 PHE A 162     -21.554  21.598 -18.222  1.00 22.48           C
ANISOU  986  CE2 PHE A 162     2548   3102   2891    337     68    344       C
ATOM    987  CZ  PHE A 162     -21.972  22.911 -18.267  1.00 23.72           C
ANISOU  987  CZ  PHE A 162     2696   3287   3029    496    -64    597       C
ATOM    988  N   ASP A 163     -25.529  19.071 -22.968  1.00 31.06           N
ANISOU  988  N   ASP A 163     3641   5125   3034     40  -1260   -305       N
ATOM    989  CA  ASP A 163     -26.182  18.314 -24.034  1.00 34.38           C
ANISOU  989  CA  ASP A 163     4089   5745   3230    -55  -1513   -505       C
ATOM    990  C   ASP A 163     -25.381  17.071 -24.405  1.00 36.55           C
ANISOU  990  C   ASP A 163     4457   6047   3382   -254  -1278   -771       C
ATOM    991  O   ASP A 163     -25.928  15.963 -24.479  1.00 37.92           O
ANISOU  991  O   ASP A 163     4475   6276   3657   -356  -1361  -1032       O
ATOM    992  CB  ASP A 163     -26.395  19.199 -25.265  1.00 38.23           C
ANISOU  992  CB  ASP A 163     4884   6349   3292     -2  -1845   -317       C
ATOM    993  CG  ASP A 163     -27.473  20.243 -25.054  1.00 67.59           C
ANISOU  993  CG  ASP A 163     8461  10019   7202    238  -2264   -161       C
ATOM    994  OD1 ASP A 163     -28.457  19.951 -24.344  1.00 53.86           O
ANISOU  994  OD1 ASP A 163     6298   8295   5870    317  -2369   -352       O
ATOM    995  OD2 ASP A 163     -27.336  21.358 -25.601  1.00 92.70           O
ANISOU  995  OD2 ASP A 163    11957  13136  10129    324  -2505    118       O
ATOM    996  N   SER A 164     -24.076  17.234 -24.629  1.00 33.32           N
ANISOU  996  N   SER A 164     4278   5595   2787   -318   -992   -757       N
ATOM    997  CA  SER A 164     -23.250  16.192 -25.222  1.00 37.55           C
ANISOU  997  CA  SER A 164     4891   6192   3184   -490   -812  -1094       C
ATOM    998  C   SER A 164     -22.355  15.472 -24.225  1.00 31.30           C
ANISOU  998  C   SER A 164     3978   5145   2769   -492   -552  -1288       C
ATOM    999  O   SER A 164     -21.726  14.473 -24.594  1.00 36.20           O
ANISOU  999  O   SER A 164     4594   5762   3398   -597   -470  -1652       O
ATOM   1000  CB  SER A 164     -22.370  16.788 -26.327  1.00 46.01           C
ANISOU 1000  CB  SER A 164     6288   7439   3753   -628   -671  -1082       C
ATOM   1001  OG  SER A 164     -21.428  17.695 -25.783  1.00107.22           O
ANISOU 1001  OG  SER A 164    14139  15058  11543   -582   -402   -901       O
ATOM   1002  N   PHE A 165     -22.268  15.946 -22.987  1.00 27.86           N
ANISOU 1002  N   PHE A 165     3451   4480   2655   -378   -461  -1085       N
ATOM   1003  CA  PHE A 165     -21.358  15.359 -22.014  1.00 25.36           C
ANISOU 1003  CA  PHE A 165     3090   3869   2677   -375   -280  -1234       C
ATOM   1004  C   PHE A 165     -21.804  15.772 -20.622  1.00 23.92           C
ANISOU 1004  C   PHE A 165     2797   3478   2814   -308   -278   -981       C
ATOM   1005  O   PHE A 165     -22.599  16.699 -20.447  1.00 22.38           O
ANISOU 1005  O   PHE A 165     2525   3386   2592   -231   -351   -722       O
ATOM   1006  CB  PHE A 165     -19.907  15.796 -22.269  1.00 26.29           C
ANISOU 1006  CB  PHE A 165     3330   3961   2696   -353      3  -1335       C
ATOM   1007  CG  PHE A 165     -19.626  17.219 -21.873  1.00 25.78           C
ANISOU 1007  CG  PHE A 165     3343   3877   2576   -245    154   -976       C
ATOM   1008  CD1 PHE A 165     -20.117  18.276 -22.627  1.00 30.25           C
ANISOU 1008  CD1 PHE A 165     4055   4659   2780   -246     71   -698       C
ATOM   1009  CD2 PHE A 165     -18.874  17.496 -20.750  1.00 24.38           C
ANISOU 1009  CD2 PHE A 165     3120   3431   2711   -143    328   -917       C
ATOM   1010  CE1 PHE A 165     -19.862  19.587 -22.264  1.00 36.46           C
ANISOU 1010  CE1 PHE A 165     4936   5384   3534   -147    164   -368       C
ATOM   1011  CE2 PHE A 165     -18.613  18.805 -20.379  1.00 28.46           C
ANISOU 1011  CE2 PHE A 165     3697   3925   3191    -43    468   -599       C
ATOM   1012  CZ  PHE A 165     -19.111  19.852 -21.136  1.00 30.39           C
ANISOU 1012  CZ  PHE A 165     4081   4377   3090    -45    388   -324       C
ATOM   1013  N   VAL A 166     -21.269  15.077 -19.627  1.00 20.76           N
ANISOU 1013  N   VAL A 166     2621   2823   2443   -465   -856   -435       N
ATOM   1014  CA  VAL A 166     -21.463  15.442 -18.232  1.00 19.35           C
ANISOU 1014  CA  VAL A 166     2240   2632   2479   -522   -716   -305       C
ATOM   1015  C   VAL A 166     -20.107  15.793 -17.643  1.00 19.04           C
ANISOU 1015  C   VAL A 166     2230   2597   2406   -375   -501   -318       C
ATOM   1016  O   VAL A 166     -19.115  15.101 -17.896  1.00 19.21           O
ANISOU 1016  O   VAL A 166     2412   2570   2316   -280   -460   -421       O
ATOM   1017  CB  VAL A 166     -22.168  14.322 -17.436  1.00 22.23           C
ANISOU 1017  CB  VAL A 166     2571   2855   3022   -691   -823   -271       C
ATOM   1018  CG1 VAL A 166     -21.463  12.975 -17.607  1.00 27.58           C
ANISOU 1018  CG1 VAL A 166     3516   3319   3644   -683   -915   -441       C
ATOM   1019  CG2 VAL A 166     -22.308  14.693 -15.978  1.00 24.09           C
ANISOU 1019  CG2 VAL A 166     2608   3143   3403   -673   -640   -123       C
ATOM   1020  N   LEU A 167     -20.057  16.887 -16.892  1.00 17.06           N
ANISOU 1020  N   LEU A 167     1833   2401   2249   -338   -390   -211       N
ATOM   1021  CA  LEU A 167     -18.837  17.366 -16.267  1.00 14.59           C
ANISOU 1021  CA  LEU A 167     1525   2071   1947   -244   -260   -194       C
ATOM   1022  C   LEU A 167     -18.948  17.146 -14.774  1.00 15.87           C
ANISOU 1022  C   LEU A 167     1644   2161   2223   -242   -202   -189       C
ATOM   1023  O   LEU A 167     -19.955  17.507 -14.164  1.00 18.17           O
ANISOU 1023  O   LEU A 167     1833   2487   2582   -244   -210   -129       O
ATOM   1024  CB  LEU A 167     -18.655  18.855 -16.549  1.00 17.91           C
ANISOU 1024  CB  LEU A 167     1865   2548   2390   -201   -259    -82       C
ATOM   1025  CG  LEU A 167     -17.455  19.505 -15.863  1.00 16.69           C
ANISOU 1025  CG  LEU A 167     1698   2337   2307   -158   -211    -25       C
ATOM   1026  CD1 LEU A 167     -16.148  18.862 -16.314  1.00 18.86           C
ANISOU 1026  CD1 LEU A 167     2003   2671   2494   -119   -130     -5       C
ATOM   1027  CD2 LEU A 167     -17.419  20.990 -16.192  1.00 18.70           C
ANISOU 1027  CD2 LEU A 167     1893   2577   2635   -156   -289    110       C
ATOM   1028  N   VAL A 168     -17.932  16.533 -14.195  1.00 15.74           N
ANISOU 1028  N   VAL A 168     1696   2082   2200   -204   -133   -232       N
ATOM   1029  CA  VAL A 168     -17.826  16.390 -12.755  1.00 15.40           C
ANISOU 1029  CA  VAL A 168     1631   1997   2224   -168    -76   -218       C
ATOM   1030  C   VAL A 168     -16.572  17.114 -12.319  1.00 15.53           C
ANISOU 1030  C   VAL A 168     1662   1993   2246    -94    -55   -211       C
ATOM   1031  O   VAL A 168     -15.503  16.911 -12.903  1.00 15.75           O
ANISOU 1031  O   VAL A 168     1710   2035   2238    -82    -31   -197       O
ATOM   1032  CB  VAL A 168     -17.735  14.912 -12.350  1.00 14.97           C
ANISOU 1032  CB  VAL A 168     1641   1861   2185   -208    -57   -245       C
ATOM   1033  CG1 VAL A 168     -17.552  14.813 -10.850  1.00 15.90           C
ANISOU 1033  CG1 VAL A 168     1727   1977   2337   -145     18   -198       C
ATOM   1034  CG2 VAL A 168     -18.982  14.172 -12.781  1.00 18.08           C
ANISOU 1034  CG2 VAL A 168     2010   2230   2631   -343   -157   -212       C
ATOM   1035  N   THR A 169     -16.682  17.954 -11.304  1.00 13.19           N
ANISOU 1035  N   THR A 169     1357   1671   1984    -25    -84   -205       N
ATOM   1036  CA  THR A 169     -15.482  18.457 -10.657  1.00 13.91           C
ANISOU 1036  CA  THR A 169     1483   1695   2108     11   -138   -201       C
ATOM   1037  C   THR A 169     -15.408  17.930  -9.235  1.00 14.08           C
ANISOU 1037  C   THR A 169     1555   1701   2093     99   -106   -246       C
ATOM   1038  O   THR A 169     -16.434  17.780  -8.564  1.00 15.43           O
ANISOU 1038  O   THR A 169     1723   1926   2212    182    -55   -254       O
ATOM   1039  CB  THR A 169     -15.334  19.980 -10.727  1.00 14.30           C
ANISOU 1039  CB  THR A 169     1546   1661   2225     22   -291   -171       C
ATOM   1040  OG1 THR A 169     -13.986  20.316 -10.395  1.00 14.89           O
ANISOU 1040  OG1 THR A 169     1620   1658   2378    -23   -398   -114       O
ATOM   1041  CG2 THR A 169     -16.269  20.702  -9.760  1.00 16.30           C
ANISOU 1041  CG2 THR A 169     1886   1865   2443    177   -353   -255       C
ATOM   1042  N   ALA A 170     -14.190  17.627  -8.793  1.00 14.81           N
ANISOU 1042  N   ALA A 170     1665   1759   2202     97   -127   -235       N
ATOM   1043  CA  ALA A 170     -14.016  16.960  -7.519  1.00 14.38           C
ANISOU 1043  CA  ALA A 170     1660   1710   2092    184    -93   -258       C
ATOM   1044  C   ALA A 170     -12.788  17.479  -6.796  1.00 13.91           C
ANISOU 1044  C   ALA A 170     1638   1588   2059    209   -238   -259       C
ATOM   1045  O   ALA A 170     -11.767  17.818  -7.408  1.00 14.23           O
ANISOU 1045  O   ALA A 170     1605   1606   2197    114   -316   -179       O
ATOM   1046  CB  ALA A 170     -13.857  15.446  -7.703  1.00 16.65           C
ANISOU 1046  CB  ALA A 170     1931   2018   2377    148     36   -223       C
ATOM   1047  N   TYR A 171     -12.908  17.531  -5.481  1.00 14.41           N
ANISOU 1047  N   TYR A 171     1801   1650   2026    344   -286   -319       N
ATOM   1048  CA  TYR A 171     -11.789  17.714  -4.565  1.00 15.51           C
ANISOU 1048  CA  TYR A 171     1997   1735   2159    378   -451   -331       C
ATOM   1049  C   TYR A 171     -11.730  16.434  -3.730  1.00 15.30           C
ANISOU 1049  C   TYR A 171     1972   1808   2034    465   -302   -294       C
ATOM   1050  O   TYR A 171     -12.516  16.262  -2.791  1.00 16.77           O
ANISOU 1050  O   TYR A 171     2233   2072   2066    628   -237   -322       O
ATOM   1051  CB  TYR A 171     -12.001  18.965  -3.711  1.00 16.93           C
ANISOU 1051  CB  TYR A 171     2363   1807   2262    514   -692   -464       C
ATOM   1052  CG  TYR A 171     -10.978  19.094  -2.625  1.00 17.49           C
ANISOU 1052  CG  TYR A 171     2538   1814   2295    562   -919   -502       C
ATOM   1053  CD1 TYR A 171      -9.616  18.965  -2.908  1.00 19.30           C
ANISOU 1053  CD1 TYR A 171     2633   2002   2697    373  -1046   -371       C
ATOM   1054  CD2 TYR A 171     -11.354  19.284  -1.310  1.00 20.70           C
ANISOU 1054  CD2 TYR A 171     3157   2241   2468    823  -1001   -643       C
ATOM   1055  CE1 TYR A 171      -8.657  19.034  -1.909  1.00 22.23           C
ANISOU 1055  CE1 TYR A 171     3071   2325   3050    393  -1289   -379       C
ATOM   1056  CE2 TYR A 171     -10.399  19.364  -0.298  1.00 25.71           C
ANISOU 1056  CE2 TYR A 171     3911   2819   3040    875  -1250   -692       C
ATOM   1057  CZ  TYR A 171      -9.049  19.230  -0.603  1.00 24.29           C
ANISOU 1057  CZ  TYR A 171     3584   2571   3075    633  -1411   -558       C
ATOM   1058  OH  TYR A 171      -8.102  19.304   0.399  1.00 29.56           O
ANISOU 1058  OH  TYR A 171     4345   3188   3697    662  -1696   -583       O
ATOM   1059  N   VAL A 172     -10.825  15.533  -4.093  1.00 14.83           N
ANISOU 1059  N   VAL A 172     1819   1762   2053    387   -234   -201       N
ATOM   1060  CA  VAL A 172     -10.767  14.198  -3.490  1.00 15.77           C
ANISOU 1060  CA  VAL A 172     1942   1933   2119    454    -94   -139       C
ATOM   1061  C   VAL A 172     -10.168  14.295  -2.091  1.00 17.66           C
ANISOU 1061  C   VAL A 172     2254   2205   2253    577   -215   -143       C
ATOM   1062  O   VAL A 172      -9.249  15.099  -1.870  1.00 17.84           O
ANISOU 1062  O   VAL A 172     2285   2180   2312    550   -436   -167       O
ATOM   1063  CB  VAL A 172      -9.945  13.290  -4.402  1.00 14.46           C
ANISOU 1063  CB  VAL A 172     1692   1751   2051    397     -6    -64       C
ATOM   1064  CG1 VAL A 172      -9.508  11.990  -3.709  1.00 15.78           C
ANISOU 1064  CG1 VAL A 172     1882   1919   2194    483     75     11       C
ATOM   1065  CG2 VAL A 172     -10.757  13.008  -5.661  1.00 16.10           C
ANISOU 1065  CG2 VAL A 172     1897   1928   2293    324     98    -96       C
ATOM   1066  N   PRO A 173     -10.655  13.529  -1.114  1.00 19.02           N
ANISOU 1066  N   PRO A 173     2474   2459   2294    704   -107    -93       N
ATOM   1067  CA  PRO A 173     -10.099  13.630   0.243  1.00 20.06           C
ANISOU 1067  CA  PRO A 173     2700   2653   2270    860   -232   -101       C
ATOM   1068  C   PRO A 173      -8.626  13.256   0.295  1.00 19.66           C
ANISOU 1068  C   PRO A 173     2582   2568   2319    802   -344    -32       C
ATOM   1069  O   PRO A 173      -8.201  12.232  -0.246  1.00 19.89           O
ANISOU 1069  O   PRO A 173     2511   2586   2461    749   -206     79       O
ATOM   1070  CB  PRO A 173     -10.953  12.651   1.064  1.00 23.99           C
ANISOU 1070  CB  PRO A 173     3202   3286   2627    994    -27     30       C
ATOM   1071  CG  PRO A 173     -11.635  11.783   0.070  1.00 29.85           C
ANISOU 1071  CG  PRO A 173     3833   3971   3536    836    157    132       C
ATOM   1072  CD  PRO A 173     -11.801  12.605  -1.176  1.00 20.26           C
ANISOU 1072  CD  PRO A 173     2592   2666   2439    704    103      7       C
ATOM   1073  N   ASN A 174      -7.852  14.096   0.970  1.00 20.03           N
ANISOU 1073  N   ASN A 174     2697   2593   2321    832   -624    -95       N
ATOM   1074  CA  ASN A 174      -6.438  13.848   1.187  1.00 21.56           C
ANISOU 1074  CA  ASN A 174     2789   2794   2609    779   -778     13       C
ATOM   1075  C   ASN A 174      -6.274  12.687   2.162  1.00 22.16           C
ANISOU 1075  C   ASN A 174     2889   2979   2551    935   -665    113       C
ATOM   1076  O   ASN A 174      -7.085  12.498   3.074  1.00 26.43           O
ANISOU 1076  O   ASN A 174     3569   3601   2872   1105   -593     80       O
ATOM   1077  CB  ASN A 174      -5.820  15.120   1.769  1.00 24.27           C
ANISOU 1077  CB  ASN A 174     3229   3048   2944    746  -1192    -81       C
ATOM   1078  CG  ASN A 174      -4.310  15.107   1.759  1.00 30.57           C
ANISOU 1078  CG  ASN A 174     3839   3854   3922    610  -1414     89       C
ATOM   1079  OD1 ASN A 174      -3.687  14.527   2.634  1.00 30.39           O
ANISOU 1079  OD1 ASN A 174     3815   3916   3817    703  -1482    158       O
ATOM   1080  ND2 ASN A 174      -3.713  15.779   0.781  1.00 28.83           N
ANISOU 1080  ND2 ASN A 174     3432   3572   3952    393  -1534    202       N
ATOM   1081  N   ALA A 175      -5.220  11.887   1.955  1.00 21.69           N
ANISOU 1081  N   ALA A 175     2676   2947   2618    906   -631    271       N
ATOM   1082  CA  ALA A 175      -4.975  10.743   2.831  1.00 23.00           C
ANISOU 1082  CA  ALA A 175     2860   3192   2686   1054   -538    397       C
ATOM   1083  C   ALA A 175      -4.512  11.141   4.227  1.00 25.20           C
ANISOU 1083  C   ALA A 175     3246   3558   2772   1175   -798    376       C
ATOM   1084  O   ALA A 175      -4.503  10.287   5.121  1.00 27.74           O
ANISOU 1084  O   ALA A 175     3612   3974   2952   1329   -720    485       O
ATOM   1085  CB  ALA A 175      -3.971   9.778   2.198  1.00 24.25           C
ANISOU 1085  CB  ALA A 175     2844   3351   3018   1051   -431    564       C
ATOM   1086  N   GLY A 176      -4.122  12.395   4.431  1.00 28.66           N
ANISOU 1086  N   GLY A 176     3744   3945   3200   1110  -1137    249       N
ATOM   1087  CA  GLY A 176      -3.909  12.921   5.761  1.00 31.42           C
ANISOU 1087  CA  GLY A 176     4293   4337   3306   1258  -1447    148       C
ATOM   1088  C   GLY A 176      -2.471  12.807   6.236  1.00 34.29           C
ANISOU 1088  C   GLY A 176     4533   4733   3764   1181  -1712    282       C
ATOM   1089  O   GLY A 176      -1.677  12.006   5.743  1.00 32.78           O
ANISOU 1089  O   GLY A 176     4092   4601   3761   1131  -1609    503       O
ATOM   1090  N   ARG A 177      -2.139  13.646   7.217  1.00 35.35           N
ANISOU 1090  N   ARG A 177     4838   4819   3777   1164  -2008    141       N
ATOM   1091  CA  ARG A 177      -0.854  13.537   7.886  1.00 41.58           C
ANISOU 1091  CA  ARG A 177     5517   5663   4618   1085  -2241    269       C
ATOM   1092  C   ARG A 177      -0.776  12.186   8.579  1.00 36.86           C
ANISOU 1092  C   ARG A 177     4886   5256   3865   1289  -2035    438       C
ATOM   1093  O   ARG A 177      -1.740  11.747   9.213  1.00 41.11           O
ANISOU 1093  O   ARG A 177     5616   5869   4135   1514  -1828    368       O
ATOM   1094  CB  ARG A 177      -0.710  14.664   8.908  1.00 42.03           C
ANISOU 1094  CB  ARG A 177     5845   5594   4532   1086  -2593     37       C
ATOM   1095  N   GLY A 178       0.358  11.509   8.424  1.00 40.70           N
ANISOU 1095  N   GLY A 178     5099   5832   4532   1220  -2055    699       N
ATOM   1096  CA  GLY A 178       0.523  10.186   8.990  1.00 41.68           C
ANISOU 1096  CA  GLY A 178     5188   6072   4575   1393  -1864    881       C
ATOM   1097  C   GLY A 178      -0.407   9.147   8.391  1.00 36.23           C
ANISOU 1097  C   GLY A 178     4510   5371   3885   1528  -1431    929       C
ATOM   1098  O   GLY A 178      -0.565   8.055   8.948  1.00 36.80           O
ANISOU 1098  O   GLY A 178     4614   5505   3865   1668  -1223   1053       O
ATOM   1099  N   LEU A 179      -1.028   9.479   7.259  1.00 33.74           N
ANISOU 1099  N   LEU A 179     4163   4971   3686   1463  -1299    853       N
ATOM   1100  CA  LEU A 179      -1.928   8.576   6.541  1.00 33.05           C
ANISOU 1100  CA  LEU A 179     4074   4838   3645   1525   -907    906       C
ATOM   1101  C   LEU A 179      -3.159   8.202   7.366  1.00 34.55           C
ANISOU 1101  C   LEU A 179     4463   5087   3577   1677   -734    893       C
ATOM   1102  O   LEU A 179      -3.783   7.163   7.137  1.00 31.12           O
ANISOU 1102  O   LEU A 179     4016   4611   3196   1707   -451   1030       O
ATOM   1103  CB  LEU A 179      -1.203   7.330   6.015  1.00 30.08           C
ANISOU 1103  CB  LEU A 179     3528   4434   3467   1552   -708   1108       C
ATOM   1104  CG  LEU A 179       0.010   7.609   5.128  1.00 33.81           C
ANISOU 1104  CG  LEU A 179     3752   4918   4176   1445   -795   1177       C
ATOM   1105  CD1 LEU A 179       0.643   6.312   4.659  1.00 31.99           C
ANISOU 1105  CD1 LEU A 179     3428   4661   4066   1541   -560   1310       C
ATOM   1106  CD2 LEU A 179      -0.404   8.479   3.940  1.00 32.53           C
ANISOU 1106  CD2 LEU A 179     3532   4698   4130   1305   -771   1073       C
ATOM   1107  N   VAL A 180      -3.535   9.059   8.318  1.00 34.88           N
ANISOU 1107  N   VAL A 180     4685   5211   3356   1752   -902    733       N
ATOM   1108  CA  VAL A 180      -4.630   8.723   9.221  1.00 36.84           C
ANISOU 1108  CA  VAL A 180     5069   5597   3332   1930   -700    765       C
ATOM   1109  C   VAL A 180      -5.975   8.675   8.506  1.00 31.81           C
ANISOU 1109  C   VAL A 180     4427   4944   2714   1929   -438    785       C
ATOM   1110  O   VAL A 180      -6.938   8.119   9.047  1.00 37.23           O
ANISOU 1110  O   VAL A 180     5121   5761   3264   2034   -199    933       O
ATOM   1111  CB  VAL A 180      -4.655   9.674  10.430  1.00 40.77           C
ANISOU 1111  CB  VAL A 180     5775   6194   3523   2074   -919    561       C
ATOM   1112  CG1 VAL A 180      -3.331   9.621  11.175  1.00 43.42           C
ANISOU 1112  CG1 VAL A 180     6102   6540   3857   2047  -1199    588       C
ATOM   1113  CG2 VAL A 180      -4.953  11.087   9.970  1.00 44.51           C
ANISOU 1113  CG2 VAL A 180     6375   6543   3995   2022  -1119    274       C
ATOM   1114  N   ARG A 181      -6.068   9.230   7.301  1.00 28.72           N
ANISOU 1114  N   ARG A 181     3978   4392   2542   1747   -457    651       N
ATOM   1115  CA  ARG A 181      -7.299   9.193   6.522  1.00 27.13           C
ANISOU 1115  CA  ARG A 181     3743   4139   2427   1660   -218    644       C
ATOM   1116  C   ARG A 181      -7.211   8.270   5.314  1.00 28.82           C
ANISOU 1116  C   ARG A 181     3817   4166   2969   1457    -54    742       C
ATOM   1117  O   ARG A 181      -8.086   8.317   4.449  1.00 26.88           O
ANISOU 1117  O   ARG A 181     3541   3836   2838   1336     74    705       O
ATOM   1118  CB  ARG A 181      -7.697  10.603   6.077  1.00 32.05           C
ANISOU 1118  CB  ARG A 181     4450   4713   3015   1624   -358    383       C
ATOM   1119  CG  ARG A 181      -8.400  11.405   7.159  1.00 50.22           C
ANISOU 1119  CG  ARG A 181     6951   7190   4939   1908   -430    270       C
ATOM   1120  CD  ARG A 181      -9.907  11.407   6.948  1.00 54.27           C
ANISOU 1120  CD  ARG A 181     7427   7816   5378   1981   -150    334       C
ATOM   1121  NE  ARG A 181     -10.324  12.387   5.948  1.00 42.06           N
ANISOU 1121  NE  ARG A 181     5890   6121   3968   1856   -210    135       N
ATOM   1122  CZ  ARG A 181     -11.591  12.689   5.687  1.00 61.69           C
ANISOU 1122  CZ  ARG A 181     8346   8700   6394   1928    -30    150       C
ATOM   1123  NH1 ARG A 181     -12.566  12.080   6.346  1.00 60.21           N
ANISOU 1123  NH1 ARG A 181     8080   8774   6024   2111    230    389       N
ATOM   1124  NH2 ARG A 181     -11.885  13.598   4.768  1.00 36.47           N
ANISOU 1124  NH2 ARG A 181     5167   5360   3331   1818   -109    -26       N
ATOM   1125  N   LEU A 182      -6.185   7.420   5.236  1.00 28.10           N
ANISOU 1125  N   LEU A 182     3658   4008   3009   1453    -69    860       N
ATOM   1126  CA  LEU A 182      -6.023   6.590   4.045  1.00 30.08           C
ANISOU 1126  CA  LEU A 182     3841   4065   3524   1341     56    899       C
ATOM   1127  C   LEU A 182      -7.132   5.549   3.933  1.00 23.91           C
ANISOU 1127  C   LEU A 182     3098   3173   2815   1297    242   1047       C
ATOM   1128  O   LEU A 182      -7.599   5.248   2.830  1.00 26.07           O
ANISOU 1128  O   LEU A 182     3379   3266   3261   1169    307    990       O
ATOM   1129  CB  LEU A 182      -4.645   5.929   4.051  1.00 26.81           C
ANISOU 1129  CB  LEU A 182     3354   3630   3202   1426      1   1001       C
ATOM   1130  CG  LEU A 182      -4.278   5.102   2.817  1.00 27.06           C
ANISOU 1130  CG  LEU A 182     3357   3480   3445   1421    115   1009       C
ATOM   1131  CD1 LEU A 182      -4.343   5.931   1.555  1.00 25.80           C
ANISOU 1131  CD1 LEU A 182     3143   3296   3365   1304    117    837       C
ATOM   1132  CD2 LEU A 182      -2.891   4.501   2.987  1.00 30.12           C
ANISOU 1132  CD2 LEU A 182     3652   3912   3881   1587     77   1143       C
ATOM   1133  N   GLU A 183      -7.559   4.975   5.060  1.00 27.67           N
ANISOU 1133  N   GLU A 183     3592   3755   3165   1394    302   1267       N
ATOM   1134  CA  GLU A 183      -8.638   3.994   5.012  1.00 28.79           C
ANISOU 1134  CA  GLU A 183     3722   3790   3425   1302    440   1496       C
ATOM   1135  C   GLU A 183      -9.910   4.624   4.464  1.00 30.01           C
ANISOU 1135  C   GLU A 183     3833   3977   3593   1168    506   1431       C
ATOM   1136  O   GLU A 183     -10.564   4.067   3.572  1.00 28.76           O
ANISOU 1136  O   GLU A 183     3664   3605   3660    983    530   1467       O
ATOM   1137  CB  GLU A 183      -8.880   3.406   6.404  1.00 34.52           C
ANISOU 1137  CB  GLU A 183     4427   4703   3987   1443    507   1818       C
ATOM   1138  N   TYR A 184     -10.256   5.812   4.961  1.00 25.70           N
ANISOU 1138  N   TYR A 184     3282   3681   2804   1278    501   1316       N
ATOM   1139  CA  TYR A 184     -11.411   6.510   4.413  1.00 27.27           C
ANISOU 1139  CA  TYR A 184     3428   3928   3004   1193    563   1247       C
ATOM   1140  C   TYR A 184     -11.208   6.842   2.940  1.00 23.35           C
ANISOU 1140  C   TYR A 184     2949   3201   2722   1005    489   1002       C
ATOM   1141  O   TYR A 184     -12.129   6.686   2.130  1.00 23.97           O
ANISOU 1141  O   TYR A 184     2975   3185   2948    842    535   1028       O
ATOM   1142  CB  TYR A 184     -11.731   7.769   5.219  1.00 28.90           C
ANISOU 1142  CB  TYR A 184     3682   4417   2881   1423    548   1130       C
ATOM   1143  CG  TYR A 184     -12.796   8.555   4.510  1.00 26.99           C
ANISOU 1143  CG  TYR A 184     3388   4201   2665   1358    600   1033       C
ATOM   1144  CD1 TYR A 184     -14.114   8.119   4.511  1.00 30.88           C
ANISOU 1144  CD1 TYR A 184     3718   4814   3199   1310    777   1308       C
ATOM   1145  CD2 TYR A 184     -12.477   9.682   3.769  1.00 25.61           C
ANISOU 1145  CD2 TYR A 184     3292   3923   2514   1317    458    718       C
ATOM   1146  CE1 TYR A 184     -15.089   8.807   3.824  1.00 28.04           C
ANISOU 1146  CE1 TYR A 184     3281   4494   2879   1252    817   1245       C
ATOM   1147  CE2 TYR A 184     -13.446  10.374   3.076  1.00 24.93           C
ANISOU 1147  CE2 TYR A 184     3157   3851   2463   1265    501    645       C
ATOM   1148  CZ  TYR A 184     -14.747   9.930   3.112  1.00 26.83           C
ANISOU 1148  CZ  TYR A 184     3241   4232   2723   1245    683    897       C
ATOM   1149  OH  TYR A 184     -15.712  10.622   2.414  1.00 29.41           O
ANISOU 1149  OH  TYR A 184     3492   4593   3088   1202    717    845       O
ATOM   1150  N   ARG A 185     -10.007   7.297   2.570  1.00 23.54           N
ANISOU 1150  N   ARG A 185     3023   3158   2762   1027    365    801       N
ATOM   1151  CA  ARG A 185      -9.740   7.610   1.169  1.00 22.83           C
ANISOU 1151  CA  ARG A 185     2927   2909   2837    892    323    620       C
ATOM   1152  C   ARG A 185      -9.995   6.405   0.270  1.00 23.36           C
ANISOU 1152  C   ARG A 185     3023   2744   3107    781    378    683       C
ATOM   1153  O   ARG A 185     -10.503   6.550  -0.848  1.00 21.99           O
ANISOU 1153  O   ARG A 185     2861   2465   3030    660    374    574       O
ATOM   1154  CB  ARG A 185      -8.307   8.118   1.007  1.00 22.48           C
ANISOU 1154  CB  ARG A 185     2867   2878   2797    942    197    513       C
ATOM   1155  CG  ARG A 185      -7.808   8.152  -0.429  1.00 20.72           C
ANISOU 1155  CG  ARG A 185     2604   2543   2725    862    202    418       C
ATOM   1156  CD  ARG A 185      -8.576   9.165  -1.313  1.00 18.63           C
ANISOU 1156  CD  ARG A 185     2326   2274   2477    739    190    280       C
ATOM   1157  NE  ARG A 185      -7.921   9.199  -2.605  1.00 19.10           N
ANISOU 1157  NE  ARG A 185     2337   2288   2631    711    203    230       N
ATOM   1158  CZ  ARG A 185      -6.856   9.944  -2.883  1.00 20.44           C
ANISOU 1158  CZ  ARG A 185     2391   2549   2827    717    119    246       C
ATOM   1159  NH1 ARG A 185      -6.395  10.808  -1.982  1.00 21.15           N
ANISOU 1159  NH1 ARG A 185     2440   2715   2883    702    -49    263       N
ATOM   1160  NH2 ARG A 185      -6.268   9.835  -4.066  1.00 20.91           N
ANISOU 1160  NH2 ARG A 185     2376   2630   2938    745    183    264       N
ATOM   1161  N   GLN A 186      -9.653   5.203   0.734  1.00 24.13           N
ANISOU 1161  N   GLN A 186     3273   2576   3319    738    680   1017       N
ATOM   1162  CA  GLN A 186      -9.899   4.020  -0.084  1.00 25.06           C
ANISOU 1162  CA  GLN A 186     3335   2492   3695    735    706    971       C
ATOM   1163  C   GLN A 186     -11.389   3.754  -0.240  1.00 26.67           C
ANISOU 1163  C   GLN A 186     3520   2509   4105    585    841   1018       C
ATOM   1164  O   GLN A 186     -11.840   3.332  -1.311  1.00 25.59           O
ANISOU 1164  O   GLN A 186     3313   2232   4179    496    805    904       O
ATOM   1165  CB  GLN A 186      -9.184   2.809   0.505  1.00 27.88           C
ANISOU 1165  CB  GLN A 186     3795   2710   4086    899    669   1101       C
ATOM   1166  CG  GLN A 186      -7.677   2.894   0.355  1.00 28.38           C
ANISOU 1166  CG  GLN A 186     3804   2973   4008   1068    523   1045       C
ATOM   1167  CD  GLN A 186      -6.974   1.644   0.803  1.00 30.26           C
ANISOU 1167  CD  GLN A 186     4127   3045   4327   1267    458   1145       C
ATOM   1168  OE1 GLN A 186      -6.826   0.692   0.038  1.00 40.38           O
ANISOU 1168  OE1 GLN A 186     5392   4161   5788   1396    395   1014       O
ATOM   1169  NE2 GLN A 186      -6.532   1.636   2.052  1.00 35.03           N
ANISOU 1169  NE2 GLN A 186     4844   3673   4791   1311    440   1366       N
ATOM   1170  N   ARG A 187     -12.168   3.983   0.819  1.00 26.11           N
ANISOU 1170  N   ARG A 187     3499   2465   3958    559    992   1200       N
ATOM   1171  CA  ARG A 187     -13.615   3.854   0.697  1.00 27.69           C
ANISOU 1171  CA  ARG A 187     3608   2576   4337    410   1133   1296       C
ATOM   1172  C   ARG A 187     -14.168   4.910  -0.248  1.00 27.28           C
ANISOU 1172  C   ARG A 187     3422   2602   4341    308   1108   1094       C
ATOM   1173  O   ARG A 187     -15.012   4.609  -1.102  1.00 26.74           O
ANISOU 1173  O   ARG A 187     3246   2394   4520    151   1107   1078       O
ATOM   1174  CB  ARG A 187     -14.267   3.975   2.071  1.00 29.58           C
ANISOU 1174  CB  ARG A 187     3880   2951   4409    451   1331   1541       C
ATOM   1175  CG  ARG A 187     -13.782   2.945   3.075  1.00 33.27           C
ANISOU 1175  CG  ARG A 187     4477   3354   4810    507   1337   1798       C
ATOM   1176  CD  ARG A 187     -14.900   2.531   4.018  1.00 52.19           C
ANISOU 1176  CD  ARG A 187     6813   5836   7182    425   1544   2141       C
ATOM   1177  NE  ARG A 187     -15.467   3.672   4.731  1.00 41.68           N
ANISOU 1177  NE  ARG A 187     5442   4836   5560    537   1745   2111       N
ATOM   1178  CZ  ARG A 187     -14.960   4.181   5.850  1.00127.45           C
ANISOU 1178  CZ  ARG A 187    16460  15914  16052    716   1796   2125       C
ATOM   1179  NH1 ARG A 187     -13.870   3.650   6.390  1.00106.28           N
ANISOU 1179  NH1 ARG A 187    13955  13160  13266    763   1666   2209       N
ATOM   1180  NH2 ARG A 187     -15.542   5.221   6.431  1.00106.08           N
ANISOU 1180  NH2 ARG A 187    13747  13486  13073    869   1954   2042       N
ATOM   1181  N   TRP A 188     -13.700   6.153  -0.107  1.00 23.38           N
ANISOU 1181  N   TRP A 188     2950   2303   3632    374   1036    957       N
ATOM   1182  CA  TRP A 188     -14.069   7.208  -1.043  1.00 22.53           C
ANISOU 1182  CA  TRP A 188     2730   2247   3582    263    932    774       C
ATOM   1183  C   TRP A 188     -13.754   6.792  -2.470  1.00 22.24           C
ANISOU 1183  C   TRP A 188     2595   2137   3718    129    800    644       C
ATOM   1184  O   TRP A 188     -14.586   6.942  -3.371  1.00 22.26           O
ANISOU 1184  O   TRP A 188     2483   2065   3911    -33    783    580       O
ATOM   1185  CB  TRP A 188     -13.308   8.498  -0.724  1.00 21.79           C
ANISOU 1185  CB  TRP A 188     2720   2322   3236    334    754    669       C
ATOM   1186  CG  TRP A 188     -13.321   9.422  -1.919  1.00 20.55           C
ANISOU 1186  CG  TRP A 188     2445   2202   3160    166    543    509       C
ATOM   1187  CD1 TRP A 188     -12.462   9.403  -2.986  1.00 19.86           C
ANISOU 1187  CD1 TRP A 188     2261   2202   3084     46    365    441       C
ATOM   1188  CD2 TRP A 188     -14.274  10.456  -2.191  1.00 20.11           C
ANISOU 1188  CD2 TRP A 188     2333   2122   3184    100    485    422       C
ATOM   1189  NE1 TRP A 188     -12.826  10.356  -3.898  1.00 20.43           N
ANISOU 1189  NE1 TRP A 188     2226   2307   3229   -137    190    346       N
ATOM   1190  CE2 TRP A 188     -13.928  11.023  -3.431  1.00 20.83           C
ANISOU 1190  CE2 TRP A 188     2312   2257   3347   -107    239    326       C
ATOM   1191  CE3 TRP A 188     -15.376  10.971  -1.496  1.00 21.60           C
ANISOU 1191  CE3 TRP A 188     2542   2290   3377    220    613    420       C
ATOM   1192  CZ2 TRP A 188     -14.644  12.077  -3.995  1.00 21.70           C
ANISOU 1192  CZ2 TRP A 188     2352   2327   3568   -230     77    240       C
ATOM   1193  CZ3 TRP A 188     -16.086  12.007  -2.053  1.00 21.60           C
ANISOU 1193  CZ3 TRP A 188     2463   2254   3490    154    472    302       C
ATOM   1194  CH2 TRP A 188     -15.716  12.556  -3.293  1.00 22.97           C
ANISOU 1194  CH2 TRP A 188     2549   2409   3770    -86    185    218       C
ATOM   1195  N   ASP A 189     -12.532   6.299  -2.697  1.00 21.37           N
ANISOU 1195  N   ASP A 189     2521   2080   3519    214    700    599       N
ATOM   1196  CA  ASP A 189     -12.105   5.971  -4.053  1.00 20.07           C
ANISOU 1196  CA  ASP A 189     2260   1937   3430    154    583    439       C
ATOM   1197  C   ASP A 189     -13.066   4.977  -4.683  1.00 22.34           C
ANISOU 1197  C   ASP A 189     2553   1948   3988     65    633    423       C
ATOM   1198  O   ASP A 189     -13.472   5.132  -5.839  1.00 21.54           O
ANISOU 1198  O   ASP A 189     2365   1830   3989    -84    555    292       O
ATOM   1199  CB  ASP A 189     -10.696   5.373  -4.029  1.00 23.14           C
ANISOU 1199  CB  ASP A 189     2669   2447   3678    347    516    415       C
ATOM   1200  CG  ASP A 189      -9.588   6.418  -4.038  1.00 23.15           C
ANISOU 1200  CG  ASP A 189     2579   2787   3429    348    369    417       C
ATOM   1201  OD1 ASP A 189      -9.864   7.640  -4.071  1.00 21.90           O
ANISOU 1201  OD1 ASP A 189     2384   2730   3207    191    270    423       O
ATOM   1202  OD2 ASP A 189      -8.413   5.994  -3.995  1.00 23.99           O
ANISOU 1202  OD2 ASP A 189     2647   3053   3413    511    317    435       O
ATOM   1203  N   GLU A 190     -13.456   3.954  -3.928  1.00 22.63           N
ANISOU 1203  N   GLU A 190     3178   1583   3837    -14    446    279       N
ATOM   1204  CA  GLU A 190     -14.339   2.938  -4.480  1.00 23.02           C
ANISOU 1204  CA  GLU A 190     3061   1593   4092   -189    503    324       C
ATOM   1205  C   GLU A 190     -15.722   3.513  -4.764  1.00 24.45           C
ANISOU 1205  C   GLU A 190     3103   1998   4188   -210    622    355       C
ATOM   1206  O   GLU A 190     -16.297   3.267  -5.829  1.00 23.91           O
ANISOU 1206  O   GLU A 190     2899   1911   4275   -326    582    243       O
ATOM   1207  CB  GLU A 190     -14.427   1.750  -3.527  1.00 25.40           C
ANISOU 1207  CB  GLU A 190     3363   1753   4533   -276    501    596       C
ATOM   1208  CG  GLU A 190     -15.474   0.745  -3.949  1.00 27.56           C
ANISOU 1208  CG  GLU A 190     3424   1953   5094   -474    495    710       C
ATOM   1209  CD  GLU A 190     -15.453  -0.525  -3.120  1.00 42.75           C
ANISOU 1209  CD  GLU A 190     5321   3780   7144   -568    400    970       C
ATOM   1210  OE1 GLU A 190     -14.608  -0.634  -2.207  1.00 41.43           O
ANISOU 1210  OE1 GLU A 190     5314   3569   6858   -496    366   1082       O
ATOM   1211  OE2 GLU A 190     -16.288  -1.412  -3.385  1.00 53.13           O
ANISOU 1211  OE2 GLU A 190     6452   5045   8692   -711    324   1068       O
ATOM   1212  N   ALA A 191     -16.279   4.276  -3.819  1.00 21.61           N
ANISOU 1212  N   ALA A 191     2777   1854   3579    -69    749    482       N
ATOM   1213  CA  ALA A 191     -17.603   4.856  -4.041  1.00 22.71           C
ANISOU 1213  CA  ALA A 191     2742   2211   3678    -54    871    509       C
ATOM   1214  C   ALA A 191     -17.582   5.823  -5.214  1.00 24.37           C
ANISOU 1214  C   ALA A 191     2928   2436   3894    -42    751    259       C
ATOM   1215  O   ALA A 191     -18.526   5.866  -6.011  1.00 22.47           O
ANISOU 1215  O   ALA A 191     2510   2249   3778   -140    748    234       O
ATOM   1216  CB  ALA A 191     -18.091   5.562  -2.777  1.00 25.08           C
ANISOU 1216  CB  ALA A 191     3093   2775   3660    184   1041    629       C
ATOM   1217  N   PHE A 192     -16.507   6.604  -5.341  1.00 20.50           N
ANISOU 1217  N   PHE A 192     2596   1890   3304     63    619    117       N
ATOM   1218  CA  PHE A 192     -16.428   7.594  -6.408  1.00 20.14           C
ANISOU 1218  CA  PHE A 192     2509   1878   3265     62    496    -23       C
ATOM   1219  C   PHE A 192     -16.313   6.923  -7.767  1.00 20.55           C
ANISOU 1219  C   PHE A 192     2479   1886   3442   -111    454   -109       C
ATOM   1220  O   PHE A 192     -16.982   7.323  -8.725  1.00 21.09           O
ANISOU 1220  O   PHE A 192     2450   2049   3516   -170    402   -163       O
ATOM   1221  CB  PHE A 192     -15.223   8.496  -6.138  1.00 21.06           C
ANISOU 1221  CB  PHE A 192     2766   1909   3325    189    338    -68       C
ATOM   1222  CG  PHE A 192     -15.177   9.751  -6.966  1.00 20.38           C
ANISOU 1222  CG  PHE A 192     2619   1854   3269    203    179   -110       C
ATOM   1223  CD1 PHE A 192     -16.324  10.484  -7.234  1.00 20.09           C
ANISOU 1223  CD1 PHE A 192     2482   1931   3221    235    159   -134       C
ATOM   1224  CD2 PHE A 192     -13.964  10.220  -7.447  1.00 23.60           C
ANISOU 1224  CD2 PHE A 192     3036   2169   3761    182     33    -75       C
ATOM   1225  CE1 PHE A 192     -16.265  11.657  -7.985  1.00 23.17           C
ANISOU 1225  CE1 PHE A 192     2809   2314   3681    233    -42   -125       C
ATOM   1226  CE2 PHE A 192     -13.903  11.399  -8.192  1.00 22.75           C
ANISOU 1226  CE2 PHE A 192     2839   2083   3721    166   -139    -17       C
ATOM   1227  CZ  PHE A 192     -15.048  12.098  -8.459  1.00 21.19           C
ANISOU 1227  CZ  PHE A 192     2572   1971   3509    186   -193    -43       C
ATOM   1228  N   ARG A 193     -15.489   5.878  -7.869  1.00 20.98           N
ANISOU 1228  N   ARG A 193     2582   1800   3588   -166    451   -147       N
ATOM   1229  C   ARG A 193     -16.646   4.516  -9.561  1.00 22.00           C
ANISOU 1229  C   ARG A 193     2548   1886   3923   -376    353   -331       C
ATOM   1230  O   ARG A 193     -17.012   4.525 -10.742  1.00 22.68           O
ANISOU 1230  O   ARG A 193     2599   2039   3979   -417    251   -481       O
ATOM   1231  CA AARG A 193     -15.353   5.213  -9.157  0.48 19.34           C
ANISOU 1231  CA AARG A 193     2327   1575   3448   -252    395   -309       C
ATOM   1232  CB AARG A 193     -14.132   4.286  -9.193  0.48 28.26           C
ANISOU 1232  CB AARG A 193     3516   2546   4675   -224    381   -400       C
ATOM   1233  CG AARG A 193     -14.149   3.112  -8.239  0.48 23.94           C
ANISOU 1233  CG AARG A 193     2990   1771   4335   -272    367   -313       C
ATOM   1234  CD AARG A 193     -12.945   2.208  -8.494  0.48 32.32           C
ANISOU 1234  CD AARG A 193     4081   2724   5476   -211    288   -437       C
ATOM   1235  NE AARG A 193     -12.921   1.050  -7.605  0.48 27.44           N
ANISOU 1235  NE AARG A 193     3478   1958   4990   -254    200   -304       N
ATOM   1236  CZ AARG A 193     -12.180   0.967  -6.503  0.48 44.26           C
ANISOU 1236  CZ AARG A 193     5690   4051   7076   -212    181   -145       C
ATOM   1237  NH1AARG A 193     -11.391   1.975  -6.148  0.48 24.25           N
ANISOU 1237  NH1AARG A 193     3227   1605   4381   -116    204   -114       N
ATOM   1238  NH2AARG A 193     -12.226  -0.126  -5.754  0.48 35.79           N
ANISOU 1238  NH2AARG A 193     4626   2835   6137   -273     98     -9       N
ATOM   1239  CA BARG A 193     -15.336   5.170  -9.136  0.52 21.70           C
ANISOU 1239  CA BARG A 193     2627   1867   3753   -253    396   -309       C
ATOM   1240  CB BARG A 193     -14.214   4.137  -8.996  0.52 24.30           C
ANISOU 1240  CB BARG A 193     3017   2014   4203   -233    382   -379       C
ATOM   1241  CG BARG A 193     -14.301   2.946  -9.923  0.52 25.39           C
ANISOU 1241  CG BARG A 193     3119   2048   4480   -281    297   -593       C
ATOM   1242  CD BARG A 193     -13.095   2.019  -9.745  0.52 24.68           C
ANISOU 1242  CD BARG A 193     3071   1785   4521   -207    262   -681       C
ATOM   1243  NE BARG A 193     -12.986   1.466  -8.397  0.52 36.94           N
ANISOU 1243  NE BARG A 193     4657   3230   6149   -235    228   -441       N
ATOM   1244  CZ BARG A 193     -13.638   0.389  -7.968  0.52 37.66           C
ANISOU 1244  CZ BARG A 193     4710   3180   6417   -331    135   -344       C
ATOM   1245  NH1BARG A 193     -14.459  -0.269  -8.777  0.52 37.46           N
ANISOU 1245  NH1BARG A 193     4607   3084   6541   -404     19   -471       N
ATOM   1246  NH2BARG A 193     -13.465  -0.032  -6.723  0.52 35.98           N
ANISOU 1246  NH2BARG A 193     4536   2891   6244   -357    128   -106       N
ATOM   1247  N   LYS A 194     -17.373   3.938  -8.601  1.00 22.70           N
ANISOU 1247  N   LYS A 194     2563   1894   4167   -437    411   -148       N
ATOM   1248  CA  LYS A 194     -18.661   3.334  -8.928  1.00 24.43           C
ANISOU 1248  CA  LYS A 194     2601   2062   4618   -582    342    -93       C
ATOM   1249  C   LYS A 194     -19.651   4.392  -9.395  1.00 24.83           C
ANISOU 1249  C   LYS A 194     2542   2307   4586   -570    341    -91       C
ATOM   1250  O   LYS A 194     -20.400   4.178 -10.357  1.00 25.18           O
ANISOU 1250  O   LYS A 194     2487   2319   4762   -669    174   -185       O
ATOM   1251  CB  LYS A 194     -19.198   2.576  -7.714  1.00 27.52           C
ANISOU 1251  CB  LYS A 194     2874   2375   5206   -658    448    223       C
ATOM   1252  CG  LYS A 194     -18.379   1.338  -7.365  1.00 36.68           C
ANISOU 1252  CG  LYS A 194     4108   3266   6563   -717    358    252       C
ATOM   1253  CD  LYS A 194     -18.891   0.662  -6.104  1.00 41.98           C
ANISOU 1253  CD  LYS A 194     4669   3937   7345   -785    457    655       C
ATOM   1254  CE  LYS A 194     -18.259  -0.708  -5.922  1.00 57.65           C
ANISOU 1254  CE  LYS A 194     6713   5699   9491   -825    252    663       C
ATOM   1255  N   PHE A 195     -19.651   5.551  -8.738  1.00 21.79           N
ANISOU 1255  N   PHE A 195     2182   2093   4003   -429    471    -10       N
ATOM   1256  CA  PHE A 195     -20.540   6.631  -9.143  1.00 25.05           C
ANISOU 1256  CA  PHE A 195     2481   2655   4382   -389    434    -21       C
ATOM   1257  C   PHE A 195     -20.220   7.101 -10.556  1.00 22.89           C
ANISOU 1257  C   PHE A 195     2273   2406   4018   -429    237   -195       C
ATOM   1258  O   PHE A 195     -21.121   7.298 -11.379  1.00 24.05           O
ANISOU 1258  O   PHE A 195     2305   2588   4244   -504     98   -225       O
ATOM   1259  CB  PHE A 195     -20.412   7.784  -8.152  1.00 22.61           C
ANISOU 1259  CB  PHE A 195     2226   2473   3890   -175    543     26       C
ATOM   1260  CG  PHE A 195     -21.072   9.051  -8.605  1.00 24.01           C
ANISOU 1260  CG  PHE A 195     2313   2749   4061    -94    439    -29       C
ATOM   1261  CD1 PHE A 195     -22.448   9.142  -8.673  1.00 26.31           C
ANISOU 1261  CD1 PHE A 195     2356   3119   4521   -112    471     40       C
ATOM   1262  CD2 PHE A 195     -20.316  10.144  -8.977  1.00 25.04           C
ANISOU 1262  CD2 PHE A 195     2567   2864   4084    -13    278   -112       C
ATOM   1263  CE1 PHE A 195     -23.062  10.305  -9.091  1.00 29.71           C
ANISOU 1263  CE1 PHE A 195     2687   3604   4995    -27    336    -16       C
ATOM   1264  CE2 PHE A 195     -20.931  11.324  -9.392  1.00 25.21           C
ANISOU 1264  CE2 PHE A 195     2492   2924   4161     51    120   -135       C
ATOM   1265  CZ  PHE A 195     -22.296  11.395  -9.451  1.00 26.77           C
ANISOU 1265  CZ  PHE A 195     2469   3193   4511     54    146   -109       C
ATOM   1266  N   LEU A 196     -18.935   7.289 -10.853  1.00 21.94           N
ANISOU 1266  N   LEU A 196     2319   2289   3726   -376    223   -275       N
ATOM   1267  CA  LEU A 196     -18.541   7.795 -12.165  1.00 22.17           C
ANISOU 1267  CA  LEU A 196     2394   2431   3600   -393     94   -361       C
ATOM   1268  C   LEU A 196     -18.819   6.785 -13.268  1.00 22.74           C
ANISOU 1268  C   LEU A 196     2477   2490   3672   -477    -26   -539       C
ATOM   1269  O   LEU A 196     -19.201   7.169 -14.380  1.00 23.42           O
ANISOU 1269  O   LEU A 196     2564   2707   3630   -504   -175   -594       O
ATOM   1270  CB  LEU A 196     -17.064   8.164 -12.159  1.00 21.26           C
ANISOU 1270  CB  LEU A 196     2384   2347   3347   -314    148   -337       C
ATOM   1271  CG  LEU A 196     -16.728   9.342 -11.265  1.00 18.74           C
ANISOU 1271  CG  LEU A 196     2075   1998   3049   -218    135   -198       C
ATOM   1272  CD1 LEU A 196     -15.222   9.479 -11.194  1.00 22.19           C
ANISOU 1272  CD1 LEU A 196     2573   2400   3459   -171    151   -145       C
ATOM   1273  CD2 LEU A 196     -17.357  10.634 -11.795  1.00 21.85           C
ANISOU 1273  CD2 LEU A 196     2386   2476   3439   -221    -25   -114       C
ATOM   1274  N   LYS A 197     -18.602   5.492 -12.995  1.00 22.89           N
ANISOU 1274  N   LYS A 197     2524   2336   3837   -501    -13   -642       N
ATOM   1275  CA  LYS A 197     -18.949   4.474 -13.978  1.00 25.64           C
ANISOU 1275  CA  LYS A 197     2895   2601   4248   -547   -217   -877       C
ATOM   1276  C   LYS A 197     -20.421   4.568 -14.356  1.00 30.74           C
ANISOU 1276  C   LYS A 197     3401   3211   5069   -666   -416   -841       C
ATOM   1277  O   LYS A 197     -20.780   4.432 -15.532  1.00 28.00           O
ANISOU 1277  O   LYS A 197     3107   2908   4624   -672   -656  -1033       O
ATOM   1278  CB  LYS A 197     -18.607   3.090 -13.427  1.00 28.14           C
ANISOU 1278  CB  LYS A 197     3223   2641   4828   -566   -239   -957       C
ATOM   1279  CG  LYS A 197     -18.831   1.949 -14.406  1.00 31.77           C
ANISOU 1279  CG  LYS A 197     3729   2933   5407   -567   -534  -1277       C
ATOM   1280  CD  LYS A 197     -18.383   0.622 -13.807  1.00 35.25           C
ANISOU 1280  CD  LYS A 197     4171   3052   6170   -573   -600  -1328       C
ATOM   1281  CE  LYS A 197     -18.364  -0.489 -14.845  1.00 47.27           C
ANISOU 1281  CE  LYS A 197     5790   4474   7696   -464   -893  -1646       C
ATOM   1282  NZ  LYS A 197     -19.712  -0.717 -15.428  1.00 70.70           N
ANISOU 1282  NZ  LYS A 197     8679   7361  10822   -566  -1182  -1644       N
ATOM   1283  N   GLY A 198     -21.285   4.830 -13.370  1.00 24.94           N
ANISOU 1283  N   GLY A 198     2479   2422   4576   -735   -320   -594       N
ATOM   1284  CA  GLY A 198     -22.703   4.981 -13.657  1.00 28.73           C
ANISOU 1284  CA  GLY A 198     2752   2871   5293   -842   -487   -515       C
ATOM   1285  C   GLY A 198     -23.001   6.175 -14.545  1.00 28.15           C
ANISOU 1285  C   GLY A 198     2703   2991   5003   -806   -609   -546       C
ATOM   1286  O   GLY A 198     -23.795   6.078 -15.484  1.00 31.21           O
ANISOU 1286  O   GLY A 198     3043   3346   5470   -882   -898   -632       O
ATOM   1287  N   LEU A 199     -22.372   7.317 -14.259  1.00 26.61           N
ANISOU 1287  N   LEU A 199     2577   2965   4569   -697   -450   -458       N
ATOM   1288  CA  LEU A 199     -22.566   8.499 -15.095  1.00 28.20           C
ANISOU 1288  CA  LEU A 199     2789   3322   4604   -679   -604   -424       C
ATOM   1289  C   LEU A 199     -22.118   8.238 -16.526  1.00 27.32           C
ANISOU 1289  C   LEU A 199     2855   3332   4192   -693   -794   -584       C
ATOM   1290  O   LEU A 199     -22.832   8.560 -17.484  1.00 30.97           O
ANISOU 1290  O   LEU A 199     3303   3858   4605   -744  -1057   -600       O
ATOM   1291  CB  LEU A 199     -21.775   9.675 -14.526  1.00 25.92           C
ANISOU 1291  CB  LEU A 199     2547   3122   4180   -565   -464   -293       C
ATOM   1292  CG  LEU A 199     -22.274  10.385 -13.275  1.00 26.18           C
ANISOU 1292  CG  LEU A 199     2443   3106   4397   -461   -345   -185       C
ATOM   1293  CD1 LEU A 199     -21.368  11.564 -12.994  1.00 25.49           C
ANISOU 1293  CD1 LEU A 199     2448   3045   4192   -345   -360   -117       C
ATOM   1294  CD2 LEU A 199     -23.697  10.865 -13.445  1.00 28.68           C
ANISOU 1294  CD2 LEU A 199     2534   3417   4946   -480   -484   -137       C
ATOM   1295  N   ALA A 200     -20.924   7.666 -16.689  1.00 26.90           N
ANISOU 1295  N   ALA A 200     2969   3340   3913   -619   -666   -706       N
ATOM   1296  CA  ALA A 200     -20.360   7.463 -18.016  1.00 29.49           C
ANISOU 1296  CA  ALA A 200     3469   3884   3854   -554   -769   -869       C
ATOM   1297  C   ALA A 200     -21.128   6.426 -18.822  1.00 31.92           C
ANISOU 1297  C   ALA A 200     3840   4088   4199   -574  -1074  -1160       C
ATOM   1298  O   ALA A 200     -21.028   6.417 -20.053  1.00 34.64           O
ANISOU 1298  O   ALA A 200     4340   4650   4169   -497  -1246  -1314       O
ATOM   1299  CB  ALA A 200     -18.887   7.069 -17.905  1.00 27.89           C
ANISOU 1299  CB  ALA A 200     3372   3777   3448   -427   -520   -939       C
ATOM   1300  N   SER A 201     -21.888   5.552 -18.160  1.00 33.26           N
ANISOU 1300  N   SER A 201     3888   3933   4815   -669  -1173  -1218       N
ATOM   1301  CA  SER A 201     -22.739   4.613 -18.877  1.00 35.17           C
ANISOU 1301  CA  SER A 201     4148   3981   5232   -717  -1571  -1467       C
ATOM   1302  C   SER A 201     -23.873   5.321 -19.609  1.00 36.24           C
ANISOU 1302  C   SER A 201     4213   4174   5383   -803  -1875  -1389       C
ATOM   1303  O   SER A 201     -24.478   4.731 -20.511  1.00 41.47           O
ANISOU 1303  O   SER A 201     4961   4749   6049   -798  -2239  -1594       O
ATOM   1304  CB  SER A 201     -23.317   3.595 -17.890  1.00 42.35           C
ANISOU 1304  CB  SER A 201     4860   4502   6730   -848  -1612  -1412       C
ATOM   1305  OG  SER A 201     -24.443   4.127 -17.221  1.00 41.80           O
ANISOU 1305  OG  SER A 201     4514   4377   6993   -978  -1556  -1076       O
ATOM   1306  N  AARG A 202     -24.159   6.568 -19.240  0.45 34.16           N
ANISOU 1306  N  AARG A 202     3281   4813   4887  -1996   -203   -701       N
ATOM   1307  CA AARG A 202     -25.281   7.347 -19.746  0.45 33.83           C
ANISOU 1307  CA AARG A 202     2860   5049   4947  -1942   -212   -682       C
ATOM   1308  C  AARG A 202     -24.866   8.440 -20.717  0.45 31.08           C
ANISOU 1308  C  AARG A 202     2515   4788   4505  -1668   -307   -834       C
ATOM   1309  O  AARG A 202     -25.563   8.676 -21.707  0.45 47.87           O
ANISOU 1309  O  AARG A 202     4508   6981   6700  -1628   -502   -861       O
ATOM   1310  CB AARG A 202     -26.017   7.985 -18.563  0.45 46.16           C
ANISOU 1310  CB AARG A 202     4124   6879   6535  -1938    107   -553       C
ATOM   1311  CG AARG A 202     -27.420   8.474 -18.852  0.45 92.66           C
ANISOU 1311  CG AARG A 202     9578  13035  12592  -1896    103   -491       C
ATOM   1312  CD AARG A 202     -27.976   9.204 -17.637  0.45 81.95           C
ANISOU 1312  CD AARG A 202     7977  11956  11203  -1774    464   -399       C
ATOM   1313  NE AARG A 202     -26.916   9.840 -16.856  0.45 75.03           N
ANISOU 1313  NE AARG A 202     7357  11048  10105  -1589    661   -461       N
ATOM   1314  CZ AARG A 202     -26.560  11.114 -16.978  0.45 48.17           C
ANISOU 1314  CZ AARG A 202     4019   7688   6594  -1204    652   -558       C
ATOM   1315  NH1AARG A 202     -27.179  11.897 -17.851  0.45 50.58           N
ANISOU 1315  NH1AARG A 202     4070   8158   6991  -1032    488   -649       N
ATOM   1316  NH2AARG A 202     -25.585  11.608 -16.227  0.45 41.81           N
ANISOU 1316  NH2AARG A 202     3562   6730   5595  -1004    758   -555       N
ATOM   1317  N  BARG A 202     -24.179   6.568 -19.243  0.55 35.11           N
ANISOU 1317  N  BARG A 202     3396   4936   5009  -1998   -203   -699       N
ATOM   1318  CA BARG A 202     -25.289   7.305 -19.834  0.55 42.53           C
ANISOU 1318  CA BARG A 202     3968   6140   6053  -1944   -234   -687       C
ATOM   1319  C  BARG A 202     -24.863   8.446 -20.748  0.55 41.92           C
ANISOU 1319  C  BARG A 202     3890   6161   5878  -1665   -313   -837       C
ATOM   1320  O  BARG A 202     -25.558   8.720 -21.729  0.55 32.62           O
ANISOU 1320  O  BARG A 202     2575   5055   4766  -1619   -504   -865       O
ATOM   1321  CB BARG A 202     -26.212   7.853 -18.737  0.55 38.59           C
ANISOU 1321  CB BARG A 202     3131   5917   5612  -1968     60   -544       C
ATOM   1322  CG BARG A 202     -26.860   6.779 -17.873  0.55 38.49           C
ANISOU 1322  CG BARG A 202     3075   5858   5692  -2268    156   -347       C
ATOM   1323  CD BARG A 202     -27.756   7.383 -16.798  0.55 48.83           C
ANISOU 1323  CD BARG A 202     4057   7482   7014  -2230    504   -207       C
ATOM   1324  NE BARG A 202     -26.980   7.958 -15.701  0.55 73.56           N
ANISOU 1324  NE BARG A 202     7387  10639   9924  -2090    790   -215       N
ATOM   1325  CZ BARG A 202     -26.639   7.296 -14.600  0.55 57.59           C
ANISOU 1325  CZ BARG A 202     5616   8480   7785  -2267    953    -87       C
ATOM   1326  NH1BARG A 202     -25.930   7.898 -13.655  0.55 43.17           N
ANISOU 1326  NH1BARG A 202     4025   6631   5749  -2098   1177    -99       N
ATOM   1327  NH2BARG A 202     -27.005   6.031 -14.444  0.55 52.14           N
ANISOU 1327  NH2BARG A 202     4993   7633   7183  -2587    851     58       N
ATOM   1328  N   LYS A 203     -23.747   9.113 -20.460  1.00 28.56           N
ANISOU 1328  N   LYS A 203     2412   4413   4025  -1441   -202   -879       N
ATOM   1329  CA  LYS A 203     -23.288  10.233 -21.269  1.00 30.37           C
ANISOU 1329  CA  LYS A 203     2691   4708   4140  -1182   -281   -956       C
ATOM   1330  C   LYS A 203     -21.776  10.284 -21.159  1.00 25.33           C
ANISOU 1330  C   LYS A 203     2368   3901   3353  -1055   -231   -983       C
ATOM   1331  O   LYS A 203     -21.230   9.918 -20.111  1.00 26.88           O
ANISOU 1331  O   LYS A 203     2694   3971   3547  -1078    -96   -925       O
ATOM   1332  CB  LYS A 203     -23.879  11.551 -20.742  1.00 31.51           C
ANISOU 1332  CB  LYS A 203     2630   5055   4286   -982   -170   -899       C
ATOM   1333  CG  LYS A 203     -23.957  12.682 -21.761  1.00 74.28           C
ANISOU 1333  CG  LYS A 203     8030  10558   9636   -787   -358   -963       C
ATOM   1334  CD  LYS A 203     -24.890  13.802 -21.312  1.00 47.22           C
ANISOU 1334  CD  LYS A 203     4355   7326   6262   -587   -326   -941       C
ATOM   1335  CE  LYS A 203     -26.312  13.573 -21.794  1.00 51.84           C
ANISOU 1335  CE  LYS A 203     4559   8089   7050   -679   -449   -973       C
ATOM   1336  NZ  LYS A 203     -27.143  14.805 -21.681  1.00 41.17           N
ANISOU 1336  NZ  LYS A 203     2973   6926   5744   -401   -500  -1005       N
ATOM   1337  N   PRO A 204     -21.074  10.728 -22.204  1.00 23.99           N
ANISOU 1337  N   PRO A 204     2321   3736   3059   -930   -339  -1059       N
ATOM   1338  CA  PRO A 204     -19.618  10.906 -22.090  1.00 22.38           C
ANISOU 1338  CA  PRO A 204     2328   3434   2742   -807   -270  -1059       C
ATOM   1339  C   PRO A 204     -19.270  11.826 -20.931  1.00 22.06           C
ANISOU 1339  C   PRO A 204     2304   3380   2696   -692   -142   -935       C
ATOM   1340  O   PRO A 204     -19.952  12.819 -20.681  1.00 22.48           O
ANISOU 1340  O   PRO A 204     2246   3548   2746   -603   -139   -878       O
ATOM   1341  CB  PRO A 204     -19.231  11.536 -23.434  1.00 25.97           C
ANISOU 1341  CB  PRO A 204     2835   3991   3043   -715   -375  -1112       C
ATOM   1342  CG  PRO A 204     -20.308  11.122 -24.370  1.00 30.37           C
ANISOU 1342  CG  PRO A 204     3317   4600   3623   -813   -549  -1199       C
ATOM   1343  CD  PRO A 204     -21.565  11.014 -23.562  1.00 29.54           C
ANISOU 1343  CD  PRO A 204     2979   4535   3711   -918   -537  -1137       C
ATOM   1344  N   LEU A 205     -18.194  11.486 -20.224  1.00 20.04           N
ANISOU 1344  N   LEU A 205     2213   2963   2439   -667    -74   -908       N
ATOM   1345  CA  LEU A 205     -17.851  12.098 -18.947  1.00 19.48           C
ANISOU 1345  CA  LEU A 205     2232   2803   2366   -583      9   -794       C
ATOM   1346  C   LEU A 205     -16.516  12.825 -19.037  1.00 17.93           C
ANISOU 1346  C   LEU A 205     2152   2544   2116   -465    -44   -740       C
ATOM   1347  O   LEU A 205     -15.551  12.301 -19.608  1.00 17.84           O
ANISOU 1347  O   LEU A 205     2173   2497   2110   -471    -66   -795       O
ATOM   1348  CB  LEU A 205     -17.771  11.021 -17.864  1.00 21.96           C
ANISOU 1348  CB  LEU A 205     2670   2929   2744   -695     82   -779       C
ATOM   1349  CG  LEU A 205     -17.148  11.376 -16.517  1.00 23.02           C
ANISOU 1349  CG  LEU A 205     3005   2891   2851   -616    133   -678       C
ATOM   1350  CD1 LEU A 205     -18.018  12.380 -15.776  1.00 25.12           C
ANISOU 1350  CD1 LEU A 205     3230   3271   3044   -514    232   -597       C
ATOM   1351  CD2 LEU A 205     -16.984  10.094 -15.703  1.00 26.68           C
ANISOU 1351  CD2 LEU A 205     3643   3135   3361   -765    150   -678       C
ATOM   1352  N   VAL A 206     -16.474  14.036 -18.494  1.00 17.09           N
ANISOU 1352  N   VAL A 206     2100   2432   1961   -351    -77   -631       N
ATOM   1353  CA  VAL A 206     -15.228  14.735 -18.190  1.00 15.12           C
ANISOU 1353  CA  VAL A 206     1984   2063   1697   -282   -161   -525       C
ATOM   1354  C   VAL A 206     -15.161  14.865 -16.676  1.00 15.70           C
ANISOU 1354  C   VAL A 206     2249   1934   1783   -216   -149   -454       C
ATOM   1355  O   VAL A 206     -16.075  15.426 -16.058  1.00 17.20           O
ANISOU 1355  O   VAL A 206     2474   2154   1906   -125   -115   -437       O
ATOM   1356  CB  VAL A 206     -15.185  16.125 -18.838  1.00 16.47           C
ANISOU 1356  CB  VAL A 206     2151   2333   1774   -220   -300   -435       C
ATOM   1357  CG1 VAL A 206     -13.897  16.842 -18.452  1.00 19.80           C
ANISOU 1357  CG1 VAL A 206     2704   2614   2207   -205   -425   -282       C
ATOM   1358  CG2 VAL A 206     -15.297  16.014 -20.343  1.00 20.82           C
ANISOU 1358  CG2 VAL A 206     2570   3079   2260   -294   -311   -496       C
ATOM   1359  N   LEU A 207     -14.098  14.345 -16.065  1.00 15.30           N
ANISOU 1359  N   LEU A 207     1384   2039   2392   -206   -294   -310       N
ATOM   1360  CA  LEU A 207     -13.845  14.543 -14.644  1.00 15.62           C
ANISOU 1360  CA  LEU A 207     1445   2025   2465   -126   -232   -229       C
ATOM   1361  C   LEU A 207     -12.658  15.476 -14.514  1.00 15.57           C
ANISOU 1361  C   LEU A 207     1522   2012   2383    -58   -233   -221       C
ATOM   1362  O   LEU A 207     -11.614  15.248 -15.129  1.00 15.94           O
ANISOU 1362  O   LEU A 207     1616   2035   2407    -81   -234   -280       O
ATOM   1363  CB  LEU A 207     -13.537  13.210 -13.948  1.00 17.25           C
ANISOU 1363  CB  LEU A 207     1655   2127   2772   -152   -167   -233       C
ATOM   1364  CG  LEU A 207     -12.967  13.338 -12.532  1.00 16.53           C
ANISOU 1364  CG  LEU A 207     1604   1991   2684    -69   -111   -152       C
ATOM   1365  CD1 LEU A 207     -13.975  13.956 -11.571  1.00 18.17           C
ANISOU 1365  CD1 LEU A 207     1771   2251   2880    -16    -87    -64       C
ATOM   1366  CD2 LEU A 207     -12.498  11.986 -12.025  1.00 20.85           C
ANISOU 1366  CD2 LEU A 207     2161   2432   3331    -92    -56   -143       C
ATOM   1367  N   CYS A 208     -12.802  16.525 -13.723  1.00 14.29           N
ANISOU 1367  N   CYS A 208     1372   1868   2187     21   -227   -155       N
ATOM   1368  CA  CYS A 208     -11.645  17.359 -13.480  1.00 14.77           C
ANISOU 1368  CA  CYS A 208     1509   1908   2194     71   -228   -154       C
ATOM   1369  C   CYS A 208     -11.538  17.696 -12.011  1.00 14.96           C
ANISOU 1369  C   CYS A 208     1559   1908   2217    143   -189   -104       C
ATOM   1370  O   CYS A 208     -12.511  17.625 -11.252  1.00 15.84           O
ANISOU 1370  O   CYS A 208     1632   2036   2350    172   -157    -59       O
ATOM   1371  CB  CYS A 208     -11.676  18.643 -14.292  1.00 16.65           C
ANISOU 1371  CB  CYS A 208     1765   2195   2368     87   -277   -146       C
ATOM   1372  SG  CYS A 208     -12.890  19.862 -13.774  1.00 17.85           S
ANISOU 1372  SG  CYS A 208     1884   2380   2517    167   -285    -75       S
ATOM   1373  N   GLY A 209     -10.342  18.077 -11.631  1.00 13.41           N
ANISOU 1373  N   GLY A 209     1424   1682   1989    169   -192   -115       N
ATOM   1374  CA  GLY A 209     -10.136  18.653 -10.328  1.00 13.27           C
ANISOU 1374  CA  GLY A 209     1445   1658   1938    234   -174    -85       C
ATOM   1375  C   GLY A 209      -8.899  18.091  -9.679  1.00 13.29           C
ANISOU 1375  C   GLY A 209     1481   1629   1941    238   -169    -86       C
ATOM   1376  O   GLY A 209      -8.004  17.551 -10.337  1.00 14.24           O
ANISOU 1376  O   GLY A 209     1599   1723   2090    200   -181   -116       O
ATOM   1377  N   ASP A 210      -8.862  18.252  -8.366  1.00 12.95           N
ANISOU 1377  N   ASP A 210     1466   1597   1859    289   -152    -53       N
ATOM   1378  CA  ASP A 210      -7.722  17.848  -7.560  1.00 13.80           C
ANISOU 1378  CA  ASP A 210     1599   1693   1949    304   -163    -38       C
ATOM   1379  C   ASP A 210      -8.036  16.447  -7.061  1.00 14.32           C
ANISOU 1379  C   ASP A 210     1633   1742   2065    302   -118     26       C
ATOM   1380  O   ASP A 210      -8.853  16.256  -6.150  1.00 14.71           O
ANISOU 1380  O   ASP A 210     1679   1819   2091    332    -75     82       O
ATOM   1381  CB  ASP A 210      -7.531  18.847  -6.427  1.00 14.72           C
ANISOU 1381  CB  ASP A 210     1771   1845   1976    354   -179    -43       C
ATOM   1382  CG  ASP A 210      -6.434  18.456  -5.464  1.00 15.78           C
ANISOU 1382  CG  ASP A 210     1928   1996   2073    371   -207    -19       C
ATOM   1383  OD1 ASP A 210      -5.833  17.378  -5.610  1.00 15.10           O
ANISOU 1383  OD1 ASP A 210     1808   1885   2044    358   -207     18       O
ATOM   1384  OD2 ASP A 210      -6.175  19.246  -4.534  1.00 16.25           O
ANISOU 1384  OD2 ASP A 210     2037   2094   2045    402   -231    -39       O
ATOM   1385  N   LEU A 211      -7.411  15.460  -7.693  1.00 13.53           N
ANISOU 1385  N   LEU A 211     1508   1590   2044    268   -118     18       N
ATOM   1386  CA  LEU A 211      -7.662  14.071  -7.354  1.00 14.32           C
ANISOU 1386  CA  LEU A 211     1577   1641   2223    260    -72     79       C
ATOM   1387  C   LEU A 211      -6.725  13.568  -6.272  1.00 14.91           C
ANISOU 1387  C   LEU A 211     1669   1709   2288    309    -78    153       C
ATOM   1388  O   LEU A 211      -6.826  12.409  -5.862  1.00 15.60           O
ANISOU 1388  O   LEU A 211     1735   1745   2446    313    -38    228       O
ATOM   1389  CB  LEU A 211      -7.621  13.202  -8.620  1.00 16.24           C
ANISOU 1389  CB  LEU A 211     1785   1814   2569    199    -59     21       C
ATOM   1390  CG  LEU A 211      -8.550  13.715  -9.734  1.00 16.07           C
ANISOU 1390  CG  LEU A 211     1744   1824   2536    147    -72    -48       C
ATOM   1391  CD1 LEU A 211      -8.557  12.752 -10.893  1.00 17.61           C
ANISOU 1391  CD1 LEU A 211     1913   1963   2815     80    -60   -118       C
ATOM   1392  CD2 LEU A 211      -9.982  13.940  -9.250  1.00 18.06           C
ANISOU 1392  CD2 LEU A 211     1968   2119   2776    149    -49     -1       C
ATOM   1393  N   ASN A 212      -5.832  14.422  -5.783  1.00 14.77           N
ANISOU 1393  N   ASN A 212     1683   1742   2186    342   -131    140       N
ATOM   1394  CA  ASN A 212      -5.024  14.132  -4.600  1.00 15.20           C
ANISOU 1394  CA  ASN A 212     1751   1827   2197    393   -158    217       C
ATOM   1395  C   ASN A 212      -4.243  12.832  -4.737  1.00 15.20           C
ANISOU 1395  C   ASN A 212     1711   1754   2312    403   -148    273       C
ATOM   1396  O   ASN A 212      -4.115  12.055  -3.787  1.00 18.18           O
ANISOU 1396  O   ASN A 212     2086   2130   2694    444   -138    385       O
ATOM   1397  CB  ASN A 212      -5.841  14.174  -3.314  1.00 17.71           C
ANISOU 1397  CB  ASN A 212     2100   2209   2421    430   -127    296       C
ATOM   1398  CG  ASN A 212      -5.587  15.433  -2.538  1.00 17.88           C
ANISOU 1398  CG  ASN A 212     2177   2321   2297    459   -175    254       C
ATOM   1399  OD1 ASN A 212      -4.451  15.909  -2.466  1.00 19.67           O
ANISOU 1399  OD1 ASN A 212     2413   2569   2494    460   -249    216       O
ATOM   1400  ND2 ASN A 212      -6.647  16.020  -1.995  1.00 19.09           N
ANISOU 1400  ND2 ASN A 212     2361   2524   2368    477   -131    248       N
ATOM   1401  N   VAL A 213      -3.676  12.622  -5.918  1.00 15.37           N
ANISOU 1401  N   VAL A 213     1702   1716   2423    372   -148    199       N
ATOM   1402  CA  VAL A 213      -2.734  11.531  -6.126  1.00 16.00           C
ANISOU 1402  CA  VAL A 213     1739   1719   2620    395   -136    230       C
ATOM   1403  C   VAL A 213      -1.896  11.875  -7.342  1.00 15.64           C
ANISOU 1403  C   VAL A 213     1670   1659   2615    367   -147    122       C
ATOM   1404  O   VAL A 213      -2.407  12.408  -8.330  1.00 15.27           O
ANISOU 1404  O   VAL A 213     1637   1619   2547    313   -134     31       O
ATOM   1405  CB  VAL A 213      -3.449  10.165  -6.281  1.00 16.56           C
ANISOU 1405  CB  VAL A 213     1794   1680   2817    383    -62    275       C
ATOM   1406  CG1 VAL A 213      -4.488  10.204  -7.376  1.00 18.96           C
ANISOU 1406  CG1 VAL A 213     2100   1954   3149    308    -24    176       C
ATOM   1407  CG2 VAL A 213      -2.425   9.048  -6.544  1.00 17.78           C
ANISOU 1407  CG2 VAL A 213     1907   1732   3115    418    -41    297       C
ATOM   1408  N   ALA A 214      -0.595  11.591  -7.252  1.00 16.16           N
ANISOU 1408  N   ALA A 214     1692   1715   2732    406   -170    142       N
ATOM   1409  CA  ALA A 214       0.289  11.571  -8.408  1.00 15.81           C
ANISOU 1409  CA  ALA A 214     1608   1643   2757    389   -151     55       C
ATOM   1410  C   ALA A 214       0.331  10.116  -8.861  1.00 16.25           C
ANISOU 1410  C   ALA A 214     1635   1577   2964    410    -77     56       C
ATOM   1411  O   ALA A 214       0.808   9.249  -8.128  1.00 18.23           O
ANISOU 1411  O   ALA A 214     1853   1776   3295    475    -74    153       O
ATOM   1412  CB  ALA A 214       1.682  12.074  -8.032  1.00 17.30           C
ANISOU 1412  CB  ALA A 214     1746   1891   2935    422   -213     77       C
ATOM   1413  N   HIS A 215      -0.211   9.842 -10.049  1.00 16.58           N
ANISOU 1413  N   HIS A 215     1691   1568   3041    354    -19    -50       N
ATOM   1414  CA  HIS A 215      -0.481   8.460 -10.444  1.00 16.74           C
ANISOU 1414  CA  HIS A 215     1703   1455   3203    355     56    -71       C
ATOM   1415  C   HIS A 215       0.794   7.630 -10.521  1.00 17.56           C
ANISOU 1415  C   HIS A 215     1751   1481   3442    427     91    -59       C
ATOM   1416  O   HIS A 215       0.862   6.525  -9.969  1.00 18.94           O
ANISOU 1416  O   HIS A 215     1909   1546   3743    479    123     21       O
ATOM   1417  CB  HIS A 215      -1.215   8.460 -11.781  1.00 18.59           C
ANISOU 1417  CB  HIS A 215     1965   1676   3424    271     95   -213       C
ATOM   1418  CG  HIS A 215      -1.526   7.091 -12.302  1.00 19.02           C
ANISOU 1418  CG  HIS A 215     2018   1586   3621    253    169   -272       C
ATOM   1419  ND1 HIS A 215      -1.784   6.850 -13.634  1.00 21.29           N
ANISOU 1419  ND1 HIS A 215     2322   1853   3914    187    211   -427       N
ATOM   1420  CD2 HIS A 215      -1.623   5.894 -11.675  1.00 21.23           C
ANISOU 1420  CD2 HIS A 215     2288   1732   4047    288    210   -199       C
ATOM   1421  CE1 HIS A 215      -2.035   5.563 -13.805  1.00 22.29           C
ANISOU 1421  CE1 HIS A 215     2450   1830   4188    176    273   -467       C
ATOM   1422  NE2 HIS A 215      -1.941   4.961 -12.633  1.00 24.14           N
ANISOU 1422  NE2 HIS A 215     2667   1983   4522    238    277   -323       N
ATOM   1423  N   GLU A 216       1.802   8.131 -11.231  1.00 18.43           N
ANISOU 1423  N   GLU A 216     1824   1641   3538    433     95   -131       N
ATOM   1424  CA  GLU A 216       3.012   7.378 -11.519  1.00 19.90           C
ANISOU 1424  CA  GLU A 216     1941   1758   3861    503    147   -142       C
ATOM   1425  C   GLU A 216       4.227   8.207 -11.119  1.00 20.31           C
ANISOU 1425  C   GLU A 216     1924   1918   3873    543     86    -90       C
ATOM   1426  O   GLU A 216       4.112   9.383 -10.781  1.00 19.05           O
ANISOU 1426  O   GLU A 216     1785   1875   3578    503     10    -72       O
ATOM   1427  CB  GLU A 216       3.069   6.982 -12.998  1.00 20.79           C
ANISOU 1427  CB  GLU A 216     2062   1818   4019    465    242   -309       C
ATOM   1428  CG  GLU A 216       1.950   6.014 -13.412  1.00 22.25           C
ANISOU 1428  CG  GLU A 216     2305   1882   4268    417    298   -378       C
ATOM   1429  CD  GLU A 216       2.120   4.618 -12.839  1.00 22.35           C
ANISOU 1429  CD  GLU A 216     2303   1745   4445    476    341   -304       C
ATOM   1430  OE1 GLU A 216       3.146   4.341 -12.186  1.00 24.46           O
ANISOU 1430  OE1 GLU A 216     2518   2016   4760    557    328   -198       O
ATOM   1431  OE2 GLU A 216       1.211   3.787 -13.047  1.00 28.77           O
ANISOU 1431  OE2 GLU A 216     3161   2458   5314    423    379   -343       O
ATOM   1432  N   GLU A 217       5.409   7.591 -11.157  1.00 21.55           N
ANISOU 1432  N   GLU A 217     1993   2032   4161    623    119    -68       N
ATOM   1433  CA  GLU A 217       6.603   8.303 -10.706  1.00 19.78           C
ANISOU 1433  CA  GLU A 217     1681   1915   3918    658     51     -8       C
ATOM   1434  C   GLU A 217       6.855   9.554 -11.531  1.00 20.16           C
ANISOU 1434  C   GLU A 217     1731   2073   3856    576     46   -104       C
ATOM   1435  O   GLU A 217       7.355  10.556 -11.001  1.00 20.54           O
ANISOU 1435  O   GLU A 217     1746   2227   3829    556    -42    -59       O
ATOM   1436  CB  GLU A 217       7.823   7.388 -10.770  1.00 23.16           C
ANISOU 1436  CB  GLU A 217     2031   2302   4465    732     97     25       C
ATOM   1437  CG  GLU A 217       7.727   6.206  -9.831  1.00 24.52           C
ANISOU 1437  CG  GLU A 217     2222   2393   4700    795     87    147       C
ATOM   1438  CD  GLU A 217       9.022   5.434  -9.705  1.00 33.49           C
ANISOU 1438  CD  GLU A 217     3275   3512   5937    876    108    201       C
ATOM   1439  OE1 GLU A 217      10.030   5.834 -10.320  1.00 38.23           O
ANISOU 1439  OE1 GLU A 217     3796   4170   6558    883    130    146       O
ATOM   1440  OE2 GLU A 217       9.015   4.427  -8.980  1.00 34.30           O
ANISOU 1440  OE2 GLU A 217     3388   3543   6102    933    104    305       O
ATOM   1441  N   ILE A 218       6.490   9.530 -12.816  1.00 19.90           N
ANISOU 1441  N   ILE A 218     1739   2016   3805    522    136   -234       N
ATOM   1442  CA  ILE A 218       6.649  10.703 -13.663  1.00 18.68           C
ANISOU 1442  CA  ILE A 218     1594   1963   3538    443    139   -306       C
ATOM   1443  C   ILE A 218       5.791  11.865 -13.182  1.00 19.31           C
ANISOU 1443  C   ILE A 218     1751   2116   3470    375     46   -274       C
ATOM   1444  O   ILE A 218       6.041  13.016 -13.554  1.00 18.44           O
ANISOU 1444  O   ILE A 218     1642   2088   3278    316     22   -293       O
ATOM   1445  CB  ILE A 218       6.373  10.331 -15.138  1.00 20.57           C
ANISOU 1445  CB  ILE A 218     1871   2174   3770    404    255   -445       C
ATOM   1446  CG1 ILE A 218       6.858  11.435 -16.085  1.00 22.12           C
ANISOU 1446  CG1 ILE A 218     2054   2480   3869    338    279   -496       C
ATOM   1447  CG2 ILE A 218       4.892  10.003 -15.362  1.00 20.79           C
ANISOU 1447  CG2 ILE A 218     2006   2154   3740    354    254   -493       C
ATOM   1448  CD1 ILE A 218       6.918  11.003 -17.545  1.00 24.13           C
ANISOU 1448  CD1 ILE A 218     2326   2731   4109    315    405   -630       C
ATOM   1449  N   ASP A 219       4.794  11.599 -12.342  1.00 17.30           N
ANISOU 1449  N   ASP A 219     1557   1827   3187    383     -0   -220       N
ATOM   1450  CA  ASP A 219       3.867  12.625 -11.903  1.00 16.61           C
ANISOU 1450  CA  ASP A 219     1544   1800   2969    331    -70   -201       C
ATOM   1451  C   ASP A 219       4.312  13.385 -10.663  1.00 16.87           C
ANISOU 1451  C   ASP A 219     1560   1899   2952    349   -171   -119       C
ATOM   1452  O   ASP A 219       3.557  14.234 -10.183  1.00 16.78           O
ANISOU 1452  O   ASP A 219     1612   1927   2835    316   -224   -109       O
ATOM   1453  CB  ASP A 219       2.485  12.014 -11.699  1.00 16.83           C
ANISOU 1453  CB  ASP A 219     1639   1770   2984    324    -55   -195       C
ATOM   1454  CG  ASP A 219       1.908  11.504 -12.986  1.00 16.24           C
ANISOU 1454  CG  ASP A 219     1593   1650   2928    280     22   -300       C
ATOM   1455  OD1 ASP A 219       1.862  12.279 -13.959  1.00 16.55           O
ANISOU 1455  OD1 ASP A 219     1650   1748   2888    224     33   -369       O
ATOM   1456  OD2 ASP A 219       1.523  10.321 -13.034  1.00 17.55           O
ANISOU 1456  OD2 ASP A 219     1762   1720   3186    297     72   -313       O
ATOM   1457  N   LEU A 220       5.508  13.133 -10.138  1.00 17.12           N
ANISOU 1457  N   LEU A 220     1503   1948   3053    399   -203    -65       N
ATOM   1458  CA  LEU A 220       6.016  13.972  -9.059  1.00 18.34           C
ANISOU 1458  CA  LEU A 220     1638   2187   3144    396   -314     -9       C
ATOM   1459  C   LEU A 220       7.531  13.997  -9.115  1.00 18.45           C
ANISOU 1459  C   LEU A 220     1526   2240   3243    416   -336      8       C
ATOM   1460  O   LEU A 220       8.163  13.103  -9.680  1.00 18.50           O
ANISOU 1460  O   LEU A 220     1456   2199   3372    465   -264      6       O
ATOM   1461  CB  LEU A 220       5.485  13.575  -7.675  1.00 17.46           C
ANISOU 1461  CB  LEU A 220     1565   2086   2985    446   -376     86       C
ATOM   1462  CG  LEU A 220       6.112  12.360  -6.995  1.00 18.91           C
ANISOU 1462  CG  LEU A 220     1676   2240   3268    539   -386    193       C
ATOM   1463  CD1 LEU A 220       5.584  12.271  -5.576  1.00 19.81           C
ANISOU 1463  CD1 LEU A 220     1840   2400   3286    573   -458    296       C
ATOM   1464  CD2 LEU A 220       5.844  11.057  -7.761  1.00 20.02           C
ANISOU 1464  CD2 LEU A 220     1808   2253   3545    579   -272    182       C
ATOM   1465  N   ARG A 221       8.113  15.041  -8.522  1.00 17.59           N
ANISOU 1465  N   ARG A 221     1390   2215   3076    375   -434     18       N
ATOM   1466  CA  ARG A 221       9.552  15.224  -8.628  1.00 19.19           C
ANISOU 1466  CA  ARG A 221     1457   2470   3365    374   -462     30       C
ATOM   1467  C   ARG A 221      10.307  14.234  -7.759  1.00 21.49           C
ANISOU 1467  C   ARG A 221     1647   2776   3740    471   -513    133       C
ATOM   1468  O   ARG A 221      11.411  13.802  -8.117  1.00 22.17           O
ANISOU 1468  O   ARG A 221     1599   2869   3954    511   -486    152       O
ATOM   1469  CB  ARG A 221       9.905  16.650  -8.220  1.00 18.65           C
ANISOU 1469  CB  ARG A 221     1390   2479   3218    285   -561      3       C
ATOM   1470  CG  ARG A 221      11.358  16.983  -8.399  1.00 21.32           C
ANISOU 1470  CG  ARG A 221     1577   2876   3649    257   -592      9       C
ATOM   1471  CD  ARG A 221      11.737  17.110  -9.872  1.00 20.49           C
ANISOU 1471  CD  ARG A 221     1426   2742   3617    219   -464    -46       C
ATOM   1472  NE  ARG A 221      13.175  17.326  -9.991  1.00 21.28           N
ANISOU 1472  NE  ARG A 221     1358   2904   3824    199   -482    -27       N
ATOM   1473  CZ  ARG A 221      13.781  18.497  -9.806  1.00 20.44           C
ANISOU 1473  CZ  ARG A 221     1206   2854   3708     99   -557    -41       C
ATOM   1474  NH1 ARG A 221      13.078  19.586  -9.526  1.00 22.36           N
ANISOU 1474  NH1 ARG A 221     1571   3085   3841     16   -615    -83       N
ATOM   1475  NH2 ARG A 221      15.096  18.584  -9.909  1.00 24.61           N
ANISOU 1475  NH2 ARG A 221     1559   3443   4350     81   -571    -16       N
ATOM   1476  N   ASN A 222       9.741  13.861  -6.614  1.00 21.25           N
ANISOU 1476  N   ASN A 222     1674   2757   3642    517   -582    210       N
ATOM   1477  CA  ASN A 222      10.426  13.018  -5.637  1.00 24.28           C
ANISOU 1477  CA  ASN A 222     1969   3172   4083    612   -653    336       C
ATOM   1478  C   ASN A 222       9.602  11.769  -5.332  1.00 23.03           C
ANISOU 1478  C   ASN A 222     1874   2920   3955    694   -592    415       C
ATOM   1479  O   ASN A 222       9.039  11.636  -4.237  1.00 25.50           O
ANISOU 1479  O   ASN A 222     2251   3269   4168    718   -656    499       O
ATOM   1480  CB  ASN A 222      10.733  13.806  -4.363  1.00 25.53           C
ANISOU 1480  CB  ASN A 222     2126   3463   4113    584   -815    378       C
ATOM   1481  CG  ASN A 222      11.588  13.033  -3.389  1.00 31.72           C
ANISOU 1481  CG  ASN A 222     2848   4313   4892    662   -872    492       C
ATOM   1482  OD1 ASN A 222      12.083  11.949  -3.701  1.00 30.19           O
ANISOU 1482  OD1 ASN A 222     2599   4057   4816    739   -797    541       O
ATOM   1483  ND2 ASN A 222      11.766  13.587  -2.196  1.00 30.87           N
ANISOU 1483  ND2 ASN A 222     2757   4329   4642    643  -1008    522       N
ATOM   1484  N   PRO A 223       9.522  10.826  -6.278  1.00 24.98           N
ANISOU 1484  N   PRO A 223     2116   3048   4327    729   -459    383       N
ATOM   1485  CA  PRO A 223       8.814   9.569  -5.983  1.00 25.95           C
ANISOU 1485  CA  PRO A 223     2305   3066   4489    789   -395    452       C
ATOM   1486  C   PRO A 223       9.452   8.770  -4.864  1.00 30.88           C
ANISOU 1486  C   PRO A 223     2898   3720   5115    868   -451    591       C
ATOM   1487  O   PRO A 223       8.736   8.228  -4.012  1.00 29.65           O
ANISOU 1487  O   PRO A 223     2811   3543   4913    897   -465    686       O
ATOM   1488  CB  PRO A 223       8.838   8.822  -7.325  1.00 30.75           C
ANISOU 1488  CB  PRO A 223     2905   3549   5231    793   -250    357       C
ATOM   1489  CG  PRO A 223       9.975   9.431  -8.088  1.00 27.33           C
ANISOU 1489  CG  PRO A 223     2372   3176   4836    772   -239    285       C
ATOM   1490  CD  PRO A 223      10.013  10.870  -7.667  1.00 24.31           C
ANISOU 1490  CD  PRO A 223     1977   2919   4342    704   -356    274       C
ATOM   1491  N   LYS A 224      10.783   8.702  -4.830  1.00 28.29           N
ANISOU 1491  N   LYS A 224     2463   3448   4840    902   -483    610       N
ATOM   1492  CA  LYS A 224      11.446   7.837  -3.858  1.00 29.59           C
ANISOU 1492  CA  LYS A 224     2588   3630   5025    986   -533    742       C
ATOM   1493  C   LYS A 224      11.138   8.262  -2.427  1.00 34.36           C
ANISOU 1493  C   LYS A 224     3238   4353   5464    985   -666    837       C
ATOM   1494  O   LYS A 224      10.943   7.413  -1.549  1.00 41.10           O
ANISOU 1494  O   LYS A 224     4127   5186   6304   1045   -683    959       O
ATOM   1495  CB  LYS A 224      12.956   7.824  -4.102  1.00 32.73           C
ANISOU 1495  CB  LYS A 224     2846   4082   5506   1020   -553    738       C
ATOM   1496  CG  LYS A 224      13.754   7.088  -3.034  1.00 38.82           C
ANISOU 1496  CG  LYS A 224     3560   4897   6292   1108   -631    876       C
ATOM   1497  N   GLY A 225      11.082   9.562  -2.172  1.00 29.72           N
ANISOU 1497  N   GLY A 225     2658   3887   4747    913   -760    780       N
ATOM   1498  CA  GLY A 225      10.849  10.054  -0.835  1.00 30.98           C
ANISOU 1498  CA  GLY A 225     2869   4174   4729    905   -888    844       C
ATOM   1499  C   GLY A 225       9.409  10.170  -0.398  1.00 32.05           C
ANISOU 1499  C   GLY A 225     3136   4292   4751    885   -870    865       C
ATOM   1500  O   GLY A 225       9.159  10.567   0.745  1.00 34.77           O
ANISOU 1500  O   GLY A 225     3535   4748   4927    879   -966    914       O
ATOM   1501  N   ASN A 226       8.441   9.829  -1.255  1.00 28.16           N
ANISOU 1501  N   ASN A 226     2694   3667   4337    872   -748    827       N
ATOM   1502  CA  ASN A 226       7.037  10.121  -0.984  1.00 26.21           C
ANISOU 1502  CA  ASN A 226     2557   3411   3989    842   -725    832       C
ATOM   1503  C   ASN A 226       6.135   8.893  -1.018  1.00 26.06           C
ANISOU 1503  C   ASN A 226     2593   3258   4049    879   -611    910       C
ATOM   1504  O   ASN A 226       4.912   9.040  -0.917  1.00 25.90           O
ANISOU 1504  O   ASN A 226     2652   3219   3971    854   -569    916       O
ATOM   1505  CB  ASN A 226       6.513  11.184  -1.953  1.00 25.06           C
ANISOU 1505  CB  ASN A 226     2446   3250   3825    753   -692    673       C
ATOM   1506  CG  ASN A 226       6.908  12.583  -1.543  1.00 25.65           C
ANISOU 1506  CG  ASN A 226     2531   3460   3754    685   -803    593       C
ATOM   1507  OD1 ASN A 226       6.576  13.035  -0.450  1.00 25.49           O
ANISOU 1507  OD1 ASN A 226     2573   3543   3567    680   -878    624       O
ATOM   1508  ND2 ASN A 226       7.617  13.283  -2.424  1.00 27.40           N
ANISOU 1508  ND2 ASN A 226     2694   3680   4036    629   -807    484       N
ATOM   1509  N   LYS A 227       6.696   7.687  -1.127  1.00 28.83           N
ANISOU 1509  N   LYS A 227     2903   3517   4536    936   -559    971       N
ATOM   1510  CA  LYS A 227       5.873   6.494  -1.265  1.00 28.82           C
ANISOU 1510  CA  LYS A 227     2950   3366   4635    953   -446   1029       C
ATOM   1511  C   LYS A 227       5.066   6.183  -0.010  1.00 29.47           C
ANISOU 1511  C   LYS A 227     3104   3491   4603    968   -463   1174       C
ATOM   1512  O   LYS A 227       4.142   5.362  -0.071  1.00 31.22           O
ANISOU 1512  O   LYS A 227     3372   3597   4894    961   -368   1222       O
ATOM   1513  CB  LYS A 227       6.742   5.297  -1.660  1.00 33.60           C
ANISOU 1513  CB  LYS A 227     3492   3858   5417   1010   -390   1057       C
ATOM   1514  CG  LYS A 227       7.279   5.381  -3.085  1.00 37.52           C
ANISOU 1514  CG  LYS A 227     3933   4283   6039    991   -323    905       C
ATOM   1515  CD  LYS A 227       8.073   4.139  -3.470  1.00 31.63           C
ANISOU 1515  CD  LYS A 227     3133   3420   5466   1054   -254    928       C
ATOM   1516  CE  LYS A 227       8.703   4.307  -4.845  1.00 54.19           C
ANISOU 1516  CE  LYS A 227     5935   6235   8421   1037   -185    774       C
ATOM   1517  NZ  LYS A 227       9.675   3.223  -5.158  1.00 74.46           N
ANISOU 1517  NZ  LYS A 227     8434   8712  11144   1110   -127    794       N
ATOM   1518  N   LYS A 228       5.381   6.822   1.116  1.00 26.56           N
ANISOU 1518  N   LYS A 228     2747   3288   4057    981   -579   1236       N
ATOM   1519  CA  LYS A 228       4.608   6.664   2.342  1.00 32.13           C
ANISOU 1519  CA  LYS A 228     3528   4064   4615    990   -591   1365       C
ATOM   1520  C   LYS A 228       3.926   7.965   2.748  1.00 33.42           C
ANISOU 1520  C   LYS A 228     3757   4369   4574    943   -641   1306       C
ATOM   1521  O   LYS A 228       3.473   8.100   3.888  1.00 29.37           O
ANISOU 1521  O   LYS A 228     3307   3967   3886    949   -670   1391       O
ATOM   1522  CB  LYS A 228       5.483   6.119   3.474  1.00 36.14           C
ANISOU 1522  CB  LYS A 228     4011   4651   5071   1051   -673   1503       C
ATOM   1523  CG  LYS A 228       6.085   4.750   3.182  1.00 34.12           C
ANISOU 1523  CG  LYS A 228     3695   4251   5018   1110   -616   1583       C
ATOM   1524  CD  LYS A 228       6.809   4.186   4.399  1.00 42.96           C
ANISOU 1524  CD  LYS A 228     4795   5453   6077   1177   -698   1746       C
ATOM   1525  N   ASN A 229       3.840   8.925   1.834  1.00 28.26           N
ANISOU 1525  N   ASN A 229     3089   3716   3932    896   -646   1159       N
ATOM   1526  CA  ASN A 229       3.186  10.196   2.097  1.00 27.92           C
ANISOU 1526  CA  ASN A 229     3114   3790   3705    845   -680   1072       C
ATOM   1527  C   ASN A 229       1.906  10.304   1.280  1.00 24.23           C
ANISOU 1527  C   ASN A 229     2708   3217   3281    785   -553    971       C
ATOM   1528  O   ASN A 229       1.799   9.754   0.178  1.00 24.40           O
ANISOU 1528  O   ASN A 229     2695   3095   3479    770   -475    924       O
ATOM   1529  CB  ASN A 229       4.105  11.372   1.760  1.00 27.10           C
ANISOU 1529  CB  ASN A 229     2974   3765   3559    796   -779    925       C
ATOM   1530  CG  ASN A 229       5.243  11.514   2.749  1.00 30.59           C
ANISOU 1530  CG  ASN A 229     3368   4347   3909    827   -924    992       C
ATOM   1531  OD1 ASN A 229       5.126  11.111   3.911  1.00 32.91           O
ANISOU 1531  OD1 ASN A 229     3710   4713   4083    859   -952   1097       O
ATOM   1532  ND2 ASN A 229       6.356  12.076   2.293  1.00 32.34           N
ANISOU 1532  ND2 ASN A 229     3506   4596   4187    798  -1001    904       N
ATOM   1533  N   ALA A 230       0.940  11.037   1.833  1.00 25.02           N
ANISOU 1533  N   ALA A 230     2894   3398   3213    753   -536    932       N
ATOM   1534  CA  ALA A 230      -0.331  11.258   1.162  1.00 23.11           C
ANISOU 1534  CA  ALA A 230     2699   3084   2997    700   -430    845       C
ATOM   1535  C   ALA A 230      -0.094  11.789  -0.243  1.00 21.41           C
ANISOU 1535  C   ALA A 230     2454   2790   2889    644   -420    683       C
ATOM   1536  O   ALA A 230       0.698  12.714  -0.446  1.00 23.43           O
ANISOU 1536  O   ALA A 230     2697   3101   3105    621   -497    589       O
ATOM   1537  CB  ALA A 230      -1.149  12.270   1.969  1.00 25.46           C
ANISOU 1537  CB  ALA A 230     3081   3503   3089    684   -430    799       C
ATOM   1538  N   GLY A 231      -0.778  11.197  -1.213  1.00 20.07           N
ANISOU 1538  N   GLY A 231     2273   2497   2855    616   -327    653       N
ATOM   1539  CA  GLY A 231      -0.639  11.573  -2.596  1.00 21.08           C
ANISOU 1539  CA  GLY A 231     2378   2559   3071    563   -308    513       C
ATOM   1540  C   GLY A 231       0.223  10.644  -3.425  1.00 19.55           C
ANISOU 1540  C   GLY A 231     2115   2261   3052    581   -286    513       C
ATOM   1541  O   GLY A 231       0.149  10.688  -4.659  1.00 20.58           O
ANISOU 1541  O   GLY A 231     2232   2325   3261    536   -242    403       O
ATOM   1542  N   PHE A 232       1.035   9.805  -2.785  1.00 20.82           N
ANISOU 1542  N   PHE A 232     2229   2408   3272    650   -312    635       N
ATOM   1543  CA  PHE A 232       1.855   8.866  -3.541  1.00 20.13           C
ANISOU 1543  CA  PHE A 232     2071   2208   3371    683   -277    636       C
ATOM   1544  C   PHE A 232       1.914   7.499  -2.872  1.00 23.00           C
ANISOU 1544  C   PHE A 232     2411   2484   3844    758   -246    803       C
ATOM   1545  O   PHE A 232       2.851   6.729  -3.130  1.00 24.35           O
ANISOU 1545  O   PHE A 232     2518   2583   4151    811   -235    832       O
ATOM   1546  CB  PHE A 232       3.256   9.409  -3.839  1.00 21.21           C
ANISOU 1546  CB  PHE A 232     2134   2403   3522    699   -345    587       C
ATOM   1547  CG  PHE A 232       3.900   8.774  -5.040  1.00 20.53           C
ANISOU 1547  CG  PHE A 232     1982   2205   3612    710   -277    516       C
ATOM   1548  CD1 PHE A 232       3.275   8.825  -6.271  1.00 20.11           C
ANISOU 1548  CD1 PHE A 232     1964   2083   3596    645   -194    380       C
ATOM   1549  CD2 PHE A 232       5.120   8.103  -4.929  1.00 22.29           C
ANISOU 1549  CD2 PHE A 232     2111   2403   3957    790   -291    584       C
ATOM   1550  CE1 PHE A 232       3.844   8.236  -7.378  1.00 20.68           C
ANISOU 1550  CE1 PHE A 232     1986   2064   3808    654   -121    300       C
ATOM   1551  CE2 PHE A 232       5.697   7.508  -6.038  1.00 22.03           C
ANISOU 1551  CE2 PHE A 232     2035   2278   4059    794   -205    496       C
ATOM   1552  CZ  PHE A 232       5.059   7.579  -7.263  1.00 20.71           C
ANISOU 1552  CZ  PHE A 232     1897   2032   3939    738   -120    358       C
ATOM   1553  N   THR A 233       0.947   7.171  -2.018  1.00 23.09           N
ANISOU 1553  N   THR A 233     2476   2503   3794    760   -221    912       N
ATOM   1554  CA  THR A 233       0.933   5.839  -1.443  1.00 24.58           C
ANISOU 1554  CA  THR A 233     2654   2596   4089    814   -177   1072       C
ATOM   1555  C   THR A 233       0.560   4.823  -2.517  1.00 24.36           C
ANISOU 1555  C   THR A 233     2618   2375   4262    778    -67    999       C
ATOM   1556  O   THR A 233      -0.108   5.155  -3.497  1.00 22.38           O
ANISOU 1556  O   THR A 233     2380   2073   4050    715    -22    866       O
ATOM   1557  CB  THR A 233      -0.066   5.727  -0.293  1.00 24.05           C
ANISOU 1557  CB  THR A 233     2645   2587   3908    816   -160   1216       C
ATOM   1558  OG1 THR A 233      -1.396   5.952  -0.772  1.00 25.47           O
ANISOU 1558  OG1 THR A 233     2867   2730   4080    737    -82   1135       O
ATOM   1559  CG2 THR A 233       0.270   6.682   0.838  1.00 27.63           C
ANISOU 1559  CG2 THR A 233     3121   3244   4133    847   -266   1272       C
ATOM   1560  N   PRO A 234       0.994   3.574  -2.363  1.00 26.50           N
ANISOU 1560  N   PRO A 234     2871   2543   4656    810    -25   1071       N
ATOM   1561  CA  PRO A 234       0.552   2.553  -3.316  1.00 24.82           C
ANISOU 1561  CA  PRO A 234     2659   2145   4627    766     80    995       C
ATOM   1562  C   PRO A 234      -0.957   2.440  -3.393  1.00 23.61           C
ANISOU 1562  C   PRO A 234     2549   1930   4491    691    144    995       C
ATOM   1563  O   PRO A 234      -1.507   2.255  -4.485  1.00 23.48           O
ANISOU 1563  O   PRO A 234     2538   1812   4573    623    202    854       O
ATOM   1564  CB  PRO A 234       1.225   1.262  -2.808  1.00 28.66           C
ANISOU 1564  CB  PRO A 234     3121   2545   5223    826    103   1114       C
ATOM   1565  CG  PRO A 234       1.803   1.590  -1.483  1.00 36.78           C
ANISOU 1565  CG  PRO A 234     4141   3721   6111    894     11   1273       C
ATOM   1566  CD  PRO A 234       1.995   3.067  -1.415  1.00 28.96           C
ANISOU 1566  CD  PRO A 234     3153   2902   4949    887    -79   1208       C
ATOM   1567  N   GLN A 235      -1.645   2.571  -2.254  1.00 24.68           N
ANISOU 1567  N   GLN A 235     2714   2141   4523    698    135   1147       N
ATOM   1568  CA  GLN A 235      -3.105   2.502  -2.244  1.00 24.82           C
ANISOU 1568  CA  GLN A 235     2759   2114   4556    626    203   1166       C
ATOM   1569  C   GLN A 235      -3.721   3.579  -3.130  1.00 22.40           C
ANISOU 1569  C   GLN A 235     2464   1868   4176    555    191    988       C
ATOM   1570  O   GLN A 235      -4.626   3.303  -3.925  1.00 23.72           O
ANISOU 1570  O   GLN A 235     2633   1952   4428    467    248    888       O
ATOM   1571  CB  GLN A 235      -3.620   2.646  -0.811  1.00 26.54           C
ANISOU 1571  CB  GLN A 235     3005   2449   4629    654    197   1358       C
ATOM   1572  CG  GLN A 235      -3.414   1.431   0.057  1.00 28.35           C
ANISOU 1572  CG  GLN A 235     3231   2625   4916    685    230   1525       C
ATOM   1573  CD  GLN A 235      -2.070   1.428   0.747  1.00 28.59           C
ANISOU 1573  CD  GLN A 235     3248   2746   4868    776    143   1598       C
ATOM   1574  OE1 GLN A 235      -1.181   2.203   0.415  1.00 29.37           O
ANISOU 1574  OE1 GLN A 235     3331   2923   4907    808     62   1505       O
ATOM   1575  NE2 GLN A 235      -1.914   0.541   1.715  1.00 33.98           N
ANISOU 1575  NE2 GLN A 235     3931   3418   5559    815    157   1771       N
ATOM   1576  N   GLU A 236      -3.251   4.822  -3.000  1.00 21.44           N
ANISOU 1576  N   GLU A 236     2354   1916   3875    574    109    926       N
ATOM   1577  CA  GLU A 236      -3.827   5.911  -3.785  1.00 20.72           C
ANISOU 1577  CA  GLU A 236     2281   1907   3685    501     93    755       C
ATOM   1578  C   GLU A 236      -3.505   5.757  -5.265  1.00 20.87           C
ANISOU 1578  C   GLU A 236     2279   1835   3817    457    110    583       C
ATOM   1579  O   GLU A 236      -4.363   5.993  -6.120  1.00 19.61           O
ANISOU 1579  O   GLU A 236     2128   1667   3658    376    135    465       O
ATOM   1580  CB  GLU A 236      -3.304   7.249  -3.277  1.00 21.12           C
ANISOU 1580  CB  GLU A 236     2351   2133   3539    532      6    733       C
ATOM   1581  CG  GLU A 236      -3.828   7.651  -1.916  1.00 22.65           C
ANISOU 1581  CG  GLU A 236     2584   2450   3574    560     -7    853       C
ATOM   1582  CD  GLU A 236      -3.036   8.798  -1.327  1.00 22.73           C
ANISOU 1582  CD  GLU A 236     2615   2612   3411    598   -104    829       C
ATOM   1583  OE1 GLU A 236      -1.868   8.590  -0.940  1.00 23.76           O
ANISOU 1583  OE1 GLU A 236     2719   2763   3547    655   -169    890       O
ATOM   1584  OE2 GLU A 236      -3.577   9.922  -1.262  1.00 23.99           O
ANISOU 1584  OE2 GLU A 236     2812   2867   3437    569   -119    744       O
ATOM   1585  N   ARG A 237      -2.269   5.366  -5.589  1.00 20.48           N
ANISOU 1585  N   ARG A 237     2198   1728   3857    513     99    568       N
ATOM   1586  CA  ARG A 237      -1.904   5.193  -6.988  1.00 21.01           C
ANISOU 1586  CA  ARG A 237     2248   1718   4017    477    130    400       C
ATOM   1587  C   ARG A 237      -2.719   4.080  -7.623  1.00 20.35           C
ANISOU 1587  C   ARG A 237     2171   1470   4091    417    214    349       C
ATOM   1588  O   ARG A 237      -3.177   4.204  -8.767  1.00 20.73           O
ANISOU 1588  O   ARG A 237     2230   1503   4144    337    235    188       O
ATOM   1589  CB  ARG A 237      -0.418   4.865  -7.093  1.00 20.86           C
ANISOU 1589  CB  ARG A 237     2179   1663   4084    563    120    412       C
ATOM   1590  CG  ARG A 237       0.481   5.991  -6.595  1.00 21.01           C
ANISOU 1590  CG  ARG A 237     2177   1846   3960    604     27    439       C
ATOM   1591  CD  ARG A 237       1.931   5.526  -6.574  1.00 22.45           C
ANISOU 1591  CD  ARG A 237     2288   1998   4245    691     16    477       C
ATOM   1592  NE  ARG A 237       2.432   5.255  -7.917  1.00 21.87           N
ANISOU 1592  NE  ARG A 237     2191   1856   4262    668     82    322       N
ATOM   1593  CZ  ARG A 237       3.575   4.635  -8.174  1.00 21.97           C
ANISOU 1593  CZ  ARG A 237     2155   1837   4357    717    108    316       C
ATOM   1594  NH1 ARG A 237       4.332   4.220  -7.179  1.00 23.39           N
ANISOU 1594  NH1 ARG A 237     2298   2042   4546    790     64    458       N
ATOM   1595  NH2 ARG A 237       3.960   4.450  -9.427  1.00 23.48           N
ANISOU 1595  NH2 ARG A 237     2332   1981   4610    694    178    167       N
ATOM   1596  N  AGLN A 238      -2.932   2.986  -6.903  0.47 22.20           N
ANISOU 1596  N  AGLN A 238     2400   1580   4455    446    260    487       N
ATOM   1597  CA AGLN A 238      -3.709   1.916  -7.508  0.47 25.84           C
ANISOU 1597  CA AGLN A 238     2867   1874   5077    370    338    426       C
ATOM   1598  C  AGLN A 238      -5.193   2.239  -7.540  0.47 28.58           C
ANISOU 1598  C  AGLN A 238     3228   2266   5365    265    344    405       C
ATOM   1599  O  AGLN A 238      -5.904   1.753  -8.424  0.47 31.09           O
ANISOU 1599  O  AGLN A 238     3545   2493   5775    170    382    281       O
ATOM   1600  CB AGLN A 238      -3.422   0.594  -6.821  0.47 24.80           C
ANISOU 1600  CB AGLN A 238     2727   1642   5056    406    382    557       C
ATOM   1601  CG AGLN A 238      -2.125   0.014  -7.293  0.47 24.03           C
ANISOU 1601  CG AGLN A 238     2608   1496   5027    466    393    500       C
ATOM   1602  CD AGLN A 238      -1.579  -0.963  -6.312  0.47 25.74           C
ANISOU 1602  CD AGLN A 238     2809   1657   5314    540    407    674       C
ATOM   1603  OE1AGLN A 238      -0.367  -1.044  -6.106  0.47 26.24           O
ANISOU 1603  OE1AGLN A 238     2844   1750   5376    627    379    714       O
ATOM   1604  NE2AGLN A 238      -2.473  -1.716  -5.679  0.47 26.82           N
ANISOU 1604  NE2AGLN A 238     2957   1716   5516    505    449    788       N
ATOM   1605  N  BGLN A 238      -2.892   2.974  -6.890  0.53 22.20           N
ANISOU 1605  N  BGLN A 238     2399   1578   4456    449    259    490       N
ATOM   1606  CA BGLN A 238      -3.699   1.860  -7.371  0.53 21.47           C
ANISOU 1606  CA BGLN A 238     2314   1321   4525    376    338    448       C
ATOM   1607  C  BGLN A 238      -5.149   2.283  -7.554  0.53 20.84           C
ANISOU 1607  C  BGLN A 238     2247   1291   4379    268    342    402       C
ATOM   1608  O  BGLN A 238      -5.793   1.906  -8.538  0.53 21.08           O
ANISOU 1608  O  BGLN A 238     2278   1244   4486    173    374    261       O
ATOM   1609  CB BGLN A 238      -3.620   0.707  -6.375  0.53 26.08           C
ANISOU 1609  CB BGLN A 238     2891   1829   5190    414    374    623       C
ATOM   1610  CG BGLN A 238      -3.823  -0.640  -7.014  0.53 28.84           C
ANISOU 1610  CG BGLN A 238     3237   2008   5712    361    449    550       C
ATOM   1611  CD BGLN A 238      -2.742  -0.947  -8.025  0.53 64.24           C
ANISOU 1611  CD BGLN A 238     7710   6448  10249    390    462    400       C
ATOM   1612  OE1BGLN A 238      -1.554  -0.889  -7.712  0.53 33.11           O
ANISOU 1612  OE1BGLN A 238     3747   2547   6287    484    436    456       O
ATOM   1613  NE2BGLN A 238      -3.145  -1.259  -9.251  0.53 26.90           N
ANISOU 1613  NE2BGLN A 238     2994   1650   5577    306    501    207       N
ATOM   1614  N   GLY A 239      -5.674   3.060  -6.604  1.00 23.10           N
ANISOU 1614  N   GLY A 239     2542   1723   4511    278    307    513       N
ATOM   1615  CA  GLY A 239      -7.025   3.587  -6.736  1.00 23.72           C
ANISOU 1615  CA  GLY A 239     2618   1881   4512    189    309    474       C
ATOM   1616  C   GLY A 239      -7.203   4.407  -8.000  1.00 21.52           C
ANISOU 1616  C   GLY A 239     2342   1678   4159    127    269    277       C
ATOM   1617  O   GLY A 239      -8.234   4.311  -8.671  1.00 23.37           O
ANISOU 1617  O   GLY A 239     2558   1899   4421     31    281    193       O
ATOM   1618  N   PHE A 240      -6.189   5.195  -8.360  1.00 19.75           N
ANISOU 1618  N   PHE A 240     2131   1532   3840    177    218    211       N
ATOM   1619  CA  PHE A 240      -6.249   5.963  -9.597  1.00 19.30           C
ANISOU 1619  CA  PHE A 240     2080   1546   3708    124    185     43       C
ATOM   1620  C   PHE A 240      -6.227   5.039 -10.809  1.00 19.79           C
ANISOU 1620  C   PHE A 240     2138   1484   3899     61    227   -100       C
ATOM   1621  O   PHE A 240      -7.020   5.207 -11.742  1.00 18.91           O
ANISOU 1621  O   PHE A 240     2024   1402   3759    -29    215   -218       O
ATOM   1622  CB  PHE A 240      -5.094   6.962  -9.627  1.00 19.46           C
ANISOU 1622  CB  PHE A 240     2112   1667   3616    188    133     24       C
ATOM   1623  CG  PHE A 240      -5.145   7.953 -10.769  1.00 17.82           C
ANISOU 1623  CG  PHE A 240     1914   1551   3304    140     99   -112       C
ATOM   1624  CD1 PHE A 240      -4.642   7.613 -12.012  1.00 20.89           C
ANISOU 1624  CD1 PHE A 240     2303   1898   3738    108    123   -245       C
ATOM   1625  CD2 PHE A 240      -5.650   9.232 -10.587  1.00 22.69           C
ANISOU 1625  CD2 PHE A 240     2545   2297   3778    133     48   -100       C
ATOM   1626  CE1 PHE A 240      -4.651   8.509 -13.060  1.00 24.76           C
ANISOU 1626  CE1 PHE A 240     2805   2483   4119     66     94   -350       C
ATOM   1627  CE2 PHE A 240      -5.656  10.144 -11.648  1.00 21.16           C
ANISOU 1627  CE2 PHE A 240     2362   2180   3497     95     17   -201       C
ATOM   1628  CZ  PHE A 240      -5.151   9.771 -12.879  1.00 22.07           C
ANISOU 1628  CZ  PHE A 240     2476   2264   3646     59     38   -317       C
ATOM   1629  N   GLY A 241      -5.339   4.041 -10.804  1.00 20.21           N
ANISOU 1629  N   GLY A 241     2188   1397   4094    108    275    -94       N
ATOM   1630  CA  GLY A 241      -5.362   3.060 -11.874  1.00 21.90           C
ANISOU 1630  CA  GLY A 241     2406   1470   4444     50    329   -243       C
ATOM   1631  C   GLY A 241      -6.693   2.337 -11.969  1.00 21.91           C
ANISOU 1631  C   GLY A 241     2400   1385   4539    -57    354   -261       C
ATOM   1632  O   GLY A 241      -7.182   2.064 -13.068  1.00 26.97           O
ANISOU 1632  O   GLY A 241     3047   1999   5203   -153    359   -429       O
ATOM   1633  N   GLU A 242      -7.303   2.033 -10.817  1.00 24.54           N
ANISOU 1633  N   GLU A 242     2717   1687   4921    -49    370    -89       N
ATOM   1634  CA  GLU A 242      -8.616   1.388 -10.800  1.00 28.03           C
ANISOU 1634  CA  GLU A 242     3135   2055   5462   -159    398    -84       C
ATOM   1635  C   GLU A 242      -9.683   2.301 -11.388  1.00 24.49           C
ANISOU 1635  C   GLU A 242     2663   1766   4875   -248    339   -169       C
ATOM   1636  O   GLU A 242     -10.594   1.840 -12.088  1.00 28.72           O
ANISOU 1636  O   GLU A 242     3174   2259   5482   -367    339   -273       O
ATOM   1637  CB  GLU A 242      -8.992   1.001  -9.367  1.00 28.07           C
ANISOU 1637  CB  GLU A 242     3123   2021   5521   -121    436    145       C
ATOM   1638  CG  GLU A 242      -8.260  -0.227  -8.827  1.00 28.63           C
ANISOU 1638  CG  GLU A 242     3205   1934   5742    -56    494    246       C
ATOM   1639  CD  GLU A 242      -8.361  -0.390  -7.311  1.00 76.21           C
ANISOU 1639  CD  GLU A 242     9224   7971  11763     11    519    500       C
ATOM   1640  OE1 GLU A 242      -9.079   0.395  -6.661  1.00 44.52           O
ANISOU 1640  OE1 GLU A 242     5199   4073   7642      0    506    595       O
ATOM   1641  OE2 GLU A 242      -7.724  -1.318  -6.764  1.00 42.68           O
ANISOU 1641  OE2 GLU A 242     4981   3649   7588     76    550    601       O
ATOM   1642  N   LEU A 243      -9.593   3.596 -11.101  1.00 23.75           N
ANISOU 1642  N   LEU A 243     2574   1856   4595   -192    284   -126       N
ATOM   1643  CA  LEU A 243     -10.531   4.555 -11.670  1.00 23.75           C
ANISOU 1643  CA  LEU A 243     2549   2007   4468   -255    225   -193       C
ATOM   1644  C   LEU A 243     -10.427   4.578 -13.190  1.00 23.98           C
ANISOU 1644  C   LEU A 243     2590   2050   4471   -325    191   -394       C
ATOM   1645  O   LEU A 243     -11.440   4.508 -13.897  1.00 25.95           O
ANISOU 1645  O   LEU A 243     2804   2333   4723   -430    160   -479       O
ATOM   1646  CB  LEU A 243     -10.243   5.930 -11.079  1.00 22.92           C
ANISOU 1646  CB  LEU A 243     2460   2063   4186   -166    182   -116       C
ATOM   1647  CG  LEU A 243     -11.064   7.103 -11.608  1.00 26.19           C
ANISOU 1647  CG  LEU A 243     2852   2633   4467   -199    121   -165       C
ATOM   1648  CD1 LEU A 243     -12.519   6.922 -11.225  1.00 31.37           C
ANISOU 1648  CD1 LEU A 243     3441   3310   5168   -260    136   -105       C
ATOM   1649  CD2 LEU A 243     -10.522   8.403 -11.062  1.00 28.52           C
ANISOU 1649  CD2 LEU A 243     3180   3045   4613   -105     87   -108       C
ATOM   1650  N   LEU A 244      -9.198   4.664 -13.713  1.00 22.19           N
ANISOU 1650  N   LEU A 244     2407   1810   4214   -271    196   -469       N
ATOM   1651  CA  LEU A 244      -9.014   4.706 -15.161  1.00 22.21           C
ANISOU 1651  CA  LEU A 244     2429   1843   4165   -331    176   -658       C
ATOM   1652  C   LEU A 244      -9.556   3.450 -15.821  1.00 26.87           C
ANISOU 1652  C   LEU A 244     3014   2296   4899   -439    208   -787       C
ATOM   1653  O   LEU A 244     -10.160   3.512 -16.898  1.00 26.92           O
ANISOU 1653  O   LEU A 244     3017   2366   4847   -537    165   -931       O
ATOM   1654  CB  LEU A 244      -7.532   4.845 -15.498  1.00 23.66           C
ANISOU 1654  CB  LEU A 244     2652   2018   4321   -249    204   -705       C
ATOM   1655  CG  LEU A 244      -6.809   6.130 -15.108  1.00 20.65           C
ANISOU 1655  CG  LEU A 244     2278   1771   3796   -162    166   -619       C
ATOM   1656  CD1 LEU A 244      -5.393   6.068 -15.655  1.00 28.21           C
ANISOU 1656  CD1 LEU A 244     3254   2708   4756   -106    204   -690       C
ATOM   1657  CD2 LEU A 244      -7.516   7.371 -15.624  1.00 22.26           C
ANISOU 1657  CD2 LEU A 244     2480   2143   3832   -203     93   -637       C
ATOM   1658  N   GLN A 245      -9.343   2.296 -15.189  1.00 27.14           N
ANISOU 1658  N   GLN A 245     3048   2145   5117   -421    279   -733       N
ATOM   1659  CA  GLN A 245      -9.714   1.024 -15.791  1.00 30.30           C
ANISOU 1659  CA  GLN A 245     3458   2454   5600   -489    311   -825       C
ATOM   1660  C   GLN A 245     -11.214   0.777 -15.719  1.00 31.13           C
ANISOU 1660  C   GLN A 245     3515   2574   5741   -606    277   -810       C
ATOM   1661  O   GLN A 245     -11.806   0.254 -16.671  1.00 33.49           O
ANISOU 1661  O   GLN A 245     3818   2882   6024   -701    253   -943       O
ATOM   1662  CB  GLN A 245      -8.959  -0.102 -15.086  1.00 32.14           C
ANISOU 1662  CB  GLN A 245     3706   2516   5992   -411    392   -738       C
ATOM   1663  N   ALA A 246     -11.846   1.151 -14.608  1.00 26.73           N
ANISOU 1663  N   ALA A 246     2907   2025   5226   -602    278   -646       N
ATOM   1664  CA  ALA A 246     -13.204   0.703 -14.333  1.00 30.10           C
ANISOU 1664  CA  ALA A 246     3271   2441   5723   -702    272   -597       C
ATOM   1665  C   ALA A 246     -14.277   1.549 -14.993  1.00 32.99           C
ANISOU 1665  C   ALA A 246     3579   2980   5974   -792    184   -664       C
ATOM   1666  O   ALA A 246     -15.312   1.012 -15.401  1.00 32.47           O
ANISOU 1666  O   ALA A 246     3473   2922   5942   -898    158   -711       O
ATOM   1667  CB  ALA A 246     -13.454   0.646 -12.827  1.00 30.83           C
ANISOU 1667  CB  ALA A 246     3326   2479   5908   -657    329   -373       C
ATOM   1668  N   VAL A 247     -14.062   2.856 -15.112  1.00 28.91           N
ANISOU 1668  N   VAL A 247     3053   2605   5325   -751    131   -664       N
ATOM   1669  CA  VAL A 247     -15.107   3.728 -15.650  1.00 27.49           C
ANISOU 1669  CA  VAL A 247     2808   2610   5028   -811     42   -692       C
ATOM   1670  C   VAL A 247     -15.464   3.405 -17.100  1.00 27.61           C
ANISOU 1670  C   VAL A 247     2840   2685   4966   -904    -26   -868       C
ATOM   1671  O   VAL A 247     -16.651   3.184 -17.382  1.00 30.33           O
ANISOU 1671  O   VAL A 247     3118   3083   5321   -999    -74   -878       O
ATOM   1672  CB  VAL A 247     -14.780   5.206 -15.364  1.00 24.68           C
ANISOU 1672  CB  VAL A 247     2470   2425   4484   -690      5   -601       C
ATOM   1673  CG1 VAL A 247     -15.806   6.119 -16.020  1.00 26.40           C
ANISOU 1673  CG1 VAL A 247     2620   2824   4587   -736    -89   -626       C
ATOM   1674  CG2 VAL A 247     -14.738   5.432 -13.867  1.00 25.44           C
ANISOU 1674  CG2 VAL A 247     2559   2504   4604   -593     66   -408       C
ATOM   1675  N   PRO A 248     -14.515   3.358 -18.054  1.00 27.65           N
ANISOU 1675  N   PRO A 248     2931   2696   4879   -881    -31  -1000       N
ATOM   1676  CA  PRO A 248     -13.095   3.710 -17.980  1.00 25.46           C
ANISOU 1676  CA  PRO A 248     2724   2388   4562   -775     14  -1011       C
ATOM   1677  C   PRO A 248     -12.876   5.173 -18.325  1.00 24.21           C
ANISOU 1677  C   PRO A 248     2564   2407   4228   -733    -52  -1005       C
ATOM   1678  O   PRO A 248     -13.749   5.809 -18.917  1.00 24.84           O
ANISOU 1678  O   PRO A 248     2599   2635   4203   -789   -138  -1026       O
ATOM   1679  CB  PRO A 248     -12.480   2.838 -19.069  1.00 28.67           C
ANISOU 1679  CB  PRO A 248     3205   2742   4948   -795     41  -1168       C
ATOM   1680  CG  PRO A 248     -13.535   2.809 -20.115  1.00 30.45           C
ANISOU 1680  CG  PRO A 248     3409   3080   5079   -908    -44  -1264       C
ATOM   1681  CD  PRO A 248     -14.857   2.807 -19.379  1.00 29.90           C
ANISOU 1681  CD  PRO A 248     3246   3021   5095   -971    -79  -1157       C
ATOM   1682  N   LEU A 249     -11.707   5.686 -17.961  1.00 22.94           N
ANISOU 1682  N   LEU A 249     2458   2247   4012   -615    -14   -945       N
ATOM   1683  CA  LEU A 249     -11.338   7.060 -18.247  1.00 19.77           C
ANISOU 1683  CA  LEU A 249     2076   2008   3428   -550    -63   -907       C
ATOM   1684  C   LEU A 249      -9.895   7.090 -18.724  1.00 21.52           C
ANISOU 1684  C   LEU A 249     2364   2207   3605   -492    -17   -975       C
ATOM   1685  O   LEU A 249      -9.097   6.219 -18.379  1.00 24.11           O
ANISOU 1685  O   LEU A 249     2714   2392   4054   -456     58   -993       O
ATOM   1686  CB  LEU A 249     -11.455   7.939 -16.993  1.00 19.70           C
ANISOU 1686  CB  LEU A 249     2046   2040   3397   -456    -65   -723       C
ATOM   1687  CG  LEU A 249     -12.878   8.176 -16.497  1.00 22.74           C
ANISOU 1687  CG  LEU A 249     2354   2481   3803   -492   -101   -639       C
ATOM   1688  CD1 LEU A 249     -12.882   8.695 -15.065  1.00 20.31           C
ANISOU 1688  CD1 LEU A 249     2040   2174   3503   -395    -67   -473       C
ATOM   1689  CD2 LEU A 249     -13.631   9.125 -17.413  1.00 23.90           C
ANISOU 1689  CD2 LEU A 249     2469   2793   3819   -529   -192   -671       C
ATOM   1690  N   ALA A 250      -9.571   8.106 -19.519  1.00 19.49           N
ANISOU 1690  N   ALA A 250     2132   2092   3181   -479    -58  -1001       N
ATOM   1691  CA  ALA A 250      -8.215   8.365 -19.976  1.00 20.17           C
ANISOU 1691  CA  ALA A 250     2266   2189   3207   -423    -12  -1045       C
ATOM   1692  C   ALA A 250      -7.715   9.658 -19.346  1.00 18.58           C
ANISOU 1692  C   ALA A 250     2068   2065   2928   -336    -33   -904       C
ATOM   1693  O   ALA A 250      -8.464  10.634 -19.228  1.00 18.52           O
ANISOU 1693  O   ALA A 250     2043   2157   2837   -336    -99   -826       O
ATOM   1694  CB  ALA A 250      -8.192   8.526 -21.495  1.00 23.59           C
ANISOU 1694  CB  ALA A 250     2732   2734   3498   -491    -34  -1188       C
ATOM   1695  N   ASP A 251      -6.444   9.667 -18.949  1.00 17.96           N
ANISOU 1695  N   ASP A 251     2005   1934   2884   -261     22   -877       N
ATOM   1696  CA  ASP A 251      -5.785  10.851 -18.403  1.00 17.60           C
ANISOU 1696  CA  ASP A 251     1963   1950   2774   -190      3   -767       C
ATOM   1697  C   ASP A 251      -5.384  11.725 -19.588  1.00 18.12           C
ANISOU 1697  C   ASP A 251     2055   2136   2696   -214     -9   -815       C
ATOM   1698  O   ASP A 251      -4.467  11.381 -20.338  1.00 18.49           O
ANISOU 1698  O   ASP A 251     2115   2180   2730   -217     49   -902       O
ATOM   1699  CB  ASP A 251      -4.579  10.357 -17.600  1.00 17.79           C
ANISOU 1699  CB  ASP A 251     1978   1877   2904   -114     60   -729       C
ATOM   1700  CG  ASP A 251      -3.746  11.464 -16.965  1.00 16.69           C
ANISOU 1700  CG  ASP A 251     1836   1792   2715    -51     37   -631       C
ATOM   1701  OD1 ASP A 251      -3.842  12.638 -17.363  1.00 16.89           O
ANISOU 1701  OD1 ASP A 251     1876   1915   2625    -65     -4   -611       O
ATOM   1702  OD2 ASP A 251      -2.952  11.116 -16.068  1.00 17.65           O
ANISOU 1702  OD2 ASP A 251     1937   1849   2919     13     57   -573       O
ATOM   1703  N   SER A 252      -6.091  12.837 -19.784  1.00 16.78           N
ANISOU 1703  N   SER A 252     1887   2070   2418   -228    -77   -754       N
ATOM   1704  CA  SER A 252      -5.933  13.623 -21.009  1.00 17.27           C
ANISOU 1704  CA  SER A 252     1974   2252   2334   -262    -96   -783       C
ATOM   1705  C   SER A 252      -4.492  14.093 -21.198  1.00 17.64           C
ANISOU 1705  C   SER A 252     2037   2308   2358   -226    -39   -772       C
ATOM   1706  O   SER A 252      -3.928  13.969 -22.289  1.00 18.60           O
ANISOU 1706  O   SER A 252     2177   2484   2404   -256      5   -852       O
ATOM   1707  CB  SER A 252      -6.893  14.813 -20.989  1.00 17.08           C
ANISOU 1707  CB  SER A 252     1944   2316   2229   -261   -178   -683       C
ATOM   1708  OG  SER A 252      -6.587  15.687 -19.926  1.00 17.59           O
ANISOU 1708  OG  SER A 252     2008   2347   2329   -193   -185   -573       O
ATOM   1709  N   PHE A 253      -3.882  14.637 -20.149  1.00 16.18           N
ANISOU 1709  N   PHE A 253     1839   2076   2232   -165    -39   -679       N
ATOM   1710  CA  PHE A 253      -2.521  15.145 -20.281  1.00 16.14           C
ANISOU 1710  CA  PHE A 253     1830   2084   2219   -141      5   -662       C
ATOM   1711  C   PHE A 253      -1.556  14.023 -20.632  1.00 18.21           C
ANISOU 1711  C   PHE A 253     2073   2295   2549   -131     94   -758       C
ATOM   1712  O   PHE A 253      -0.726  14.151 -21.543  1.00 18.36           O
ANISOU 1712  O   PHE A 253     2093   2369   2516   -145    155   -805       O
ATOM   1713  CB  PHE A 253      -2.091  15.824 -18.980  1.00 16.53           C
ANISOU 1713  CB  PHE A 253     1862   2089   2328    -87    -25   -559       C
ATOM   1714  CG  PHE A 253      -0.701  16.381 -19.039  1.00 15.43           C
ANISOU 1714  CG  PHE A 253     1701   1963   2197    -74      8   -537       C
ATOM   1715  CD1 PHE A 253      -0.482  17.634 -19.570  1.00 15.17           C
ANISOU 1715  CD1 PHE A 253     1686   1995   2084   -102     -6   -489       C
ATOM   1716  CD2 PHE A 253       0.393  15.623 -18.622  1.00 15.79           C
ANISOU 1716  CD2 PHE A 253     1701   1955   2343    -35     58   -558       C
ATOM   1717  CE1 PHE A 253       0.807  18.149 -19.662  1.00 17.11           C
ANISOU 1717  CE1 PHE A 253     1900   2251   2349   -105     30   -466       C
ATOM   1718  CE2 PHE A 253       1.684  16.119 -18.720  1.00 16.65           C
ANISOU 1718  CE2 PHE A 253     1768   2086   2471    -29     89   -538       C
ATOM   1719  CZ  PHE A 253       1.895  17.387 -19.238  1.00 16.00           C
ANISOU 1719  CZ  PHE A 253     1701   2070   2309    -71     76   -494       C
ATOM   1720  N   ARG A 254      -1.642  12.910 -19.908  1.00 19.31           N
ANISOU 1720  N   ARG A 254     2194   2329   2815   -101    113   -782       N
ATOM   1721  CA  ARG A 254      -0.684  11.838 -20.126  1.00 22.45           C
ANISOU 1721  CA  ARG A 254     2568   2653   3309    -72    203   -863       C
ATOM   1722  C   ARG A 254      -0.927  11.146 -21.462  1.00 22.17           C
ANISOU 1722  C   ARG A 254     2565   2641   3219   -128    257  -1017       C
ATOM   1723  O   ARG A 254       0.020  10.647 -22.081  1.00 25.34           O
ANISOU 1723  O   ARG A 254     2955   3030   3643   -110    350  -1104       O
ATOM   1724  CB  ARG A 254      -0.719  10.858 -18.950  1.00 21.83           C
ANISOU 1724  CB  ARG A 254     2463   2442   3390    -18    206   -824       C
ATOM   1725  CG  ARG A 254       0.531  10.001 -18.799  1.00 26.35           C
ANISOU 1725  CG  ARG A 254     2991   2928   4094     49    288   -850       C
ATOM   1726  CD  ARG A 254       1.761  10.891 -18.831  1.00 24.01           C
ANISOU 1726  CD  ARG A 254     2652   2708   3765     81    299   -801       C
ATOM   1727  NE  ARG A 254       2.037  11.567 -17.562  1.00 19.37           N
ANISOU 1727  NE  ARG A 254     2033   2128   3198    122    224   -665       N
ATOM   1728  CZ  ARG A 254       2.974  12.508 -17.438  1.00 18.47           C
ANISOU 1728  CZ  ARG A 254     1879   2081   3055    131    208   -612       C
ATOM   1729  NH1 ARG A 254       3.662  12.886 -18.507  1.00 19.69           N
ANISOU 1729  NH1 ARG A 254     2018   2301   3162    104    270   -668       N
ATOM   1730  NH2 ARG A 254       3.235  13.071 -16.265  1.00 18.78           N
ANISOU 1730  NH2 ARG A 254     1895   2129   3111    160    133   -509       N
ATOM   1731  N   HIS A 255      -2.178  11.124 -21.934  1.00 21.36           N
ANISOU 1731  N   HIS A 255     2496   2582   3038   -197    202  -1057       N
ATOM   1732  CA  HIS A 255      -2.486  10.612 -23.267  1.00 22.29           C
ANISOU 1732  CA  HIS A 255     2651   2753   3064   -266    232  -1212       C
ATOM   1733  C   HIS A 255      -1.744  11.393 -24.344  1.00 21.75           C
ANISOU 1733  C   HIS A 255     2602   2822   2841   -279    273  -1231       C
ATOM   1734  O   HIS A 255      -1.191  10.807 -25.287  1.00 24.84           O
ANISOU 1734  O   HIS A 255     3014   3233   3192   -294    360  -1367       O
ATOM   1735  CB  HIS A 255      -4.001  10.695 -23.489  1.00 24.57           C
ANISOU 1735  CB  HIS A 255     2954   3095   3284   -341    134  -1219       C
ATOM   1736  CG  HIS A 255      -4.444  10.370 -24.884  1.00 27.66           C
ANISOU 1736  CG  HIS A 255     3386   3584   3542   -427    131  -1370       C
ATOM   1737  ND1 HIS A 255      -4.626   9.077 -25.320  1.00 28.43           N
ANISOU 1737  ND1 HIS A 255     3501   3601   3701   -474    175  -1541       N
ATOM   1738  CD2 HIS A 255      -4.773  11.169 -25.926  1.00 33.20           C
ANISOU 1738  CD2 HIS A 255     4114   4456   4044   -476     84  -1372       C
ATOM   1739  CE1 HIS A 255      -5.037   9.092 -26.575  1.00 26.74           C
ANISOU 1739  CE1 HIS A 255     3324   3515   3322   -538    148  -1612       C
ATOM   1740  NE2 HIS A 255      -5.131  10.349 -26.969  1.00 35.26           N
ANISOU 1740  NE2 HIS A 255     4409   4756   4231   -551     94  -1543       N
ATOM   1741  N   LEU A 256      -1.718  12.717 -24.218  1.00 21.48           N
ANISOU 1741  N   LEU A 256     2565   2876   2721   -272    219  -1097       N
ATOM   1742  CA  LEU A 256      -1.055  13.569 -25.198  1.00 22.41           C
ANISOU 1742  CA  LEU A 256     2699   3123   2694   -290    258  -1082       C
ATOM   1743  C   LEU A 256       0.449  13.620 -24.996  1.00 20.69           C
ANISOU 1743  C   LEU A 256     2438   2871   2552   -237    357  -1065       C
ATOM   1744  O   LEU A 256       1.195  13.762 -25.974  1.00 23.79           O
ANISOU 1744  O   LEU A 256     2836   3349   2854   -252    443  -1111       O
ATOM   1745  CB  LEU A 256      -1.602  14.993 -25.096  1.00 20.68           C
ANISOU 1745  CB  LEU A 256     2490   2984   2382   -303    166   -931       C
ATOM   1746  CG  LEU A 256      -3.082  15.120 -25.449  1.00 20.48           C
ANISOU 1746  CG  LEU A 256     2490   3025   2266   -351     64   -929       C
ATOM   1747  CD1 LEU A 256      -3.587  16.491 -25.057  1.00 22.43           C
ANISOU 1747  CD1 LEU A 256     2736   3309   2479   -334    -20   -765       C
ATOM   1748  CD2 LEU A 256      -3.307  14.873 -26.924  1.00 27.05           C
ANISOU 1748  CD2 LEU A 256     3364   3992   2923   -418     78  -1032       C
ATOM   1749  N   TYR A 257       0.908  13.512 -23.753  1.00 19.68           N
ANISOU 1749  N   TYR A 257     2260   2634   2583   -175    346   -994       N
ATOM   1750  CA  TYR A 257       2.311  13.715 -23.386  1.00 21.00           C
ANISOU 1750  CA  TYR A 257     2364   2779   2835   -124    411   -949       C
ATOM   1751  C   TYR A 257       2.779  12.541 -22.531  1.00 21.99           C
ANISOU 1751  C   TYR A 257     2441   2769   3146    -54    447   -982       C
ATOM   1752  O   TYR A 257       3.120  12.700 -21.354  1.00 21.25           O
ANISOU 1752  O   TYR A 257     2301   2615   3156     -5    401   -884       O
ATOM   1753  CB  TYR A 257       2.463  15.051 -22.660  1.00 19.84           C
ANISOU 1753  CB  TYR A 257     2200   2657   2682   -123    335   -798       C
ATOM   1754  CG  TYR A 257       1.853  16.216 -23.417  1.00 20.41           C
ANISOU 1754  CG  TYR A 257     2323   2836   2594   -183    292   -741       C
ATOM   1755  CD1 TYR A 257       2.457  16.703 -24.568  1.00 22.34           C
ANISOU 1755  CD1 TYR A 257     2575   3185   2729   -221    364   -746       C
ATOM   1756  CD2 TYR A 257       0.671  16.817 -22.993  1.00 17.48           C
ANISOU 1756  CD2 TYR A 257     1992   2465   2186   -196    186   -673       C
ATOM   1757  CE1 TYR A 257       1.919  17.770 -25.263  1.00 22.02           C
ANISOU 1757  CE1 TYR A 257     2581   3240   2544   -270    323   -670       C
ATOM   1758  CE2 TYR A 257       0.119  17.882 -23.686  1.00 20.35           C
ANISOU 1758  CE2 TYR A 257     2395   2917   2419   -237    144   -606       C
ATOM   1759  CZ  TYR A 257       0.751  18.350 -24.825  1.00 19.99           C
ANISOU 1759  CZ  TYR A 257     2360   2970   2265   -275    209   -599       C
ATOM   1760  OH  TYR A 257       0.214  19.408 -25.520  1.00 21.58           O
ANISOU 1760  OH  TYR A 257     2603   3259   2338   -311    167   -508       O
ATOM   1761  N   PRO A 258       2.829  11.340 -23.111  1.00 21.77           N
ANISOU 1761  N   PRO A 258     2424   2687   3161    -45    530  -1122       N
ATOM   1762  CA  PRO A 258       3.053  10.131 -22.298  1.00 24.51           C
ANISOU 1762  CA  PRO A 258     2736   2879   3700     23    558  -1144       C
ATOM   1763  C   PRO A 258       4.414  10.063 -21.638  1.00 26.11           C
ANISOU 1763  C   PRO A 258     2844   3039   4037    111    604  -1074       C
ATOM   1764  O   PRO A 258       4.549   9.371 -20.623  1.00 27.55           O
ANISOU 1764  O   PRO A 258     2990   3106   4372    177    585  -1021       O
ATOM   1765  CB  PRO A 258       2.851   8.980 -23.300  1.00 24.58           C
ANISOU 1765  CB  PRO A 258     2785   2840   3712      2    650  -1332       C
ATOM   1766  CG  PRO A 258       3.068   9.604 -24.640  1.00 27.22           C
ANISOU 1766  CG  PRO A 258     3153   3332   3859    -53    702  -1406       C
ATOM   1767  CD  PRO A 258       2.559  11.014 -24.517  1.00 21.81           C
ANISOU 1767  CD  PRO A 258     2484   2766   3036   -102    594  -1268       C
ATOM   1768  N   ASN A 259       5.423  10.751 -22.166  1.00 23.57           N
ANISOU 1768  N   ASN A 259     2476   2813   3667    112    660  -1061       N
ATOM   1769  CA  ASN A 259       6.783  10.620 -21.656  1.00 25.31           C
ANISOU 1769  CA  ASN A 259     2584   3006   4026    192    708  -1007       C
ATOM   1770  C   ASN A 259       7.341  11.937 -21.129  1.00 23.13           C
ANISOU 1770  C   ASN A 259     2255   2817   3716    172    637   -870       C
ATOM   1771  O   ASN A 259       8.553  12.054 -20.929  1.00 27.26           O
ANISOU 1771  O   ASN A 259     2672   3358   4329    215    677   -828       O
ATOM   1772  CB  ASN A 259       7.705  10.031 -22.725  1.00 29.89           C
ANISOU 1772  CB  ASN A 259     3124   3603   4631    223    869  -1130       C
ATOM   1773  CG  ASN A 259       7.130   8.779 -23.362  1.00 33.32           C
ANISOU 1773  CG  ASN A 259     3626   3946   5087    229    945  -1297       C
ATOM   1774  OD1 ASN A 259       6.908   8.729 -24.572  1.00 44.91           O
ANISOU 1774  OD1 ASN A 259     5160   5488   6415    172   1008  -1414       O
ATOM   1775  ND2 ASN A 259       6.881   7.765 -22.547  1.00 36.08           N
ANISOU 1775  ND2 ASN A 259     3979   4145   5583    279    905  -1266       N
ATOM   1776  N   THR A 260       6.484  12.925 -20.887  1.00 20.61           N
ANISOU 1776  N   THR A 260     2000   2545   3283    108    532   -803       N
ATOM   1777  CA  THR A 260       6.945  14.263 -20.544  1.00 22.78           C
ANISOU 1777  CA  THR A 260     2243   2892   3520     72    472   -696       C
ATOM   1778  C   THR A 260       7.112  14.388 -19.036  1.00 19.64           C
ANISOU 1778  C   THR A 260     1802   2441   3219    114    366   -597       C
ATOM   1779  O   THR A 260       6.112  14.307 -18.302  1.00 19.75           O
ANISOU 1779  O   THR A 260     1878   2410   3215    118    284   -569       O
ATOM   1780  CB  THR A 260       5.954  15.293 -21.051  1.00 21.22           C
ANISOU 1780  CB  THR A 260     2140   2762   3162     -8    418   -673       C
ATOM   1781  OG1 THR A 260       5.941  15.248 -22.486  1.00 23.93           O
ANISOU 1781  OG1 THR A 260     2516   3183   3392    -50    513   -751       O
ATOM   1782  CG2 THR A 260       6.338  16.696 -20.574  1.00 25.04           C
ANISOU 1782  CG2 THR A 260     2601   3283   3630    -46    350   -562       C
ATOM   1783  N   PRO A 261       8.323  14.583 -18.534  1.00 20.10           N
ANISOU 1783  N   PRO A 261     1752   2513   3372    144    364   -543       N
ATOM   1784  CA  PRO A 261       8.524  14.706 -17.091  1.00 20.14           C
ANISOU 1784  CA  PRO A 261     1717   2490   3447    181    251   -452       C
ATOM   1785  C   PRO A 261       8.433  16.157 -16.632  1.00 20.07           C
ANISOU 1785  C   PRO A 261     1731   2533   3362    111    153   -389       C
ATOM   1786  O   PRO A 261       8.400  17.102 -17.427  1.00 19.45           O
ANISOU 1786  O   PRO A 261     1681   2505   3205     38    178   -395       O
ATOM   1787  CB  PRO A 261       9.960  14.200 -16.921  1.00 21.90           C
ANISOU 1787  CB  PRO A 261     1794   2717   3812    244    296   -433       C
ATOM   1788  CG  PRO A 261      10.646  14.687 -18.164  1.00 23.95           C
ANISOU 1788  CG  PRO A 261     2011   3048   4040    194    405   -478       C
ATOM   1789  CD  PRO A 261       9.601  14.575 -19.271  1.00 22.74           C
ANISOU 1789  CD  PRO A 261     1984   2899   3759    151    471   -566       C
ATOM   1790  N   TYR A 262       8.420  16.310 -15.311  1.00 16.97           N
ANISOU 1790  N   TYR A 262     1328   2125   2996    135     43   -326       N
ATOM   1791  CA  TYR A 262       8.531  17.603 -14.640  1.00 18.64           C
ANISOU 1791  CA  TYR A 262     1548   2371   3163     78    -57   -280       C
ATOM   1792  C   TYR A 262       7.299  18.475 -14.831  1.00 17.92           C
ANISOU 1792  C   TYR A 262     1584   2271   2954     25    -86   -289       C
ATOM   1793  O   TYR A 262       7.369  19.692 -14.636  1.00 16.51           O
ANISOU 1793  O   TYR A 262     1426   2108   2741    -35   -140   -268       O
ATOM   1794  CB  TYR A 262       9.821  18.362 -15.002  1.00 18.89           C
ANISOU 1794  CB  TYR A 262     1475   2457   3246     24    -40   -264       C
ATOM   1795  CG  TYR A 262      11.040  17.475 -15.042  1.00 19.07           C
ANISOU 1795  CG  TYR A 262     1353   2496   3397     84     12   -257       C
ATOM   1796  CD1 TYR A 262      11.322  16.603 -13.998  1.00 19.89           C
ANISOU 1796  CD1 TYR A 262     1399   2579   3578    170    -48   -218       C
ATOM   1797  CD2 TYR A 262      11.888  17.480 -16.144  1.00 20.97           C
ANISOU 1797  CD2 TYR A 262     1512   2776   3681     63    129   -282       C
ATOM   1798  CE1 TYR A 262      12.421  15.776 -14.037  1.00 22.44           C
ANISOU 1798  CE1 TYR A 262     1580   2910   4035    240     -1   -200       C
ATOM   1799  CE2 TYR A 262      13.001  16.654 -16.186  1.00 22.76           C
ANISOU 1799  CE2 TYR A 262     1593   3016   4040    131    189   -277       C
ATOM   1800  CZ  TYR A 262      13.251  15.800 -15.132  1.00 23.26           C
ANISOU 1800  CZ  TYR A 262     1597   3048   4194    224    121   -236       C
ATOM   1801  OH  TYR A 262      14.342  14.964 -15.164  1.00 25.46           O
ANISOU 1801  OH  TYR A 262     1721   3331   4619    307    179   -220       O
ATOM   1802  N   ALA A 263       6.166  17.868 -15.190  1.00 16.87           N
ANISOU 1802  N   ALA A 263     1530   2110   2772     46    -55   -320       N
ATOM   1803  CA  ALA A 263       4.912  18.579 -15.428  1.00 16.92           C
ANISOU 1803  CA  ALA A 263     1639   2113   2675      9    -80   -322       C
ATOM   1804  C   ALA A 263       4.028  18.384 -14.203  1.00 15.70           C
ANISOU 1804  C   ALA A 263     1533   1926   2507     51   -153   -296       C
ATOM   1805  O   ALA A 263       3.440  17.314 -14.007  1.00 15.44           O
ANISOU 1805  O   ALA A 263     1512   1860   2495     94   -134   -305       O
ATOM   1806  CB  ALA A 263       4.243  18.041 -16.686  1.00 17.07           C
ANISOU 1806  CB  ALA A 263     1698   2142   2645     -4     -3   -376       C
ATOM   1807  N   TYR A 264       3.943  19.419 -13.367  1.00 14.75           N
ANISOU 1807  N   TYR A 264     1440   1810   2353     35   -229   -267       N
ATOM   1808  CA  TYR A 264       3.264  19.335 -12.080  1.00 15.02           C
ANISOU 1808  CA  TYR A 264     1516   1831   2359     76   -293   -243       C
ATOM   1809  C   TYR A 264       2.226  20.440 -11.979  1.00 13.74           C
ANISOU 1809  C   TYR A 264     1438   1661   2122     54   -321   -246       C
ATOM   1810  O   TYR A 264       2.255  21.425 -12.718  1.00 14.67           O
ANISOU 1810  O   TYR A 264     1577   1776   2222      6   -313   -253       O
ATOM   1811  CB  TYR A 264       4.274  19.465 -10.920  1.00 15.58           C
ANISOU 1811  CB  TYR A 264     1536   1926   2459     91   -366   -216       C
ATOM   1812  CG  TYR A 264       5.480  18.558 -11.074  1.00 15.82           C
ANISOU 1812  CG  TYR A 264     1459   1967   2584    118   -342   -201       C
ATOM   1813  CD1 TYR A 264       5.320  17.201 -11.369  1.00 16.53           C
ANISOU 1813  CD1 TYR A 264     1527   2024   2730    173   -278   -196       C
ATOM   1814  CD2 TYR A 264       6.774  19.053 -10.955  1.00 16.77           C
ANISOU 1814  CD2 TYR A 264     1493   2125   2753     87   -379   -194       C
ATOM   1815  CE1 TYR A 264       6.415  16.368 -11.534  1.00 16.61           C
ANISOU 1815  CE1 TYR A 264     1436   2032   2845    213   -245   -183       C
ATOM   1816  CE2 TYR A 264       7.875  18.222 -11.101  1.00 17.26           C
ANISOU 1816  CE2 TYR A 264     1439   2202   2916    124   -352   -174       C
ATOM   1817  CZ  TYR A 264       7.686  16.883 -11.392  1.00 17.26           C
ANISOU 1817  CZ  TYR A 264     1424   2162   2972    194   -281   -168       C
ATOM   1818  OH  TYR A 264       8.792  16.086 -11.549  1.00 18.50           O
ANISOU 1818  OH  TYR A 264     1462   2322   3245    243   -245   -149       O
ATOM   1819  N   THR A 265       1.309  20.261 -11.037  1.00 14.35           N
ANISOU 1819  N   THR A 265     1560   1731   2161     96   -347   -232       N
ATOM   1820  CA  THR A 265       0.251  21.228 -10.813  1.00 13.37           C
ANISOU 1820  CA  THR A 265     1509   1596   1977     96   -365   -236       C
ATOM   1821  C   THR A 265       0.194  21.718  -9.381  1.00 13.28           C
ANISOU 1821  C   THR A 265     1532   1591   1922    123   -422   -238       C
ATOM   1822  O   THR A 265      -0.637  22.583  -9.084  1.00 14.02           O
ANISOU 1822  O   THR A 265     1686   1668   1972    133   -429   -253       O
ATOM   1823  CB  THR A 265      -1.124  20.655 -11.192  1.00 14.09           C
ANISOU 1823  CB  THR A 265     1623   1683   2048    120   -324   -228       C
ATOM   1824  OG1 THR A 265      -1.446  19.548 -10.334  1.00 13.21           O
ANISOU 1824  OG1 THR A 265     1500   1573   1948    164   -316   -203       O
ATOM   1825  CG2 THR A 265      -1.147  20.205 -12.657  1.00 14.81           C
ANISOU 1825  CG2 THR A 265     1690   1779   2157     84   -276   -244       C
ATOM   1826  N   PHE A 266       1.042  21.206  -8.499  1.00 13.57           N
ANISOU 1826  N   PHE A 266     1532   1657   1965    140   -462   -224       N
ATOM   1827  CA  PHE A 266       1.051  21.563  -7.095  1.00 14.63           C
ANISOU 1827  CA  PHE A 266     1702   1823   2032    164   -523   -230       C
ATOM   1828  C   PHE A 266       2.490  21.581  -6.616  1.00 15.06           C
ANISOU 1828  C   PHE A 266     1696   1916   2110    141   -594   -231       C
ATOM   1829  O   PHE A 266       3.272  20.686  -6.950  1.00 15.56           O
ANISOU 1829  O   PHE A 266     1678   1991   2242    150   -584   -193       O
ATOM   1830  CB  PHE A 266       0.290  20.525  -6.254  1.00 15.65           C
ANISOU 1830  CB  PHE A 266     1845   1979   2120    230   -502   -178       C
ATOM   1831  CG  PHE A 266       0.619  20.599  -4.799  1.00 16.19           C
ANISOU 1831  CG  PHE A 266     1935   2111   2107    257   -567   -166       C
ATOM   1832  CD1 PHE A 266       0.113  21.626  -4.011  1.00 17.37           C
ANISOU 1832  CD1 PHE A 266     2162   2278   2161    260   -591   -220       C
ATOM   1833  CD2 PHE A 266       1.488  19.687  -4.220  1.00 16.34           C
ANISOU 1833  CD2 PHE A 266     1896   2174   2139    284   -608   -105       C
ATOM   1834  CE1 PHE A 266       0.443  21.723  -2.671  1.00 18.37           C
ANISOU 1834  CE1 PHE A 266     2316   2480   2184    279   -656   -225       C
ATOM   1835  CE2 PHE A 266       1.833  19.787  -2.873  1.00 18.19           C
ANISOU 1835  CE2 PHE A 266     2149   2489   2273    306   -684    -87       C
ATOM   1836  CZ  PHE A 266       1.301  20.802  -2.097  1.00 19.47           C
ANISOU 1836  CZ  PHE A 266     2397   2682   2318    300   -708   -154       C
ATOM   1837  N   TRP A 267       2.821  22.581  -5.810  1.00 15.40           N
ANISOU 1837  N   TRP A 267     1773   1978   2101    112   -666   -278       N
ATOM   1838  CA  TRP A 267       4.115  22.679  -5.150  1.00 15.66           C
ANISOU 1838  CA  TRP A 267     1744   2065   2140     82   -758   -285       C
ATOM   1839  C   TRP A 267       3.846  23.203  -3.757  1.00 17.18           C
ANISOU 1839  C   TRP A 267     2009   2307   2210     94   -830   -327       C
ATOM   1840  O   TRP A 267       3.113  24.185  -3.602  1.00 18.40           O
ANISOU 1840  O   TRP A 267     2254   2420   2317     81   -816   -396       O
ATOM   1841  CB  TRP A 267       5.035  23.682  -5.862  1.00 17.65           C
ANISOU 1841  CB  TRP A 267     1955   2282   2468     -9   -780   -332       C
ATOM   1842  CG  TRP A 267       5.186  23.469  -7.316  1.00 16.29           C
ANISOU 1842  CG  TRP A 267     1735   2067   2388    -30   -695   -305       C
ATOM   1843  CD1 TRP A 267       6.235  22.866  -7.949  1.00 16.19           C
ANISOU 1843  CD1 TRP A 267     1610   2078   2464    -43   -676   -272       C
ATOM   1844  CD2 TRP A 267       4.267  23.867  -8.343  1.00 16.35           C
ANISOU 1844  CD2 TRP A 267     1802   2013   2399    -38   -615   -309       C
ATOM   1845  NE1 TRP A 267       6.018  22.850  -9.308  1.00 16.29           N
ANISOU 1845  NE1 TRP A 267     1620   2051   2519    -62   -582   -265       N
ATOM   1846  CE2 TRP A 267       4.823  23.469  -9.577  1.00 16.72           C
ANISOU 1846  CE2 TRP A 267     1778   2057   2517    -62   -552   -282       C
ATOM   1847  CE3 TRP A 267       3.029  24.528  -8.339  1.00 16.22           C
ANISOU 1847  CE3 TRP A 267     1885   1950   2330    -21   -592   -330       C
ATOM   1848  CZ2 TRP A 267       4.185  23.694 -10.791  1.00 17.44           C
ANISOU 1848  CZ2 TRP A 267     1903   2114   2609    -77   -477   -274       C
ATOM   1849  CZ3 TRP A 267       2.393  24.754  -9.548  1.00 17.39           C
ANISOU 1849  CZ3 TRP A 267     2054   2057   2498    -30   -523   -311       C
ATOM   1850  CH2 TRP A 267       2.968  24.342 -10.758  1.00 17.82           C
ANISOU 1850  CH2 TRP A 267     2045   2123   2604    -62   -472   -282       C
ATOM   1851  N  ATHR A 268       4.435  22.566  -2.751  0.67 17.10           N
ANISOU 1851  N  ATHR A 268     1972   2509   2016    449   -595   -489       N
ATOM   1852  CA ATHR A 268       4.296  23.084  -1.397  0.67 20.46           C
ANISOU 1852  CA ATHR A 268     2422   2976   2375    487   -705   -605       C
ATOM   1853  C  ATHR A 268       4.738  24.543  -1.356  0.67 19.31           C
ANISOU 1853  C  ATHR A 268     2276   2737   2325    353   -844   -705       C
ATOM   1854  O  ATHR A 268       5.699  24.942  -2.021  0.67 20.19           O
ANISOU 1854  O  ATHR A 268     2295   2817   2559    204   -846   -665       O
ATOM   1855  CB ATHR A 268       5.111  22.244  -0.394  0.67 21.16           C
ANISOU 1855  CB ATHR A 268     2448   3243   2351    606   -730   -595       C
ATOM   1856  OG1ATHR A 268       6.512  22.310  -0.698  0.67 19.87           O
ANISOU 1856  OG1ATHR A 268     2120   3175   2252    536   -794   -590       O
ATOM   1857  CG2ATHR A 268       4.672  20.781  -0.425  0.67 22.69           C
ANISOU 1857  CG2ATHR A 268     2706   3461   2456    730   -570   -475       C
ATOM   1858  N  BTHR A 268       4.422  22.571  -2.743  0.33 21.24           N
ANISOU 1858  N  BTHR A 268     2498   3033   2540    449   -596   -490       N
ATOM   1859  CA BTHR A 268       4.213  23.086  -1.398  0.33 17.93           C
ANISOU 1859  CA BTHR A 268     2108   2651   2052    491   -701   -606       C
ATOM   1860  C  BTHR A 268       4.753  24.506  -1.296  0.33 38.20           C
ANISOU 1860  C  BTHR A 268     4665   5138   4712    360   -846   -707       C
ATOM   1861  O  BTHR A 268       5.791  24.842  -1.874  0.33 21.53           O
ANISOU 1861  O  BTHR A 268     2448   3015   2718    215   -855   -671       O
ATOM   1862  CB BTHR A 268       4.870  22.194  -0.345  0.33 18.66           C
ANISOU 1862  CB BTHR A 268     2154   2913   2021    621   -715   -594       C
ATOM   1863  OG1BTHR A 268       4.794  22.851   0.925  0.33 21.00           O
ANISOU 1863  OG1BTHR A 268     2491   3261   2229    702   -847   -728       O
ATOM   1864  CG2BTHR A 268       6.326  21.921  -0.689  0.33 41.73           C
ANISOU 1864  CG2BTHR A 268     4919   5952   4985    584   -753   -559       C
ATOM   1865  N   TYR A 269       4.015  25.351  -0.577  1.00 19.98           N
ANISOU 1865  N   TYR A 269     2470   2764   2358    406   -949   -836       N
ATOM   1866  CA  TYR A 269       4.450  26.721  -0.357  1.00 22.11           C
ANISOU 1866  CA  TYR A 269     2777   2905   2720    288  -1113   -963       C
ATOM   1867  C   TYR A 269       5.797  26.778   0.353  1.00 23.54           C
ANISOU 1867  C   TYR A 269     2786   3200   2957    219  -1248  -1050       C
ATOM   1868  O   TYR A 269       6.510  27.779   0.230  1.00 26.81           O
ANISOU 1868  O   TYR A 269     3155   3491   3540     23  -1356  -1137       O
ATOM   1869  CB  TYR A 269       3.424  27.439   0.508  1.00 24.40           C
ANISOU 1869  CB  TYR A 269     3228   3147   2895    431  -1227  -1113       C
ATOM   1870  CG  TYR A 269       2.245  28.028  -0.228  1.00 22.75           C
ANISOU 1870  CG  TYR A 269     3186   2784   2673    473  -1182  -1115       C
ATOM   1871  CD1 TYR A 269       2.404  28.722  -1.426  1.00 22.37           C
ANISOU 1871  CD1 TYR A 269     3231   2526   2743    342  -1150  -1054       C
ATOM   1872  CD2 TYR A 269       0.974  27.934   0.309  1.00 27.83           C
ANISOU 1872  CD2 TYR A 269     3888   3506   3181    667  -1142  -1159       C
ATOM   1873  CE1 TYR A 269       1.317  29.297  -2.064  1.00 25.27           C
ANISOU 1873  CE1 TYR A 269     3785   2765   3051    454  -1139  -1082       C
ATOM   1874  CE2 TYR A 269      -0.109  28.492  -0.325  1.00 26.67           C
ANISOU 1874  CE2 TYR A 269     3838   3269   3028    736  -1096  -1154       C
ATOM   1875  CZ  TYR A 269       0.066  29.175  -1.503  1.00 24.64           C
ANISOU 1875  CZ  TYR A 269     3707   2811   2846    654  -1119  -1134       C
ATOM   1876  OH  TYR A 269      -1.026  29.747  -2.113  1.00 25.96           O
ANISOU 1876  OH  TYR A 269     3974   2922   2969    779  -1088  -1123       O
ATOM   1877  N   MET A 270       6.157  25.734   1.097  1.00 23.42           N
ANISOU 1877  N   MET A 270     2680   3410   2809    383  -1248  -1043       N
ATOM   1878  CA  MET A 270       7.400  25.701   1.852  1.00 25.55           C
ANISOU 1878  CA  MET A 270     2772   3847   3090    399  -1412  -1172       C
ATOM   1879  C   MET A 270       8.537  25.126   1.011  1.00 25.83           C
ANISOU 1879  C   MET A 270     2582   3991   3240    276  -1324  -1069       C
ATOM   1880  O   MET A 270       8.335  24.557  -0.062  1.00 27.00           O
ANISOU 1880  O   MET A 270     2747   4101   3410    235  -1129   -879       O
ATOM   1881  CB  MET A 270       7.225  24.859   3.116  1.00 31.21           C
ANISOU 1881  CB  MET A 270     3558   4747   3551    712  -1426  -1195       C
ATOM   1882  CG  MET A 270       6.138  25.351   4.056  1.00 30.42           C
ANISOU 1882  CG  MET A 270     3663   4571   3324    869  -1431  -1250       C
ATOM   1883  SD  MET A 270       6.534  26.936   4.817  1.00 44.23           S
ANISOU 1883  SD  MET A 270     5420   6193   5191    800  -1646  -1464       S
ATOM   1884  CE  MET A 270       5.208  27.089   6.015  1.00 57.91           C
ANISOU 1884  CE  MET A 270     7371   7930   6700   1111  -1605  -1481       C
ATOM   1885  N   MET A 271       9.753  25.274   1.529  1.00 29.40           N
ANISOU 1885  N   MET A 271     2805   4608   3757    247  -1488  -1223       N
ATOM   1886  CA  MET A 271      10.959  24.672   0.959  1.00 35.46           C
ANISOU 1886  CA  MET A 271     3301   5573   4601    191  -1430  -1170       C
ATOM   1887  C   MET A 271      11.272  25.173  -0.449  1.00 39.21           C
ANISOU 1887  C   MET A 271     3679   5908   5313   -116  -1252  -1023       C
ATOM   1888  O   MET A 271      11.936  24.473  -1.219  1.00 31.72           O
ANISOU 1888  O   MET A 271     2572   5109   4372   -112  -1112   -893       O
ATOM   1889  CB  MET A 271      10.908  23.135   0.995  1.00 37.72           C
ANISOU 1889  CB  MET A 271     3645   6042   4644    487  -1316  -1027       C
ATOM   1890  CG  MET A 271      10.754  22.549   2.391  1.00 47.96           C
ANISOU 1890  CG  MET A 271     5108   7424   5689    800  -1378  -1092       C
ATOM   1891  N   ASN A 272      10.801  26.369  -0.810  1.00 29.82           N
ANISOU 1891  N   ASN A 272     2616   4430   4286   -344  -1243  -1032       N
ATOM   1892  CA  ASN A 272      11.080  26.964  -2.119  1.00 30.58           C
ANISOU 1892  CA  ASN A 272     2683   4353   4582   -615  -1046   -871       C
ATOM   1893  C   ASN A 272      10.687  26.028  -3.263  1.00 28.09           C
ANISOU 1893  C   ASN A 272     2460   4074   4139   -480   -806   -617       C
ATOM   1894  O   ASN A 272      11.315  26.021  -4.324  1.00 29.04           O
ANISOU 1894  O   ASN A 272     2466   4213   4353   -598   -621   -462       O
ATOM   1895  CB  ASN A 272      12.545  27.403  -2.242  1.00 34.68           C
ANISOU 1895  CB  ASN A 272     2834   4982   5360   -888  -1055   -948       C
ATOM   1896  CG  ASN A 272      12.967  28.344  -1.129  1.00101.52           C
ANISOU 1896  CG  ASN A 272    11186  13397  13990  -1034  -1336  -1257       C
ATOM   1897  OD1 ASN A 272      12.454  29.457  -1.013  1.00 92.79           O
ANISOU 1897  OD1 ASN A 272    10287  11970  12999  -1190  -1405  -1327       O
ATOM   1898  ND2 ASN A 272      13.899  27.895  -0.295  1.00 75.49           N
ANISOU 1898  ND2 ASN A 272     7605  10408  10668   -934  -1506  -1443       N
ATOM   1899  N   ALA A 273       9.639  25.232  -3.057  1.00 22.35           N
ANISOU 1899  N   ALA A 273     1884   3451   3156   -149   -967   -534       N
ATOM   1900  CA  ALA A 273       9.397  24.116  -3.961  1.00 21.11           C
ANISOU 1900  CA  ALA A 273     1733   3246   3042    -60   -878   -430       C
ATOM   1901  C   ALA A 273       9.017  24.581  -5.363  1.00 22.31           C
ANISOU 1901  C   ALA A 273     1932   3271   3273   -131   -767   -426       C
ATOM   1902  O   ALA A 273       9.445  23.979  -6.354  1.00 21.65           O
ANISOU 1902  O   ALA A 273     1787   3189   3251   -113   -697   -383       O
ATOM   1903  CB  ALA A 273       8.321  23.200  -3.385  1.00 21.66           C
ANISOU 1903  CB  ALA A 273     1911   3298   3022     53   -870   -358       C
ATOM   1904  N   ARG A 274       8.186  25.620  -5.484  1.00 19.04           N
ANISOU 1904  N   ARG A 274     1630   2749   2854   -203   -752   -470       N
ATOM   1905  CA  ARG A 274       7.749  26.005  -6.821  1.00 20.06           C
ANISOU 1905  CA  ARG A 274     1817   2760   3043   -261   -660   -438       C
ATOM   1906  C   ARG A 274       8.906  26.538  -7.660  1.00 19.10           C
ANISOU 1906  C   ARG A 274     1593   2665   3001   -387   -635   -441       C
ATOM   1907  O   ARG A 274       8.989  26.250  -8.863  1.00 20.92           O
ANISOU 1907  O   ARG A 274     1808   2881   3260   -409   -545   -387       O
ATOM   1908  CB  ARG A 274       6.600  27.009  -6.748  1.00 18.27           C
ANISOU 1908  CB  ARG A 274     1730   2404   2809   -290   -667   -477       C
ATOM   1909  CG  ARG A 274       5.905  27.219  -8.073  1.00 18.70           C
ANISOU 1909  CG  ARG A 274     1861   2344   2902   -315   -587   -417       C
ATOM   1910  CD  ARG A 274       4.564  27.908  -7.880  1.00 18.95           C
ANISOU 1910  CD  ARG A 274     2020   2258   2921   -282   -603   -449       C
ATOM   1911  NE  ARG A 274       3.875  28.068  -9.150  1.00 18.85           N
ANISOU 1911  NE  ARG A 274     2075   2150   2936   -295   -545   -379       N
ATOM   1912  CZ  ARG A 274       2.607  28.449  -9.255  1.00 17.72           C
ANISOU 1912  CZ  ARG A 274     2027   1917   2789   -241   -549   -387       C
ATOM   1913  NH1 ARG A 274       1.915  28.736  -8.159  1.00 18.58           N
ANISOU 1913  NH1 ARG A 274     2168   2021   2869   -174   -594   -476       N
ATOM   1914  NH2 ARG A 274       2.047  28.560 -10.456  1.00 18.68           N
ANISOU 1914  NH2 ARG A 274     2201   1971   2926   -253   -510   -313       N
ATOM   1915  N   SER A 275       9.787  27.332  -7.054  1.00 21.94           N
ANISOU 1915  N   SER A 275     1878   3073   3386   -486   -711   -509       N
ATOM   1916  CA  SER A 275      10.924  27.868  -7.794  1.00 24.38           C
ANISOU 1916  CA  SER A 275     2072   3424   3768   -633   -683   -511       C
ATOM   1917  C   SER A 275      11.846  26.760  -8.287  1.00 28.01           C
ANISOU 1917  C   SER A 275     2368   4034   4241   -573   -631   -478       C
ATOM   1918  O   SER A 275      12.503  26.914  -9.323  1.00 33.05           O
ANISOU 1918  O   SER A 275     2922   4714   4922   -671   -551   -457       O
ATOM   1919  CB  SER A 275      11.697  28.867  -6.932  1.00 30.03           C
ANISOU 1919  CB  SER A 275     2727   4173   4511   -758   -786   -605       C
ATOM   1920  OG  SER A 275      12.148  28.267  -5.732  1.00 38.08           O
ANISOU 1920  OG  SER A 275     3655   5337   5475   -665   -880   -655       O
ATOM   1921  N   LYS A 276      11.914  25.645  -7.565  1.00 22.35           N
ANISOU 1921  N   LYS A 276     1603   3401   3489   -412   -673   -473       N
ATOM   1922  CA  LYS A 276      12.740  24.517  -7.973  1.00 22.56           C
ANISOU 1922  CA  LYS A 276     1477   3545   3548   -317   -636   -454       C
ATOM   1923  C   LYS A 276      11.965  23.508  -8.805  1.00 21.38           C
ANISOU 1923  C   LYS A 276     1408   3323   3392   -204   -538   -398       C
ATOM   1924  O   LYS A 276      12.557  22.527  -9.276  1.00 22.95           O
ANISOU 1924  O   LYS A 276     1497   3593   3631   -112   -495   -398       O
ATOM   1925  CB  LYS A 276      13.343  23.821  -6.749  1.00 24.04           C
ANISOU 1925  CB  LYS A 276     1566   3853   3718   -196   -755   -466       C
ATOM   1926  CG  LYS A 276      14.205  24.731  -5.885  1.00 29.97           C
ANISOU 1926  CG  LYS A 276     2211   4709   4466   -306   -866   -539       C
ATOM   1927  CD  LYS A 276      14.890  23.962  -4.765  1.00 33.74           C
ANISOU 1927  CD  LYS A 276     2609   5311   4900   -177   -975   -514       C
ATOM   1928  CE  LYS A 276      13.920  23.560  -3.667  1.00 67.14           C
ANISOU 1928  CE  LYS A 276     6971   9511   9028    -71  -1059   -483       C
ATOM   1929  NZ  LYS A 276      14.630  22.945  -2.507  1.00 60.42           N
ANISOU 1929  NZ  LYS A 276     6062   8780   8115     25  -1172   -435       N
ATOM   1930  N   ASN A 277      10.670  23.735  -9.007  1.00 19.83           N
ANISOU 1930  N   ASN A 277     1392   2989   3153   -208   -507   -365       N
ATOM   1931  CA  ASN A 277       9.802  22.768  -9.664  1.00 19.02           C
ANISOU 1931  CA  ASN A 277     1374   2817   3037   -109   -431   -321       C
ATOM   1932  C   ASN A 277       9.882  21.402  -8.985  1.00 19.33           C
ANISOU 1932  C   ASN A 277     1384   2881   3079     59   -473   -298       C
ATOM   1933  O   ASN A 277       9.994  20.357  -9.638  1.00 20.40           O
ANISOU 1933  O   ASN A 277     1487   3009   3253    147   -414   -291       O
ATOM   1934  CB  ASN A 277      10.081  22.688 -11.165  1.00 20.24           C
ANISOU 1934  CB  ASN A 277     1485   2989   3215   -165   -313   -323       C
ATOM   1935  CG  ASN A 277       8.966  22.008 -11.925  1.00 17.75           C
ANISOU 1935  CG  ASN A 277     1289   2586   2870   -105   -241   -294       C
ATOM   1936  OD1 ASN A 277       7.805  22.041 -11.513  1.00 17.98           O
ANISOU 1936  OD1 ASN A 277     1453   2519   2862    -75   -270   -265       O
ATOM   1937  ND2 ASN A 277       9.315  21.387 -13.046  1.00 19.24           N
ANISOU 1937  ND2 ASN A 277     1416   2823   3071    -92   -146   -316       N
ATOM   1938  N   VAL A 278       9.843  21.415  -7.653  1.00 19.86           N
ANISOU 1938  N   VAL A 278     1466   2976   3103    100   -580   -286       N
ATOM   1939  CA  VAL A 278       9.661  20.198  -6.856  1.00 20.15           C
ANISOU 1939  CA  VAL A 278     1523   3011   3122    247   -636   -225       C
ATOM   1940  C   VAL A 278       8.160  20.118  -6.604  1.00 17.69           C
ANISOU 1940  C   VAL A 278     1387   2597   2739    250   -612   -183       C
ATOM   1941  O   VAL A 278       7.630  20.687  -5.648  1.00 19.59           O
ANISOU 1941  O   VAL A 278     1692   2855   2896    219   -667   -187       O
ATOM   1942  CB  VAL A 278      10.479  20.218  -5.568  1.00 20.81           C
ANISOU 1942  CB  VAL A 278     1518   3214   3173    285   -769   -221       C
ATOM   1943  CG1 VAL A 278      10.207  18.952  -4.748  1.00 23.66           C
ANISOU 1943  CG1 VAL A 278     1927   3560   3503    431   -833   -122       C
ATOM   1944  CG2 VAL A 278      11.967  20.347  -5.891  1.00 23.00           C
ANISOU 1944  CG2 VAL A 278     1594   3614   3532    273   -789   -275       C
ATOM   1945  N   GLY A 279       7.458  19.431  -7.503  1.00 17.51           N
ANISOU 1945  N   GLY A 279     1429   2479   2744    281   -524   -159       N
ATOM   1946  CA  GLY A 279       6.013  19.457  -7.524  1.00 15.75           C
ANISOU 1946  CA  GLY A 279     1347   2171   2465    261   -486   -135       C
ATOM   1947  C   GLY A 279       5.406  18.076  -7.692  1.00 15.84           C
ANISOU 1947  C   GLY A 279     1419   2105   2496    344   -452    -75       C
ATOM   1948  O   GLY A 279       6.097  17.054  -7.722  1.00 17.32           O
ANISOU 1948  O   GLY A 279     1552   2281   2748    434   -469    -49       O
ATOM   1949  N   TRP A 280       4.089  18.086  -7.778  1.00 15.09           N
ANISOU 1949  N   TRP A 280     1430   1950   2353    312   -412    -59       N
ATOM   1950  CA  TRP A 280       3.275  16.901  -7.960  1.00 15.27           C
ANISOU 1950  CA  TRP A 280     1524   1886   2390    351   -375     -9       C
ATOM   1951  C   TRP A 280       2.187  17.245  -8.961  1.00 14.07           C
ANISOU 1951  C   TRP A 280     1431   1688   2227    287   -298    -49       C
ATOM   1952  O   TRP A 280       1.640  18.350  -8.932  1.00 14.62           O
ANISOU 1952  O   TRP A 280     1523   1786   2246    228   -297    -80       O
ATOM   1953  CB  TRP A 280       2.534  16.551  -6.669  1.00 15.81           C
ANISOU 1953  CB  TRP A 280     1661   1969   2375    359   -420     71       C
ATOM   1954  CG  TRP A 280       3.328  16.411  -5.390  1.00 16.55           C
ANISOU 1954  CG  TRP A 280     1720   2143   2425    407   -518    130       C
ATOM   1955  CD1 TRP A 280       4.191  17.317  -4.823  1.00 17.81           C
ANISOU 1955  CD1 TRP A 280     1806   2410   2550    397   -585     87       C
ATOM   1956  CD2 TRP A 280       3.257  15.311  -4.485  1.00 17.30           C
ANISOU 1956  CD2 TRP A 280     1860   2221   2493    461   -569    253       C
ATOM   1957  NE1 TRP A 280       4.669  16.829  -3.635  1.00 19.11           N
ANISOU 1957  NE1 TRP A 280     1959   2645   2658    451   -679    167       N
ATOM   1958  CE2 TRP A 280       4.111  15.597  -3.408  1.00 19.50           C
ANISOU 1958  CE2 TRP A 280     2084   2616   2708    493   -672    282       C
ATOM   1959  CE3 TRP A 280       2.548  14.106  -4.487  1.00 18.23           C
ANISOU 1959  CE3 TRP A 280     2062   2231   2635    475   -544    347       C
ATOM   1960  CZ2 TRP A 280       4.280  14.721  -2.346  1.00 23.17           C
ANISOU 1960  CZ2 TRP A 280     2581   3103   3120    549   -755    419       C
ATOM   1961  CZ3 TRP A 280       2.714  13.243  -3.437  1.00 21.37           C
ANISOU 1961  CZ3 TRP A 280     2498   2626   2995    519   -620    487       C
ATOM   1962  CH2 TRP A 280       3.571  13.553  -2.378  1.00 22.66           C
ANISOU 1962  CH2 TRP A 280     2611   2917   3082    561   -727    530       C
ATOM   1963  N   ARG A 281       1.857  16.304  -9.834  1.00 14.67           N
ANISOU 1963  N   ARG A 281     1532   1690   2353    302   -243    -55       N
ATOM   1964  CA  ARG A 281       0.681  16.457 -10.683  1.00 13.05           C
ANISOU 1964  CA  ARG A 281     1383   1452   2122    244   -185    -85       C
ATOM   1965  C   ARG A 281      -0.495  15.819  -9.959  1.00 13.95           C
ANISOU 1965  C   ARG A 281     1568   1533   2201    233   -188    -29       C
ATOM   1966  O   ARG A 281      -0.636  14.593  -9.935  1.00 15.27           O
ANISOU 1966  O   ARG A 281     1766   1621   2414    255   -179      6       O
ATOM   1967  CB  ARG A 281       0.902  15.866 -12.068  1.00 13.39           C
ANISOU 1967  CB  ARG A 281     1411   1459   2218    246   -122   -143       C
ATOM   1968  CG  ARG A 281      -0.189  16.273 -13.059  1.00 14.47           C
ANISOU 1968  CG  ARG A 281     1591   1599   2308    176    -79   -178       C
ATOM   1969  CD  ARG A 281       0.166  15.919 -14.494  1.00 15.55           C
ANISOU 1969  CD  ARG A 281     1704   1742   2461    164    -18   -251       C
ATOM   1970  NE  ARG A 281       0.213  14.473 -14.679  1.00 15.58           N
ANISOU 1970  NE  ARG A 281     1721   1664   2534    213      6   -286       N
ATOM   1971  CZ  ARG A 281      -0.744  13.743 -15.253  1.00 15.40           C
ANISOU 1971  CZ  ARG A 281     1751   1588   2512    182     34   -323       C
ATOM   1972  NH1 ARG A 281      -1.840  14.317 -15.734  1.00 15.61           N
ANISOU 1972  NH1 ARG A 281     1809   1657   2464    108     39   -327       N
ATOM   1973  NH2 ARG A 281      -0.594  12.433 -15.357  1.00 15.83           N
ANISOU 1973  NH2 ARG A 281     1824   1538   2651    227     47   -363       N
ATOM   1974  N   LEU A 282      -1.318  16.670  -9.340  1.00 13.13           N
ANISOU 1974  N   LEU A 282     1483   1487   2020    195   -202    -26       N
ATOM   1975  CA  LEU A 282      -2.482  16.237  -8.584  1.00 13.45           C
ANISOU 1975  CA  LEU A 282     1568   1538   2005    167   -192     19       C
ATOM   1976  C   LEU A 282      -3.786  16.596  -9.265  1.00 13.26           C
ANISOU 1976  C   LEU A 282     1555   1524   1958    117   -150    -28       C
ATOM   1977  O   LEU A 282      -4.848  16.129  -8.830  1.00 13.82           O
ANISOU 1977  O   LEU A 282     1644   1614   1992     79   -127     -1       O
ATOM   1978  CB  LEU A 282      -2.498  16.903  -7.206  1.00 14.19           C
ANISOU 1978  CB  LEU A 282     1655   1727   2008    172   -236     39       C
ATOM   1979  CG  LEU A 282      -1.255  16.681  -6.357  1.00 14.81           C
ANISOU 1979  CG  LEU A 282     1712   1832   2084    220   -301     88       C
ATOM   1980  CD1 LEU A 282      -1.463  17.359  -5.022  1.00 17.30           C
ANISOU 1980  CD1 LEU A 282     2026   2265   2280    210   -340     88       C
ATOM   1981  CD2 LEU A 282      -1.000  15.186  -6.175  1.00 16.08           C
ANISOU 1981  CD2 LEU A 282     1904   1914   2291    252   -310    190       C
ATOM   1982  N   ASP A 283      -3.738  17.412 -10.307  1.00 12.49           N
ANISOU 1982  N   ASP A 283     1442   1426   1879    111   -143    -88       N
ATOM   1983  CA  ASP A 283      -4.919  17.983 -10.931  1.00 11.68           C
ANISOU 1983  CA  ASP A 283     1340   1348   1751     81   -128   -128       C
ATOM   1984  C   ASP A 283      -4.998  17.442 -12.344  1.00 12.53           C
ANISOU 1984  C   ASP A 283     1454   1415   1891     55    -96   -154       C
ATOM   1985  O   ASP A 283      -4.005  17.479 -13.081  1.00 13.73           O
ANISOU 1985  O   ASP A 283     1598   1547   2072     63    -89   -168       O
ATOM   1986  CB  ASP A 283      -4.821  19.508 -10.920  1.00 13.60           C
ANISOU 1986  CB  ASP A 283     1572   1617   1979     98   -166   -164       C
ATOM   1987  CG  ASP A 283      -4.724  20.044  -9.520  1.00 14.16           C
ANISOU 1987  CG  ASP A 283     1635   1735   2010    122   -198   -171       C
ATOM   1988  OD1 ASP A 283      -5.781  20.194  -8.877  1.00 17.17           O
ANISOU 1988  OD1 ASP A 283     2008   2172   2342    127   -190   -193       O
ATOM   1989  OD2 ASP A 283      -3.599  20.301  -9.031  1.00 14.20           O
ANISOU 1989  OD2 ASP A 283     1632   1740   2023    134   -229   -166       O
ATOM   1990  N   TYR A 284      -6.164  16.920 -12.705  1.00 12.53           N
ANISOU 1990  N   TYR A 284     1459   1423   1879     17    -75   -168       N
ATOM   1991  CA  TYR A 284      -6.307  16.156 -13.932  1.00 11.71           C
ANISOU 1991  CA  TYR A 284     1364   1288   1797    -18    -47   -208       C
ATOM   1992  C   TYR A 284      -7.593  16.535 -14.644  1.00 12.41           C
ANISOU 1992  C   TYR A 284     1434   1436   1844    -55    -55   -242       C
ATOM   1993  O   TYR A 284      -8.561  16.999 -14.029  1.00 13.01           O
ANISOU 1993  O   TYR A 284     1483   1567   1893    -55    -71   -236       O
ATOM   1994  CB  TYR A 284      -6.458  14.666 -13.620  1.00 14.38           C
ANISOU 1994  CB  TYR A 284     1729   1552   2184    -46    -19   -195       C
ATOM   1995  CG  TYR A 284      -5.294  14.028 -12.912  1.00 13.68           C
ANISOU 1995  CG  TYR A 284     1659   1389   2150      5    -25   -149       C
ATOM   1996  CD1 TYR A 284      -5.137  14.154 -11.549  1.00 13.69           C
ANISOU 1996  CD1 TYR A 284     1664   1408   2128     27    -51    -72       C
ATOM   1997  CD2 TYR A 284      -4.375  13.255 -13.611  1.00 14.93           C
ANISOU 1997  CD2 TYR A 284     1825   1471   2378     38     -8   -191       C
ATOM   1998  CE1 TYR A 284      -4.084  13.533 -10.882  1.00 15.72           C
ANISOU 1998  CE1 TYR A 284     1935   1605   2431     81    -75    -16       C
ATOM   1999  CE2 TYR A 284      -3.323  12.639 -12.969  1.00 14.99           C
ANISOU 1999  CE2 TYR A 284     1836   1409   2450    105    -26   -149       C
ATOM   2000  CZ  TYR A 284      -3.179  12.776 -11.606  1.00 16.03           C
ANISOU 2000  CZ  TYR A 284     1975   1557   2559    128    -67    -52       C
ATOM   2001  OH  TYR A 284      -2.131  12.129 -10.979  1.00 16.52           O
ANISOU 2001  OH  TYR A 284     2038   1556   2683    204   -103      2       O
ATOM   2002  N   PHE A 285      -7.607  16.274 -15.955  1.00 12.49           N
ANISOU 2002  N   PHE A 285     1449   1452   1843    -84    -45   -289       N
ATOM   2003  CA  PHE A 285      -8.840  16.070 -16.708  1.00 13.30           C
ANISOU 2003  CA  PHE A 285     1532   1609   1912   -135    -55   -332       C
ATOM   2004  C   PHE A 285      -8.847  14.624 -17.175  1.00 14.36           C
ANISOU 2004  C   PHE A 285     1687   1686   2084   -192    -17   -389       C
ATOM   2005  O   PHE A 285      -7.992  14.220 -17.975  1.00 16.17           O
ANISOU 2005  O   PHE A 285     1938   1884   2322   -186      8   -436       O
ATOM   2006  CB  PHE A 285      -8.944  16.965 -17.949  1.00 15.93           C
ANISOU 2006  CB  PHE A 285     1861   2012   2182   -133    -91   -344       C
ATOM   2007  CG  PHE A 285      -9.105  18.417 -17.646  1.00 13.92           C
ANISOU 2007  CG  PHE A 285     1596   1783   1908    -80   -144   -292       C
ATOM   2008  CD1 PHE A 285     -10.335  18.965 -17.332  1.00 16.54           C
ANISOU 2008  CD1 PHE A 285     1885   2167   2232    -55   -189   -293       C
ATOM   2009  CD2 PHE A 285      -7.996  19.250 -17.695  1.00 16.15           C
ANISOU 2009  CD2 PHE A 285     1909   2034   2195    -54   -151   -250       C
ATOM   2010  CE1 PHE A 285     -10.435  20.335 -17.047  1.00 16.70           C
ANISOU 2010  CE1 PHE A 285     1905   2183   2258     13   -245   -260       C
ATOM   2011  CE2 PHE A 285      -8.115  20.595 -17.442  1.00 16.38           C
ANISOU 2011  CE2 PHE A 285     1945   2054   2226    -12   -207   -208       C
ATOM   2012  CZ  PHE A 285      -9.313  21.117 -17.105  1.00 15.49           C
ANISOU 2012  CZ  PHE A 285     1801   1968   2116     30   -255   -216       C
ATOM   2013  N   LEU A 286      -9.801  13.853 -16.687  1.00 14.37           N
ANISOU 2013  N   LEU A 286     1677   1672   2110   -251     -7   -392       N
ATOM   2014  CA  LEU A 286      -9.997  12.480 -17.119  1.00 15.15           C
ANISOU 2014  CA  LEU A 286     1803   1693   2261   -323     20   -453       C
ATOM   2015  C   LEU A 286     -11.225  12.427 -18.019  1.00 16.05           C
ANISOU 2015  C   LEU A 286     1872   1900   2327   -402     -1   -527       C
ATOM   2016  O   LEU A 286     -12.248  13.053 -17.714  1.00 18.61           O
ANISOU 2016  O   LEU A 286     2134   2327   2610   -416    -28   -502       O
ATOM   2017  CB  LEU A 286     -10.177  11.558 -15.910  1.00 15.72           C
ANISOU 2017  CB  LEU A 286     1903   1668   2401   -362     42   -388       C
ATOM   2018  CG  LEU A 286      -9.086  11.628 -14.825  1.00 18.43           C
ANISOU 2018  CG  LEU A 286     2282   1945   2777   -282     43   -296       C
ATOM   2019  CD1 LEU A 286      -9.285  10.526 -13.785  1.00 19.37           C
ANISOU 2019  CD1 LEU A 286     2445   1959   2954   -335     57   -215       C
ATOM   2020  CD2 LEU A 286      -7.664  11.574 -15.396  1.00 18.05           C
ANISOU 2020  CD2 LEU A 286     2257   1834   2766   -198     46   -333       C
ATOM   2021  N   LEU A 287     -11.131  11.698 -19.133  1.00 16.10           N
ANISOU 2021  N   LEU A 287     1899   1883   2334   -449      6   -630       N
ATOM   2022  CA  LEU A 287     -12.158  11.730 -20.170  1.00 17.10           C
ANISOU 2022  CA  LEU A 287     1980   2125   2392   -520    -29   -712       C
ATOM   2023  C   LEU A 287     -12.620  10.329 -20.522  1.00 19.29           C
ANISOU 2023  C   LEU A 287     2277   2324   2730   -633    -11   -817       C
ATOM   2024  O   LEU A 287     -11.808   9.402 -20.627  1.00 20.00           O
ANISOU 2024  O   LEU A 287     2434   2269   2896   -629     27   -871       O
ATOM   2025  CB  LEU A 287     -11.593  12.286 -21.483  1.00 21.72           C
ANISOU 2025  CB  LEU A 287     2575   2797   2880   -486    -45   -765       C
ATOM   2026  CG  LEU A 287     -10.881  13.628 -21.444  1.00 24.43           C
ANISOU 2026  CG  LEU A 287     2922   3193   3168   -393    -62   -671       C
ATOM   2027  CD1 LEU A 287     -10.260  13.940 -22.803  1.00 27.28           C
ANISOU 2027  CD1 LEU A 287     3300   3639   3424   -393    -61   -717       C
ATOM   2028  CD2 LEU A 287     -11.869  14.701 -21.030  1.00 27.01           C
ANISOU 2028  CD2 LEU A 287     3193   3607   3462   -366   -125   -594       C
ATOM   2029  N   SER A 288     -13.914  10.190 -20.786  1.00 19.57           N
ANISOU 2029  N   SER A 288     2246   2454   2737   -731    -44   -860       N
ATOM   2030  CA  SER A 288     -14.398   8.976 -21.425  1.00 20.24           C
ANISOU 2030  CA  SER A 288     2344   2485   2863   -858    -41   -991       C
ATOM   2031  C   SER A 288     -13.637   8.755 -22.727  1.00 21.82           C
ANISOU 2031  C   SER A 288     2590   2691   3011   -833    -39  -1123       C
ATOM   2032  O   SER A 288     -13.264   9.705 -23.425  1.00 21.04           O
ANISOU 2032  O   SER A 288     2476   2724   2795   -761    -61  -1112       O
ATOM   2033  CB  SER A 288     -15.883   9.138 -21.764  1.00 21.82           C
ANISOU 2033  CB  SER A 288     2435   2851   3005   -960    -94  -1033       C
ATOM   2034  OG  SER A 288     -16.695   9.060 -20.611  1.00 23.66           O
ANISOU 2034  OG  SER A 288     2610   3089   3292  -1018    -77   -947       O
ATOM   2035  N   HIS A 289     -13.404   7.484 -23.060  1.00 24.10           N
ANISOU 2035  N   HIS A 289     2938   2834   3386   -898    -10  -1250       N
ATOM   2036  CA  HIS A 289     -12.641   7.185 -24.269  1.00 22.75           C
ANISOU 2036  CA  HIS A 289     2805   2676   3164   -870      7  -1406       C
ATOM   2037  C   HIS A 289     -13.304   7.757 -25.514  1.00 23.87           C
ANISOU 2037  C   HIS A 289     2888   3056   3128   -907    -47  -1470       C
ATOM   2038  O   HIS A 289     -12.609   8.147 -26.461  1.00 25.90           O
ANISOU 2038  O   HIS A 289     3156   3417   3268   -856    -36  -1527       O
ATOM   2039  CB  HIS A 289     -12.402   5.682 -24.406  1.00 26.62           C
ANISOU 2039  CB  HIS A 289     3369   2967   3778   -894     36  -1498       C
ATOM   2040  CG  HIS A 289     -11.514   5.116 -23.343  1.00 32.01           C
ANISOU 2040  CG  HIS A 289     4123   3414   4626   -826     76  -1429       C
ATOM   2041  ND1 HIS A 289     -11.286   3.764 -23.209  1.00 38.20           N
ANISOU 2041  ND1 HIS A 289     4987   3981   5548   -831     85  -1468       N
ATOM   2042  CD2 HIS A 289     -10.819   5.716 -22.349  1.00 35.13           C
ANISOU 2042  CD2 HIS A 289     4523   3762   5064   -738     96  -1299       C
ATOM   2043  CE1 HIS A 289     -10.474   3.556 -22.189  1.00 38.06           C
ANISOU 2043  CE1 HIS A 289     5019   3790   5652   -749    105  -1367       C
ATOM   2044  NE2 HIS A 289     -10.176   4.724 -21.650  1.00 33.56           N
ANISOU 2044  NE2 HIS A 289     4400   3319   5031   -697    116  -1275       N
ATOM   2045  N   SER A 290     -14.635   7.852 -25.521  1.00 25.65           N
ANISOU 2045  N   SER A 290     3043   3384   3320   -991   -107  -1445       N
ATOM   2046  CA  SER A 290     -15.331   8.395 -26.680  1.00 25.62           C
ANISOU 2046  CA  SER A 290     2978   3605   3151  -1011   -176  -1482       C
ATOM   2047  C   SER A 290     -15.003   9.858 -26.929  1.00 27.85           C
ANISOU 2047  C   SER A 290     3232   4053   3296   -930   -217  -1396       C
ATOM   2048  O   SER A 290     -15.259  10.357 -28.030  1.00 28.11           O
ANISOU 2048  O   SER A 290     3243   4265   3172   -926   -273  -1409       O
ATOM   2049  CB  SER A 290     -16.842   8.230 -26.520  1.00 31.09           C
ANISOU 2049  CB  SER A 290     3583   4374   3855  -1102   -235  -1464       C
ATOM   2050  OG  SER A 290     -17.307   8.968 -25.404  1.00 30.38           O
ANISOU 2050  OG  SER A 290     3425   4310   3808  -1084   -249  -1340       O
ATOM   2051  N   LEU A 291     -14.447  10.559 -25.941  1.00 23.97           N
ANISOU 2051  N   LEU A 291     2755   3489   2864   -837   -190  -1253       N
ATOM   2052  CA  LEU A 291     -14.089  11.958 -26.121  1.00 22.48           C
ANISOU 2052  CA  LEU A 291     2560   3408   2572   -734   -224  -1120       C
ATOM   2053  C   LEU A 291     -12.678  12.151 -26.653  1.00 24.89           C
ANISOU 2053  C   LEU A 291     2936   3698   2822   -678   -165  -1126       C
ATOM   2054  O   LEU A 291     -12.311  13.281 -26.994  1.00 23.72           O
ANISOU 2054  O   LEU A 291     2794   3643   2575   -621   -192  -1018       O
ATOM   2055  CB  LEU A 291     -14.265  12.720 -24.808  1.00 22.26           C
ANISOU 2055  CB  LEU A 291     2507   3321   2631   -658   -229   -966       C
ATOM   2056  CG  LEU A 291     -15.716  12.797 -24.331  1.00 24.23           C
ANISOU 2056  CG  LEU A 291     2656   3645   2907   -700   -287   -953       C
ATOM   2057  CD1 LEU A 291     -15.776  13.438 -22.958  1.00 24.74           C
ANISOU 2057  CD1 LEU A 291     2697   3650   3053   -623   -270   -831       C
ATOM   2058  CD2 LEU A 291     -16.562  13.578 -25.315  1.00 30.08           C
ANISOU 2058  CD2 LEU A 291     3326   4585   3517   -692   -396   -951       C
ATOM   2059  N   LEU A 292     -11.877  11.090 -26.733  1.00 25.09           N
ANISOU 2059  N   LEU A 292     3010   3607   2916   -693    -85  -1248       N
ATOM   2060  CA  LEU A 292     -10.508  11.261 -27.215  1.00 25.90           C
ANISOU 2060  CA  LEU A 292     3152   3720   2970   -634    -17  -1268       C
ATOM   2061  C   LEU A 292     -10.427  11.850 -28.621  1.00 26.61           C
ANISOU 2061  C   LEU A 292     3235   4030   2844   -665    -39  -1299       C
ATOM   2062  O   LEU A 292      -9.545  12.696 -28.849  1.00 26.10           O
ANISOU 2062  O   LEU A 292     3184   4030   2704   -619    -10  -1207       O
ATOM   2063  CB  LEU A 292      -9.711   9.961 -27.057  1.00 25.68           C
ANISOU 2063  CB  LEU A 292     3162   3525   3071   -622     66  -1413       C
ATOM   2064  CG  LEU A 292      -9.442   9.546 -25.611  1.00 24.88           C
ANISOU 2064  CG  LEU A 292     3083   3206   3166   -570     89  -1328       C
ATOM   2065  CD1 LEU A 292      -8.832   8.163 -25.535  1.00 29.14           C
ANISOU 2065  CD1 LEU A 292     3666   3557   3847   -556    145  -1473       C
ATOM   2066  CD2 LEU A 292      -8.537  10.556 -24.935  1.00 26.98           C
ANISOU 2066  CD2 LEU A 292     3341   3472   3436   -471    106  -1171       C
ATOM   2067  N   PRO A 293     -11.286  11.489 -29.580  1.00 26.26           N
ANISOU 2067  N   PRO A 293     3171   4121   2686   -752    -92  -1414       N
ATOM   2068  CA  PRO A 293     -11.240  12.170 -30.886  1.00 28.87           C
ANISOU 2068  CA  PRO A 293     3501   4690   2780   -783   -127  -1407       C
ATOM   2069  C   PRO A 293     -11.520  13.659 -30.811  1.00 30.11           C
ANISOU 2069  C   PRO A 293     3649   4936   2856   -738   -210  -1176       C
ATOM   2070  O   PRO A 293     -11.151  14.388 -31.740  1.00 32.74           O
ANISOU 2070  O   PRO A 293     4003   5432   3004   -752   -225  -1111       O
ATOM   2071  CB  PRO A 293     -12.316  11.441 -31.701  1.00 27.54           C
ANISOU 2071  CB  PRO A 293     3304   4590   2569   -849   -180  -1504       C
ATOM   2072  CG  PRO A 293     -12.434  10.110 -31.055  1.00 31.26           C
ANISOU 2072  CG  PRO A 293     3784   4852   3242   -867   -129  -1627       C
ATOM   2073  CD  PRO A 293     -12.233  10.360 -29.595  1.00 28.33           C
ANISOU 2073  CD  PRO A 293     3417   4318   3030   -825   -114  -1538       C
ATOM   2074  N   ALA A 294     -12.170  14.132 -29.746  1.00 25.44           N
ANISOU 2074  N   ALA A 294     3030   4242   2394   -688   -265  -1053       N
ATOM   2075  CA  ALA A 294     -12.455  15.548 -29.553  1.00 25.20           C
ANISOU 2075  CA  ALA A 294     2995   4253   2327   -624   -349   -850       C
ATOM   2076  C   ALA A 294     -11.364  16.261 -28.778  1.00 22.97           C
ANISOU 2076  C   ALA A 294     2754   3844   2128   -551   -289   -724       C
ATOM   2077  O   ALA A 294     -11.420  17.488 -28.637  1.00 24.53           O
ANISOU 2077  O   ALA A 294     2965   4047   2307   -500   -353   -560       O
ATOM   2078  CB  ALA A 294     -13.769  15.717 -28.782  1.00 28.51           C
ANISOU 2078  CB  ALA A 294     3343   4645   2844   -597   -437   -811       C
ATOM   2079  N   LEU A 295     -10.384  15.531 -28.266  1.00 21.92           N
ANISOU 2079  N   LEU A 295     2641   3592   2097   -542   -179   -800       N
ATOM   2080  CA  LEU A 295      -9.371  16.131 -27.411  1.00 21.77           C
ANISOU 2080  CA  LEU A 295     2643   3457   2170   -478   -129   -694       C
ATOM   2081  C   LEU A 295      -8.382  16.929 -28.252  1.00 23.43           C
ANISOU 2081  C   LEU A 295     2885   3771   2248   -498   -101   -620       C
ATOM   2082  O   LEU A 295      -7.741  16.382 -29.155  1.00 24.84           O
ANISOU 2082  O   LEU A 295     3065   4048   2325   -546    -29   -725       O
ATOM   2083  CB  LEU A 295      -8.653  15.049 -26.614  1.00 20.88           C
ANISOU 2083  CB  LEU A 295     2531   3197   2207   -455    -36   -793       C
ATOM   2084  CG  LEU A 295      -7.460  15.525 -25.793  1.00 20.52           C
ANISOU 2084  CG  LEU A 295     2494   3056   2246   -392     15   -709       C
ATOM   2085  CD1 LEU A 295      -7.865  16.606 -24.789  1.00 20.09           C
ANISOU 2085  CD1 LEU A 295     2440   2942   2253   -344    -52   -558       C
ATOM   2086  CD2 LEU A 295      -6.859  14.333 -25.085  1.00 21.77           C
ANISOU 2086  CD2 LEU A 295     2649   3076   2547   -359     85   -807       C
ATOM   2087  N   CYS A 296      -8.285  18.226 -27.978  1.00 18.82           N
ANISOU 2087  N   CYS A 296     2323   3166   1662   -468   -154   -446       N
ATOM   2088  CA  CYS A 296      -7.341  19.102 -28.655  1.00 22.01           C
ANISOU 2088  CA  CYS A 296     2762   3647   1955   -507   -129   -340       C
ATOM   2089  C   CYS A 296      -6.068  19.260 -27.844  1.00 20.28           C
ANISOU 2089  C   CYS A 296     2535   3320   1849   -484    -44   -318       C
ATOM   2090  O   CYS A 296      -4.971  19.052 -28.365  1.00 22.86           O
ANISOU 2090  O   CYS A 296     2848   3724   2115   -528     51   -361       O
ATOM   2091  CB  CYS A 296      -7.984  20.470 -28.899  1.00 23.37           C
ANISOU 2091  CB  CYS A 296     2974   3837   2067   -498   -253   -151       C
ATOM   2092  SG  CYS A 296      -9.426  20.411 -29.972  1.00 23.66           S
ANISOU 2092  SG  CYS A 296     3004   4038   1947   -519   -377   -155       S
ATOM   2093  N   ASP A 297      -6.198  19.600 -26.565  1.00 18.55           N
ANISOU 2093  N   ASP A 297     2314   2946   1789   -415    -77   -266       N
ATOM   2094  CA  ASP A 297      -5.026  19.737 -25.715  1.00 17.52           C
ANISOU 2094  CA  ASP A 297     2168   2724   1767   -391    -14   -252       C
ATOM   2095  C   ASP A 297      -5.464  19.716 -24.264  1.00 18.30           C
ANISOU 2095  C   ASP A 297     2258   2674   2022   -312    -53   -244       C
ATOM   2096  O   ASP A 297      -6.634  19.944 -23.939  1.00 16.46           O
ANISOU 2096  O   ASP A 297     2031   2414   1810   -279   -130   -220       O
ATOM   2097  CB  ASP A 297      -4.269  21.040 -25.997  1.00 19.25           C
ANISOU 2097  CB  ASP A 297     2416   2962   1938   -441    -23   -107       C
ATOM   2098  CG  ASP A 297      -2.776  20.903 -25.810  1.00 18.07           C
ANISOU 2098  CG  ASP A 297     2221   2823   1822   -468     79   -137       C
ATOM   2099  OD1 ASP A 297      -2.320  19.949 -25.153  1.00 18.99           O
ANISOU 2099  OD1 ASP A 297     2287   2891   2037   -413    135   -250       O
ATOM   2100  OD2 ASP A 297      -2.052  21.783 -26.304  1.00 19.65           O
ANISOU 2100  OD2 ASP A 297     2432   3079   1955   -547     97    -37       O
ATOM   2101  N   SER A 298      -4.489  19.465 -23.397  1.00 16.16           N
ANISOU 2101  N   SER A 298     1962   2328   1851   -283      1   -266       N
ATOM   2102  CA  SER A 298      -4.684  19.480 -21.953  1.00 15.33           C
ANISOU 2102  CA  SER A 298     1850   2104   1871   -217    -28   -252       C
ATOM   2103  C   SER A 298      -3.468  20.213 -21.410  1.00 15.12           C
ANISOU 2103  C   SER A 298     1812   2042   1892   -217    -12   -197       C
ATOM   2104  O   SER A 298      -2.340  19.727 -21.558  1.00 16.62           O
ANISOU 2104  O   SER A 298     1961   2261   2093   -227     58   -243       O
ATOM   2105  CB  SER A 298      -4.778  18.046 -21.438  1.00 15.83           C
ANISOU 2105  CB  SER A 298     1890   2118   2005   -186     15   -353       C
ATOM   2106  OG  SER A 298      -4.991  18.016 -20.035  1.00 16.33           O
ANISOU 2106  OG  SER A 298     1951   2092   2163   -135    -10   -325       O
ATOM   2107  N   LYS A 299      -3.689  21.386 -20.826  1.00 14.99           N
ANISOU 2107  N   LYS A 299     1823   1967   1907   -205    -79   -113       N
ATOM   2108  CA  LYS A 299      -2.629  22.332 -20.518  1.00 14.24           C
ANISOU 2108  CA  LYS A 299     1725   1840   1843   -236    -80    -54       C
ATOM   2109  C   LYS A 299      -2.399  22.391 -19.020  1.00 14.50           C
ANISOU 2109  C   LYS A 299     1739   1792   1979   -178   -103    -75       C
ATOM   2110  O   LYS A 299      -3.289  22.107 -18.207  1.00 14.83           O
ANISOU 2110  O   LYS A 299     1787   1794   2054   -116   -135   -101       O
ATOM   2111  CB  LYS A 299      -2.983  23.749 -20.993  1.00 16.30           C
ANISOU 2111  CB  LYS A 299     2049   2071   2074   -275   -153     56       C
ATOM   2112  CG  LYS A 299      -3.523  23.858 -22.420  1.00 17.27           C
ANISOU 2112  CG  LYS A 299     2207   2282   2073   -325   -165    108       C
ATOM   2113  CD  LYS A 299      -2.645  23.129 -23.419  1.00 17.09           C
ANISOU 2113  CD  LYS A 299     2147   2392   1953   -400    -64     67       C
ATOM   2114  CE  LYS A 299      -1.226  23.689 -23.517  1.00 18.21           C
ANISOU 2114  CE  LYS A 299     2264   2559   2098   -485     -8    114       C
ATOM   2115  NZ  LYS A 299      -0.353  22.734 -24.262  1.00 19.44           N
ANISOU 2115  NZ  LYS A 299     2347   2859   2179   -525    109     23       N
ATOM   2116  N   ILE A 300      -1.181  22.784 -18.667  1.00 15.04           N
ANISOU 2116  N   ILE A 300     1776   1855   2085   -209    -86    -63       N
ATOM   2117  CA  ILE A 300      -0.811  23.052 -17.290  1.00 15.79           C
ANISOU 2117  CA  ILE A 300     1852   1891   2257   -170   -122    -78       C
ATOM   2118  C   ILE A 300      -0.305  24.485 -17.266  1.00 15.91           C
ANISOU 2118  C   ILE A 300     1891   1858   2295   -236   -166    -21       C
ATOM   2119  O   ILE A 300       0.736  24.793 -17.867  1.00 16.92           O
ANISOU 2119  O   ILE A 300     1989   2030   2411   -323   -129      9       O
ATOM   2120  CB  ILE A 300       0.254  22.070 -16.797  1.00 15.52           C
ANISOU 2120  CB  ILE A 300     1742   1896   2260   -144    -74   -129       C
ATOM   2121  CG1 ILE A 300      -0.292  20.636 -16.806  1.00 15.84           C
ANISOU 2121  CG1 ILE A 300     1778   1940   2298    -81    -40   -179       C
ATOM   2122  CG2 ILE A 300       0.715  22.482 -15.412  1.00 17.29           C
ANISOU 2122  CG2 ILE A 300     1945   2085   2540   -116   -126   -134       C
ATOM   2123  CD1 ILE A 300       0.756  19.588 -16.411  1.00 18.70           C
ANISOU 2123  CD1 ILE A 300     2072   2317   2714    -32     -5   -223       C
ATOM   2124  N   ARG A 301      -1.041  25.368 -16.587  1.00 15.56           N
ANISOU 2124  N   ARG A 301     1899   1725   2289   -202   -242    -13       N
ATOM   2125  CA  ARG A 301      -0.766  26.806 -16.613  1.00 15.83           C
ANISOU 2125  CA  ARG A 301     1982   1667   2364   -261   -301     38       C
ATOM   2126  C   ARG A 301       0.239  27.148 -15.512  1.00 16.45           C
ANISOU 2126  C   ARG A 301     2019   1724   2506   -285   -317    -10       C
ATOM   2127  O   ARG A 301      -0.064  27.801 -14.508  1.00 18.14           O
ANISOU 2127  O   ARG A 301     2259   1862   2771   -245   -381    -58       O
ATOM   2128  CB  ARG A 301      -2.065  27.593 -16.483  1.00 16.94           C
ANISOU 2128  CB  ARG A 301     2194   1711   2529   -193   -381     49       C
ATOM   2129  CG  ARG A 301      -3.121  27.245 -17.540  1.00 17.30           C
ANISOU 2129  CG  ARG A 301     2265   1799   2507   -165   -383     94       C
ATOM   2130  CD  ARG A 301      -2.587  27.426 -18.953  1.00 19.97           C
ANISOU 2130  CD  ARG A 301     2631   2183   2776   -271   -356    195       C
ATOM   2131  NE  ARG A 301      -3.674  27.570 -19.912  1.00 20.46           N
ANISOU 2131  NE  ARG A 301     2737   2260   2775   -245   -402    256       N
ATOM   2132  CZ  ARG A 301      -3.516  27.492 -21.223  1.00 19.38           C
ANISOU 2132  CZ  ARG A 301     2623   2207   2535   -323   -380    337       C
ATOM   2133  NH1 ARG A 301      -2.311  27.260 -21.735  1.00 18.96           N
ANISOU 2133  NH1 ARG A 301     2541   2233   2429   -434   -296    357       N
ATOM   2134  NH2 ARG A 301      -4.566  27.664 -22.018  1.00 20.48           N
ANISOU 2134  NH2 ARG A 301     2802   2369   2612   -291   -444    395       N
ATOM   2135  N   SER A 302       1.485  26.735 -15.767  1.00 16.67           N
ANISOU 2135  N   SER A 302     1972   1836   2527   -354   -260     -8       N
ATOM   2136  CA  SER A 302       2.521  26.688 -14.737  1.00 17.57           C
ANISOU 2136  CA  SER A 302     2011   1979   2687   -364   -272    -65       C
ATOM   2137  C   SER A 302       2.800  28.055 -14.133  1.00 19.97           C
ANISOU 2137  C   SER A 302     2351   2181   3056   -429   -348    -73       C
ATOM   2138  O   SER A 302       3.214  28.147 -12.969  1.00 22.41           O
ANISOU 2138  O   SER A 302     2622   2498   3396   -410   -391   -145       O
ATOM   2139  CB  SER A 302       3.825  26.250 -15.395  1.00 19.38           C
ANISOU 2139  CB  SER A 302     2138   2319   2904   -440   -199    -54       C
ATOM   2140  OG  SER A 302       3.680  25.006 -16.043  1.00 19.35           O
ANISOU 2140  OG  SER A 302     2101   2399   2852   -382   -126    -69       O
ATOM   2141  N   LYS A 303       2.633  29.115 -14.911  1.00 19.40           N
ANISOU 2141  N   LYS A 303     2355   2013   3004   -514   -371      1       N
ATOM   2142  CA  LYS A 303       3.027  30.451 -14.486  1.00 23.23           C
ANISOU 2142  CA  LYS A 303     2884   2371   3573   -602   -443     -3       C
ATOM   2143  C   LYS A 303       1.932  31.204 -13.748  1.00 22.77           C
ANISOU 2143  C   LYS A 303     2920   2165   3568   -508   -532    -59       C
ATOM   2144  O   LYS A 303       2.199  32.284 -13.210  1.00 23.80           O
ANISOU 2144  O   LYS A 303     3091   2169   3782   -561   -602    -99       O
ATOM   2145  CB  LYS A 303       3.469  31.283 -15.696  1.00 30.73           C
ANISOU 2145  CB  LYS A 303     3880   3267   4529   -757   -430    124       C
ATOM   2146  CG  LYS A 303       4.588  30.653 -16.511  1.00 52.75           C
ANISOU 2146  CG  LYS A 303     6562   6227   7256   -864   -327    168       C
ATOM   2147  CD  LYS A 303       4.691  31.290 -17.890  1.00 51.37           C
ANISOU 2147  CD  LYS A 303     6449   6035   7036  -1006   -297    317       C
ATOM   2148  N   ALA A 304       0.715  30.674 -13.708  1.00 19.51           N
ANISOU 2148  N   ALA A 304     2532   1767   3115   -374   -531    -76       N
ATOM   2149  CA  ALA A 304      -0.399  31.383 -13.094  1.00 19.31           C
ANISOU 2149  CA  ALA A 304     2575   1623   3138   -271   -605   -141       C
ATOM   2150  C   ALA A 304      -0.311  31.269 -11.579  1.00 18.48           C
ANISOU 2150  C   ALA A 304     2426   1559   3036   -212   -626   -285       C
ATOM   2151  O   ALA A 304      -0.337  30.159 -11.031  1.00 19.06           O
ANISOU 2151  O   ALA A 304     2431   1774   3035   -159   -579   -319       O
ATOM   2152  CB  ALA A 304      -1.721  30.814 -13.597  1.00 19.79           C
ANISOU 2152  CB  ALA A 304     2651   1722   3147   -160   -591   -114       C
ATOM   2153  N   LEU A 305      -0.194  32.410 -10.909  1.00 20.50           N
ANISOU 2153  N   LEU A 305     2727   1688   3374   -228   -701   -367       N
ATOM   2154  CA  LEU A 305      -0.028  32.446  -9.468  1.00 20.04           C
ANISOU 2154  CA  LEU A 305     2631   1681   3302   -190   -729   -518       C
ATOM   2155  C   LEU A 305      -1.376  32.593  -8.770  1.00 20.80           C
ANISOU 2155  C   LEU A 305     2751   1767   3386    -40   -749   -626       C
ATOM   2156  O   LEU A 305      -2.414  32.815  -9.394  1.00 22.35           O
ANISOU 2156  O   LEU A 305     2990   1892   3610     37   -757   -591       O
ATOM   2157  CB  LEU A 305       0.893  33.604  -9.084  1.00 24.13           C
ANISOU 2157  CB  LEU A 305     3176   2078   3914   -302   -799   -581       C
ATOM   2158  CG  LEU A 305       2.253  33.582  -9.787  1.00 24.58           C
ANISOU 2158  CG  LEU A 305     3191   2159   3991   -471   -774   -479       C
ATOM   2159  CD1 LEU A 305       3.146  34.704  -9.261  1.00 29.45           C
ANISOU 2159  CD1 LEU A 305     3821   2665   4702   -601   -848   -559       C
ATOM   2160  CD2 LEU A 305       2.938  32.232  -9.629  1.00 30.54           C
ANISOU 2160  CD2 LEU A 305     3823   3134   4646   -468   -705   -455       C
ATOM   2161  N   GLY A 306      -1.339  32.477  -7.448  1.00 21.60           N
ANISOU 2161  N   GLY A 306     2813   1961   3435     -0   -759   -764       N
ATOM   2162  CA  GLY A 306      -2.511  32.734  -6.642  1.00 26.32           C
ANISOU 2162  CA  GLY A 306     3416   2573   4010    129   -771   -899       C
ATOM   2163  C   GLY A 306      -2.891  31.591  -5.730  1.00 19.49           C
ANISOU 2163  C   GLY A 306     2478   1929   2999    186   -710   -933       C
ATOM   2164  O   GLY A 306      -3.812  31.738  -4.923  1.00 21.53           O
ANISOU 2164  O   GLY A 306     2721   2247   3210    279   -703  -1057       O
ATOM   2165  N   SER A 307      -2.203  30.454  -5.849  1.00 19.48           N
ANISOU 2165  N   SER A 307     2429   2048   2925    131   -664   -825       N
ATOM   2166  CA  SER A 307      -2.480  29.300  -5.000  1.00 18.26           C
ANISOU 2166  CA  SER A 307     2220   2082   2636    169   -615   -822       C
ATOM   2167  C   SER A 307      -1.204  28.463  -4.948  1.00 19.59           C
ANISOU 2167  C   SER A 307     2346   2328   2770     98   -612   -733       C
ATOM   2168  O   SER A 307      -0.184  28.825  -5.540  1.00 18.90           O
ANISOU 2168  O   SER A 307     2254   2170   2759     21   -638   -695       O
ATOM   2169  CB  SER A 307      -3.715  28.536  -5.518  1.00 18.32           C
ANISOU 2169  CB  SER A 307     2219   2131   2613    232   -548   -759       C
ATOM   2170  OG  SER A 307      -3.809  27.215  -5.037  1.00 17.28           O
ANISOU 2170  OG  SER A 307     2047   2147   2373    232   -494   -696       O
ATOM   2171  N   ASP A 308      -1.243  27.358  -4.203  1.00 16.39           N
ANISOU 2171  N   ASP A 308     1902   2072   2252    123   -584   -696       N
ATOM   2172  CA  ASP A 308      -0.150  26.392  -4.298  1.00 16.27           C
ANISOU 2172  CA  ASP A 308     1842   2116   2224     88   -583   -593       C
ATOM   2173  C   ASP A 308      -0.364  25.380  -5.414  1.00 15.82           C
ANISOU 2173  C   ASP A 308     1785   2025   2202     98   -517   -471       C
ATOM   2174  O   ASP A 308       0.533  24.571  -5.689  1.00 16.81           O
ANISOU 2174  O   ASP A 308     1870   2175   2342     85   -511   -396       O
ATOM   2175  CB  ASP A 308       0.154  25.702  -2.957  1.00 17.53           C
ANISOU 2175  CB  ASP A 308     1969   2435   2257    108   -610   -593       C
ATOM   2176  CG  ASP A 308      -1.074  25.139  -2.266  1.00 17.92           C
ANISOU 2176  CG  ASP A 308     2038   2578   2192    157   -563   -590       C
ATOM   2177  OD1 ASP A 308      -2.193  25.197  -2.819  1.00 17.76           O
ANISOU 2177  OD1 ASP A 308     2042   2509   2198    183   -506   -597       O
ATOM   2178  OD2 ASP A 308      -0.901  24.640  -1.129  1.00 19.25           O
ANISOU 2178  OD2 ASP A 308     2191   2889   2234    162   -586   -577       O
ATOM   2179  N   HIS A 309      -1.526  25.402  -6.058  1.00 14.35           N
ANISOU 2179  N   HIS A 309     1634   1787   2031    126   -473   -463       N
ATOM   2180  CA  HIS A 309      -1.737  24.695  -7.308  1.00 14.50           C
ANISOU 2180  CA  HIS A 309     1659   1760   2090    119   -420   -376       C
ATOM   2181  C   HIS A 309      -1.797  25.716  -8.425  1.00 13.83           C
ANISOU 2181  C   HIS A 309     1607   1564   2084     88   -432   -379       C
ATOM   2182  O   HIS A 309      -2.144  26.876  -8.201  1.00 15.13           O
ANISOU 2182  O   HIS A 309     1804   1666   2281     97   -476   -448       O
ATOM   2183  CB  HIS A 309      -3.068  23.941  -7.328  1.00 14.43           C
ANISOU 2183  CB  HIS A 309     1661   1788   2035    157   -369   -355       C
ATOM   2184  CG  HIS A 309      -3.183  22.861  -6.305  1.00 13.13           C
ANISOU 2184  CG  HIS A 309     1480   1722   1786    170   -349   -320       C
ATOM   2185  ND1 HIS A 309      -3.439  21.548  -6.647  1.00 13.81           N
ANISOU 2185  ND1 HIS A 309     1568   1811   1867    164   -303   -236       N
ATOM   2186  CD2 HIS A 309      -3.159  22.903  -4.954  1.00 16.20           C
ANISOU 2186  CD2 HIS A 309     1859   2210   2085    182   -372   -351       C
ATOM   2187  CE1 HIS A 309      -3.528  20.824  -5.549  1.00 14.79           C
ANISOU 2187  CE1 HIS A 309     1692   2016   1912    167   -301   -196       C
ATOM   2188  NE2 HIS A 309      -3.356  21.619  -4.508  1.00 16.20           N
ANISOU 2188  NE2 HIS A 309     1860   2269   2024    178   -342   -260       N
ATOM   2189  N   CYS A 310      -1.481  25.270  -9.630  1.00 14.07           N
ANISOU 2189  N   CYS A 310     1634   1568   2143     54   -395   -306       N
ATOM   2190  CA  CYS A 310      -1.725  26.082 -10.806  1.00 15.40           C
ANISOU 2190  CA  CYS A 310     1844   1650   2357     20   -402   -277       C
ATOM   2191  C   CYS A 310      -2.963  25.582 -11.528  1.00 14.17           C
ANISOU 2191  C   CYS A 310     1707   1503   2175     61   -371   -249       C
ATOM   2192  O   CYS A 310      -3.413  24.457 -11.293  1.00 13.90           O
ANISOU 2192  O   CYS A 310     1648   1535   2099     89   -329   -246       O
ATOM   2193  CB  CYS A 310      -0.501  26.066 -11.733  1.00 15.12           C
ANISOU 2193  CB  CYS A 310     1786   1612   2349    -65   -379   -219       C
ATOM   2194  SG  CYS A 310      -0.179  24.538 -12.621  1.00 15.48           S
ANISOU 2194  SG  CYS A 310     1785   1736   2359    -64   -295   -173       S
ATOM   2195  N   PRO A 311      -3.543  26.395 -12.410  1.00 14.47           N
ANISOU 2195  N   PRO A 311     1788   1471   2239     59   -400   -224       N
ATOM   2196  CA  PRO A 311      -4.698  25.938 -13.187  1.00 14.01           C
ANISOU 2196  CA  PRO A 311     1733   1440   2150     93   -384   -199       C
ATOM   2197  C   PRO A 311      -4.280  24.932 -14.238  1.00 14.74           C
ANISOU 2197  C   PRO A 311     1812   1585   2203     39   -326   -146       C
ATOM   2198  O   PRO A 311      -3.124  24.870 -14.674  1.00 14.53           O
ANISOU 2198  O   PRO A 311     1779   1563   2181    -24   -300   -115       O
ATOM   2199  CB  PRO A 311      -5.211  27.215 -13.869  1.00 16.23           C
ANISOU 2199  CB  PRO A 311     2068   1625   2474    108   -454   -170       C
ATOM   2200  CG  PRO A 311      -4.389  28.341 -13.346  1.00 16.25           C
ANISOU 2200  CG  PRO A 311     2106   1526   2542     79   -502   -188       C
ATOM   2201  CD  PRO A 311      -3.149  27.765 -12.758  1.00 14.91           C
ANISOU 2201  CD  PRO A 311     1894   1414   2357     19   -459   -205       C
ATOM   2202  N   ILE A 312      -5.261  24.130 -14.639  1.00 13.79           N
ANISOU 2202  N   ILE A 312     1678   1516   2046     61   -302   -151       N
ATOM   2203  CA  ILE A 312      -5.148  23.263 -15.803  1.00 13.34           C
ANISOU 2203  CA  ILE A 312     1616   1505   1947     16   -256   -126       C
ATOM   2204  C   ILE A 312      -6.293  23.618 -16.734  1.00 13.95           C
ANISOU 2204  C   ILE A 312     1710   1599   1991     27   -296   -105       C
ATOM   2205  O   ILE A 312      -7.369  24.028 -16.288  1.00 13.87           O
ANISOU 2205  O   ILE A 312     1689   1585   1997     87   -341   -128       O
ATOM   2206  CB  ILE A 312      -5.155  21.771 -15.411  1.00 13.63           C
ANISOU 2206  CB  ILE A 312     1621   1582   1977     20   -197   -162       C
ATOM   2207  CG1 ILE A 312      -6.363  21.434 -14.532  1.00 13.36           C
ANISOU 2207  CG1 ILE A 312     1567   1569   1939     59   -205   -193       C
ATOM   2208  CG2 ILE A 312      -3.852  21.433 -14.690  1.00 14.55           C
ANISOU 2208  CG2 ILE A 312     1718   1686   2126     19   -175   -164       C
ATOM   2209  CD1 ILE A 312      -6.582  19.941 -14.339  1.00 14.43           C
ANISOU 2209  CD1 ILE A 312     1689   1724   2071     39   -153   -206       C
ATOM   2210  N   THR A 313      -6.072  23.456 -18.036  1.00 13.71           N
ANISOU 2210  N   THR A 313     1697   1607   1906    -28   -282    -67       N
ATOM   2211  CA  THR A 313      -7.083  23.842 -19.015  1.00 14.81           C
ANISOU 2211  CA  THR A 313     1853   1779   1996    -21   -337    -31       C
ATOM   2212  C   THR A 313      -7.212  22.775 -20.082  1.00 15.03           C
ANISOU 2212  C   THR A 313     1866   1904   1941    -74   -292    -56       C
ATOM   2213  O   THR A 313      -6.209  22.279 -20.604  1.00 16.98           O
ANISOU 2213  O   THR A 313     2116   2183   2154   -132   -227    -65       O
ATOM   2214  CB  THR A 313      -6.728  25.184 -19.652  1.00 16.17           C
ANISOU 2214  CB  THR A 313     2086   1894   2163    -44   -399     69       C
ATOM   2215  OG1 THR A 313      -6.805  26.183 -18.635  1.00 18.46           O
ANISOU 2215  OG1 THR A 313     2394   2074   2546     16   -454     64       O
ATOM   2216  CG2 THR A 313      -7.690  25.549 -20.785  1.00 19.53           C
ANISOU 2216  CG2 THR A 313     2535   2364   2521    -35   -472    131       C
ATOM   2217  N   LEU A 314      -8.452  22.437 -20.411  1.00 14.77           N
ANISOU 2217  N   LEU A 314     2284   1719   1608     36   -265    -67       N
ATOM   2218  CA  LEU A 314      -8.769  21.415 -21.391  1.00 15.85           C
ANISOU 2218  CA  LEU A 314     2271   1993   1759   -217   -227   -108       C
ATOM   2219  C   LEU A 314      -9.435  22.081 -22.585  1.00 16.85           C
ANISOU 2219  C   LEU A 314     2296   2386   1721   -176   -171    -68       C
ATOM   2220  O   LEU A 314     -10.313  22.934 -22.411  1.00 17.71           O
ANISOU 2220  O   LEU A 314     2368   2682   1680      9   -181     30       O
ATOM   2221  CB  LEU A 314      -9.742  20.416 -20.766  1.00 16.88           C
ANISOU 2221  CB  LEU A 314     2301   2297   1814   -371   -244      4       C
ATOM   2222  CG  LEU A 314     -10.140  19.210 -21.629  1.00 16.99           C
ANISOU 2222  CG  LEU A 314     2159   2371   1926   -636   -323    -47       C
ATOM   2223  CD1 LEU A 314      -8.943  18.276 -21.722  1.00 19.58           C
ANISOU 2223  CD1 LEU A 314     2578   2315   2547   -765   -493   -254       C
ATOM   2224  CD2 LEU A 314     -11.344  18.522 -21.020  1.00 18.44           C
ANISOU 2224  CD2 LEU A 314     2185   2783   2036   -814   -338    172       C
ATOM   2225  N   TYR A 315      -9.010  21.705 -23.788  1.00 17.15           N
ANISOU 2225  N   TYR A 315     2291   2454   1771   -321   -144   -177       N
ATOM   2226  CA  TYR A 315      -9.656  22.128 -25.025  1.00 17.59           C
ANISOU 2226  CA  TYR A 315     2294   2779   1611   -328   -133   -128       C
ATOM   2227  C   TYR A 315     -10.285  20.904 -25.675  1.00 20.00           C
ANISOU 2227  C   TYR A 315     2456   3251   1891   -484   -189   -259       C
ATOM   2228  O   TYR A 315      -9.578  19.939 -25.997  1.00 18.98           O
ANISOU 2228  O   TYR A 315     2300   3025   1886   -605   -214   -480       O
ATOM   2229  CB  TYR A 315      -8.613  22.683 -25.987  1.00 19.64           C
ANISOU 2229  CB  TYR A 315     2630   3019   1815   -389    -52   -144       C
ATOM   2230  CG  TYR A 315      -8.069  24.060 -25.679  1.00 19.07           C
ANISOU 2230  CG  TYR A 315     2688   2761   1797   -284    -81     50       C
ATOM   2231  CD1 TYR A 315      -8.756  25.202 -26.068  1.00 22.52           C
ANISOU 2231  CD1 TYR A 315     3205   3269   2084   -182   -215    271       C
ATOM   2232  CD2 TYR A 315      -6.833  24.221 -25.059  1.00 19.72           C
ANISOU 2232  CD2 TYR A 315     2810   2544   2137   -290    -53      1       C
ATOM   2233  CE1 TYR A 315      -8.244  26.464 -25.827  1.00 23.34           C
ANISOU 2233  CE1 TYR A 315     3437   3124   2306    -99   -351    458       C
ATOM   2234  CE2 TYR A 315      -6.312  25.485 -24.819  1.00 21.87           C
ANISOU 2234  CE2 TYR A 315     3189   2591   2530   -213   -153    188       C
ATOM   2235  CZ  TYR A 315      -7.024  26.597 -25.203  1.00 19.84           C
ANISOU 2235  CZ  TYR A 315     3022   2384   2132   -125   -316    425       C
ATOM   2236  OH  TYR A 315      -6.517  27.864 -24.978  1.00 24.83           O
ANISOU 2236  OH  TYR A 315     3770   2713   2951    -58   -524    625       O
ATOM   2237  N   LEU A 316     -11.600  20.955 -25.903  1.00 18.23           N
ANISOU 2237  N   LEU A 316     2117   3257   1554   -456   -263   -167       N
ATOM   2238  CA  LEU A 316     -12.313  19.891 -26.600  1.00 21.03           C
ANISOU 2238  CA  LEU A 316     2323   3742   1926   -595   -394   -279       C
ATOM   2239  C   LEU A 316     -13.019  20.451 -27.820  1.00 23.19           C
ANISOU 2239  C   LEU A 316     2598   4255   1958   -523   -477   -267       C
ATOM   2240  O   LEU A 316     -13.546  21.568 -27.788  1.00 24.12           O
ANISOU 2240  O   LEU A 316     2748   4455   1960   -370   -493   -106       O
ATOM   2241  CB  LEU A 316     -13.377  19.254 -25.710  1.00 20.68           C
ANISOU 2241  CB  LEU A 316     2074   3755   2027   -686   -459   -154       C
ATOM   2242  CG  LEU A 316     -12.869  18.531 -24.467  1.00 21.22           C
ANISOU 2242  CG  LEU A 316     2171   3603   2289   -821   -445    -93       C
ATOM   2243  CD1 LEU A 316     -14.035  17.901 -23.721  1.00 23.79           C
ANISOU 2243  CD1 LEU A 316     2262   4091   2687   -998   -484    120       C
ATOM   2244  CD2 LEU A 316     -11.815  17.485 -24.820  1.00 25.29           C
ANISOU 2244  CD2 LEU A 316     2774   3821   3015   -954   -598   -328       C
ATOM   2245  N   ALA A 317     -13.037  19.654 -28.888  1.00 23.50           N
ANISOU 2245  N   ALA A 317     2616   4382   1930   -609   -596   -472       N
ATOM   2246  CA  ALA A 317     -13.804  19.967 -30.090  1.00 23.59           C
ANISOU 2246  CA  ALA A 317     2663   4580   1722   -540   -732   -472       C
ATOM   2247  C   ALA A 317     -15.093  19.152 -30.037  1.00 27.68           C
ANISOU 2247  C   ALA A 317     2956   5102   2460   -578   -954   -501       C
ATOM   2248  O   ALA A 317     -15.221  18.087 -30.641  1.00 35.79           O
ANISOU 2248  O   ALA A 317     3955   6031   3614   -627  -1116   -684       O
ATOM   2249  CB  ALA A 317     -12.981  19.652 -31.335  1.00 26.60           C
ANISOU 2249  CB  ALA A 317     3190   5008   1908   -542   -681   -667       C
ATOM   2250  N   LEU A 318     -16.060  19.667 -29.287  1.00 33.69           N
ANISOU 2250  N   LEU A 318     3533   5965   3304   -535   -974   -319       N
ATOM   2251  CA  LEU A 318     -17.344  18.994 -29.123  1.00 33.77           C
ANISOU 2251  CA  LEU A 318     3254   6008   3570   -603  -1130   -295       C
ATOM   2252  C   LEU A 318     -18.372  19.534 -30.102  1.00 48.50           C
ANISOU 2252  C   LEU A 318     5100   7973   5355   -456  -1348   -320       C
ATOM   2253  O   LEU A 318     -18.389  20.729 -30.400  1.00 56.37           O
ANISOU 2253  O   LEU A 318     6246   9033   6139   -277  -1357   -252       O
ATOM   2254  CB  LEU A 318     -17.846  19.169 -27.690  1.00 40.30           C
ANISOU 2254  CB  LEU A 318     3818   6959   4534   -642   -968   -104       C
ATOM   2255  CG  LEU A 318     -17.157  18.286 -26.653  1.00 36.60           C
ANISOU 2255  CG  LEU A 318     3358   6323   4225   -856   -843    -28       C
ATOM   2256  CD1 LEU A 318     -17.878  18.372 -25.320  1.00 51.21           C
ANISOU 2256  CD1 LEU A 318     4944   8381   6131   -917   -665    196       C
ATOM   2257  CD2 LEU A 318     -17.093  16.850 -27.138  1.00 61.71           C
ANISOU 2257  CD2 LEU A 318     6572   9193   7681  -1020  -1047   -141       C
ATOM   2258  OXT LEU A 318     -19.207  18.784 -30.611  1.00 44.92           O
ANISOU 2258  OXT LEU A 318     4508   7466   5094   -514  -1576   -397       O
TER
HETATM 2259  C1  EDO A 404       7.127  25.233 -12.526  1.00 48.32           C
ANISOU 2259  C1  EDO A 404     3744   5676   8939     26    579  -2559       C
HETATM 2260  C2  EDO A 404       7.822  24.870 -13.833  1.00 47.20           C
ANISOU 2260  C2  EDO A 404     3521   5686   8729    143    262  -2479       C
HETATM 2261  O1  EDO A 404       7.358  26.614 -12.225  1.00 48.89           O
ANISOU 2261  O1  EDO A 404     3926   5683   8966     72    983  -2820       O
HETATM 2262  O2  EDO A 404       7.206  25.579 -14.913  1.00 44.70           O
ANISOU 2262  O2  EDO A 404     2709   5723   8550    172     72  -2372       O
HETATM 2263  C1  EDO A 405       0.126   2.580 -10.206  1.00 30.42           C
ANISOU 2263  C1  EDO A 405     5066   2077   4416    759    -32   -745       C
HETATM 2264  C2  EDO A 405      -1.220   1.888 -10.379  1.00 31.84           C
ANISOU 2264  C2  EDO A 405     4747   2205   5146    497    437   -251       C
HETATM 2265  O1  EDO A 405       1.099   1.995 -11.083  1.00 30.44           O
ANISOU 2265  O1  EDO A 405     5198   2066   4303   1138   -135   -586       O
HETATM 2266  O2  EDO A 405      -1.819   2.255 -11.630  1.00 31.65           O
ANISOU 2266  O2  EDO A 405     4212   2055   5760    385    139     49       O
HETATM 2267  C1 AEDO A 406       0.608  16.385  -1.544  0.68 46.10           C
ANISOU 2267  C1 AEDO A 406     2726   6262   8526   -733   -381   2040       C
HETATM 2268  C2 AEDO A 406      -0.631  16.842  -0.786  0.68 47.03           C
ANISOU 2268  C2 AEDO A 406     2859   6270   8742   -847   -470   2069       C
HETATM 2269  O1 AEDO A 406       1.767  16.663  -0.749  0.68 45.69           O
ANISOU 2269  O1 AEDO A 406     2704   6251   8404   -725   -323   2017       O
HETATM 2270  O2 AEDO A 406      -0.900  15.923   0.280  0.68 47.58           O
ANISOU 2270  O2 AEDO A 406     2895   6255   8930   -906   -530   2144       O
HETATM 2271  C1 BEDO A 406       0.739  16.328  -1.530  0.32 24.72           C
ANISOU 2271  C1 BEDO A 406     2260   3128   4006    416   -351     54       C
HETATM 2272  C2 BEDO A 406      -0.300  17.152  -0.781  0.32 26.00           C
ANISOU 2272  C2 BEDO A 406     2433   3166   4278    224     34     78       C
HETATM 2273  O1 BEDO A 406       0.176  15.053  -1.840  0.32 23.71           O
ANISOU 2273  O1 BEDO A 406     2040   3095   3874    475   -793     63       O
HETATM 2274  O2 BEDO A 406       0.355  18.201  -0.060  0.32 26.62           O
ANISOU 2274  O2 BEDO A 406     2545   3193   4378     58     80    128       O
HETATM 2275  C1  EDO A 407     -12.790  27.880 -27.956  1.00 60.96           C
ANISOU 2275  C1  EDO A 407     8455   9832   4875   3229   -679    840       C
HETATM 2276  C2  EDO A 407     -14.022  27.858 -27.060  1.00 60.24           C
ANISOU 2276  C2  EDO A 407     8341   9824   4723   3182   -552    857       C
HETATM 2277  O1  EDO A 407     -11.652  27.461 -27.192  1.00 60.46           O
ANISOU 2277  O1  EDO A 407     8419   9821   4731   3334  -1033    969       O
HETATM 2278  O2  EDO A 407     -13.766  28.632 -25.882  1.00 58.30           O
ANISOU 2278  O2  EDO A 407     8043   9792   4315   3255   -866    954       O
HETATM 2279  C1  EDO A 408     -16.025  10.551   7.446  1.00 71.17           C
ANISOU 2279  C1  EDO A 408     9246  10521   7275   -108   -132  -1397       C
HETATM 2280  C2  EDO A 408     -15.579  12.004   7.532  1.00 71.41           C
ANISOU 2280  C2  EDO A 408     9319  10510   7305    -80   -105  -1349       C
HETATM 2281  O1  EDO A 408     -17.063  10.450   6.465  1.00 71.29           O
ANISOU 2281  O1  EDO A 408     9225  10532   7330   -126   -180  -1406       O
HETATM 2282  O2  EDO A 408     -15.275  12.478   6.215  1.00 71.47           O
ANISOU 2282  O2  EDO A 408     9402  10499   7256    -69    -94  -1340       O
HETATM 2283  O   HOH C   1      -5.058  15.224 -17.160  1.00 15.47           O
ANISOU 2283  O   HOH C   1     1547   2056   2275     49     29   -445       O
HETATM 2284  O   HOH C   2      -5.341  23.225  -9.697  1.00 14.41           O
ANISOU 2284  O   HOH C   2     1616   1483   2376    217   -100   -192       O
HETATM 2285  O   HOH C   3      -5.081  31.383  -2.537  1.00 22.64           O
ANISOU 2285  O   HOH C   3     2710   2667   3226    -96   -744   -987       O
HETATM 2286  O   HOH C   4      -7.745  21.489 -10.357  1.00 15.08           O
ANISOU 2286  O   HOH C   4     2013   1678   2037    189   -192   -247       O
HETATM 2287  O   HOH C   5       8.521  14.127 -13.441  1.00 20.15           O
ANISOU 2287  O   HOH C   5     1686   2220   3748    222    -47   -387       O
HETATM 2288  O   HOH C   6       5.930  21.654 -13.571  1.00 17.44           O
ANISOU 2288  O   HOH C   6     1759   2204   2665     65   -220   -266       O
HETATM 2289  O   HOH C   7       1.457  24.300   0.301  1.00 24.22           O
ANISOU 2289  O   HOH C   7     2168   3609   3427    525  -1106   -567       O
HETATM 2290  O   HOH C   8      -0.917  29.360  -8.517  1.00 17.49           O
ANISOU 2290  O   HOH C   8     2034   1732   2879    -27   -510   -436       O
HETATM 2291  O   HOH C   9       3.888  26.760  -4.158  1.00 22.33           O
ANISOU 2291  O   HOH C   9     2212   2719   3554    166    -40   -646       O
HETATM 2292  O   HOH C  10       0.180  20.875 -22.300  1.00 17.64           O
ANISOU 2292  O   HOH C  10     1866   2455   2381   -252    131    -66       O
HETATM 2293  O   HOH C  11       6.629  26.978  -3.396  1.00 21.86           O
ANISOU 2293  O   HOH C  11     2680   2748   2877    211   -250   -487       O
HETATM 2294  O   HOH C  12       0.984   9.573 -15.533  1.00 19.92           O
ANISOU 2294  O   HOH C  12     2328   1880   3360    189    222   -409       O
HETATM 2295  O   HOH C  13      -9.772  32.152   1.405  1.00 28.46           O
ANISOU 2295  O   HOH C  13     4221   3307   3287   1074   -518  -1127       O
HETATM 2296  O   HOH C  14      -3.204  16.977 -15.714  1.00 16.86           O
ANISOU 2296  O   HOH C  14     1966   2130   2310     26      4   -497       O
HETATM 2297  O   HOH C  15       5.916  20.176  -3.584  1.00 21.21           O
ANISOU 2297  O   HOH C  15     2239   2388   3433    198   -393   -545       O
HETATM 2298  O   HOH C  16       7.685  15.594  -5.356  1.00 21.82           O
ANISOU 2298  O   HOH C  16     2037   3047   3207    626   -331   -221       O
HETATM 2299  O   HOH C  17      -5.717  18.301  -0.158  1.00 22.59           O
ANISOU 2299  O   HOH C  17     3194   2803   2585    936   -442   -223       O
HETATM 2300  O   HOH C  18      -3.723  19.113 -17.702  1.00 17.89           O
ANISOU 2300  O   HOH C  18     2216   1940   2641    -92   -328   -396       O
HETATM 2301  O   HOH C  19       6.411   6.917 -14.278  1.00 24.94           O
ANISOU 2301  O   HOH C  19     2516   2137   4822    495    386   -541       O
HETATM 2302  O   HOH C  20     -10.882   9.221  -5.997  1.00 21.72           O
ANISOU 2302  O   HOH C  20     2325   2143   3784    235      1     58       O
HETATM 2303  O   HOH C  21     -20.572  26.806 -20.694  1.00 25.15           O
ANISOU 2303  O   HOH C  21     3197   3351   3009    538  -1104   -279       O
HETATM 2304  O   HOH C  22      -4.402  18.625  -2.829  1.00 21.80           O
ANISOU 2304  O   HOH C  22     2999   2565   2719    632  -1067   -240       O
HETATM 2305  O   HOH C  23     -18.209  15.372   0.433  1.00 24.05           O
ANISOU 2305  O   HOH C  23     2797   3176   3166    499    785    -30       O
HETATM 2306  O   HOH C  24       5.796   4.964 -12.356  1.00 27.12           O
ANISOU 2306  O   HOH C  24     2914   1861   5530    523    320   -163       O
HETATM 2307  O   HOH C  25      -3.780  12.374  -0.453  1.00 22.73           O
ANISOU 2307  O   HOH C  25     2663   2383   3591    731   -423    489       O
HETATM 2308  O   HOH C  26       2.574  28.885  -5.360  1.00 20.98           O
ANISOU 2308  O   HOH C  26     2102   2680   3188     30   -475   -460       O
HETATM 2309  O   HOH C  27     -16.101  13.181   2.181  1.00 24.26           O
ANISOU 2309  O   HOH C  27     2867   3565   2785    723    412    567       O
HETATM 2310  O   HOH C  28      -4.595  24.179  -1.877  1.00 21.63           O
ANISOU 2310  O   HOH C  28     2419   3342   2460     25   -743   -371       O
HETATM 2311  O   HOH C  29       4.939  15.108 -15.025  1.00 17.91           O
ANISOU 2311  O   HOH C  29     1869   1990   2945    -18   -137   -532       O
HETATM 2312  O   HOH C  30       0.302  26.481 -20.840  1.00 20.46           O
ANISOU 2312  O   HOH C  30     2266   2384   3122      1   -347    134       O
HETATM 2313  O   HOH C  31     -24.901  13.282  -7.831  1.00 32.98           O
ANISOU 2313  O   HOH C  31     2572   5535   4425    969   -671   -898       O
HETATM 2314  O   HOH C  32      -1.689   8.739 -15.682  1.00 21.54           O
ANISOU 2314  O   HOH C  32     2293   1980   3911    149    289   -545       O
HETATM 2315  O   HOH C  33       8.361  16.101  -2.743  1.00 25.18           O
ANISOU 2315  O   HOH C  33     2709   3337   3520    137   -427    340       O
HETATM 2316  O   HOH C  34     -23.096  32.193  -7.029  1.00 45.53           O
ANISOU 2316  O   HOH C  34     8139   4964   4197   3574   -634   -290       O
HETATM 2317  O   HOH C  35       0.809  26.851 -23.513  1.00 25.93           O
ANISOU 2317  O   HOH C  35     3184   3451   3216   -665    102    370       O
HETATM 2318  O   HOH C  36       3.565  18.685 -22.042  1.00 21.02           O
ANISOU 2318  O   HOH C  36     2303   2921   2761   -297     99   -107       O
HETATM 2319  O   HOH C  37      -4.849   7.380 -19.528  1.00 28.71           O
ANISOU 2319  O   HOH C  37     2778   2517   5614     53    427  -1827       O
HETATM 2320  O   HOH C  38       3.814  23.175 -14.205  1.00 19.09           O
ANISOU 2320  O   HOH C  38     1871   2618   2765   -116   -255    187       O
HETATM 2321  O   HOH C  39      -3.736  21.029  -1.881  1.00 31.18           O
ANISOU 2321  O   HOH C  39     6209   3712   1926   -891   -167   -211       O
HETATM 2322  O   HOH C  40     -24.917  26.235  -5.752  1.00 21.08           O
ANISOU 2322  O   HOH C  40     1774   3147   3089    721    -88   -116       O
HETATM 2323  O  AHOH C  41      -0.203  34.852 -12.523  0.52 30.61           O
ANISOU 2323  O  AHOH C  41     5139   2019   4471   -430   -188    491       O
HETATM 2324  O  BHOH C  41      -0.141  34.890 -12.536  0.48 34.87           O
ANISOU 2324  O  BHOH C  41     5666   1920   5662   -233    606    656       O
HETATM 2325  O   HOH C  42      -9.066  16.696   1.589  1.00 35.21           O
ANISOU 2325  O   HOH C  42     3426   3739   6213   1482  -1487  -2050       O
HETATM 2326  O   HOH C  43       5.538  12.968 -24.117  1.00 26.68           O
ANISOU 2326  O   HOH C  43     2368   3948   3822   -166    579   -905       O
HETATM 2327  O   HOH C  44       2.362   7.548 -16.833  1.00 25.33           O
ANISOU 2327  O   HOH C  44     3264   2239   4121    168    805   -395       O
HETATM 2328  O   HOH C  45       1.003  29.474 -17.275  1.00 24.67           O
ANISOU 2328  O   HOH C  45     3416   2301   3658   -189   -588    224       O
HETATM 2329  O   HOH C  46       6.576  17.981  -1.605  1.00 29.95           O
ANISOU 2329  O   HOH C  46     3558   4002   3818    837  -1408   -178       O
HETATM 2330  O   HOH C  47      -6.811   7.387  -5.544  1.00 22.61           O
ANISOU 2330  O   HOH C  47     2354   2199   4038    447    512    278       O
HETATM 2331  O   HOH C  48       9.917  21.362 -20.805  1.00 53.28           O
ANISOU 2331  O   HOH C  48     9145   6843   4257  -1063   1792  -2387       O
HETATM 2332  O   HOH C  49     -10.731   4.315  -7.611  1.00 32.09           O
ANISOU 2332  O   HOH C  49     2431   5280   4480    209    558   1324       O
HETATM 2333  O   HOH C  50     -12.478  31.507   1.138  1.00 31.26           O
ANISOU 2333  O   HOH C  50     5313   3284   3281   1168   -190   -981       O
HETATM 2334  O   HOH C  51     -26.367  16.732 -12.676  1.00 23.71           O
ANISOU 2334  O   HOH C  51     1998   3844   3166     28   -193   -229       O
HETATM 2335  O   HOH C  52      -8.637  10.018  -6.979  1.00 37.43           O
ANISOU 2335  O   HOH C  52     5271   5124   3827    468    987   1412       O
HETATM 2336  O   HOH C  53     -19.492  16.178  -1.862  1.00 23.73           O
ANISOU 2336  O   HOH C  53     2630   3341   3047    -31    332   -360       O
HETATM 2337  O   HOH C  54      -9.274  38.292  -8.344  1.00 27.79           O
ANISOU 2337  O   HOH C  54     4355   2019   4187    150   -864   -735       O
HETATM 2338  O   HOH C  55     -12.950  43.960  -3.856  1.00 30.25           O
ANISOU 2338  O   HOH C  55     4047   3958   3488    -13   1550   -962       O
HETATM 2339  O   HOH C  56     -18.636  13.277   3.485  1.00 26.10           O
ANISOU 2339  O   HOH C  56     3163   3707   3048    704    482    274       O
HETATM 2340  O   HOH C  57     -22.768  33.310 -18.555  1.00 26.76           O
ANISOU 2340  O   HOH C  57     2877   3050   4241    624   -642   1056       O
HETATM 2341  O   HOH C  58       4.873  25.851 -18.297  1.00 32.25           O
ANISOU 2341  O   HOH C  58     4920   4178   3156  -2126    986  -1164       O
HETATM 2342  O   HOH C  59       1.958  28.067 -19.301  1.00 34.98           O
ANISOU 2342  O   HOH C  59     4904   5439   2947  -2345   -810    174       O
HETATM 2343  O   HOH C  60     -19.404  13.655  -2.693  1.00 23.91           O
ANISOU 2343  O   HOH C  60     2564   3583   2936    643    126    325       O
HETATM 2344  O   HOH C  61     -17.686  26.090  -2.447  1.00 23.44           O
ANISOU 2344  O   HOH C  61     2742   3129   3037    316      4   -547       O
HETATM 2345  O   HOH C  62     -11.855   6.754  -7.477  1.00 26.45           O
ANISOU 2345  O   HOH C  62     2770   3985   3295   -423    140    665       O
HETATM 2346  O   HOH C  64     -24.571  29.633  -2.715  1.00 36.93           O
ANISOU 2346  O   HOH C  64     5161   4642   4228    310   -554   -898       O
HETATM 2347  O   HOH C  65       4.001   4.498  -4.176  1.00 32.09           O
ANISOU 2347  O   HOH C  65     3391   3370   5433   1478    205   1539       O
HETATM 2348  O   HOH C  66       9.183  28.443   0.427  1.00 31.86           O
ANISOU 2348  O   HOH C  66     2130   4384   5591   -159   -613  -1288       O
HETATM 2349  O   HOH C  67       1.371  22.222 -28.817  1.00 46.58           O
ANISOU 2349  O   HOH C  67     5446   7145   5108    847   -814  -2458       O
HETATM 2350  O  AHOH C  68      -5.006  24.262   0.554  0.89 25.70           O
ANISOU 2350  O  AHOH C  68     2985   3935   2846    264  -1521   -367       O
HETATM 2351  O  BHOH C  68      -5.184  24.311   0.712  0.11 47.12           O
ANISOU 2351  O  BHOH C  68     7868   3722   6314    249   3302  -1072       O
HETATM 2352  O   HOH C  69      14.165  14.755 -10.683  1.00 29.87           O
ANISOU 2352  O   HOH C  69     2893   2923   5532     93    219   -503       O
HETATM 2353  O   HOH C  70     -21.349  18.386   1.101  1.00 27.60           O
ANISOU 2353  O   HOH C  70     2109   4188   4192    953    294    833       O
HETATM 2354  O   HOH C  71      -9.466  22.509   2.816  1.00 40.89           O
ANISOU 2354  O   HOH C  71     3293   7275   4969    673  -2029    235       O
HETATM 2355  O   HOH C  72       9.793  18.214 -19.475  1.00 40.78           O
ANISOU 2355  O   HOH C  72     2447   7305   5743    395    981   1890       O
HETATM 2356  O   HOH C  73     -16.914   2.520  -0.598  1.00 37.04           O
ANISOU 2356  O   HOH C  73     4791   4502   4780   -253    616   1640       O
HETATM 2357  O   HOH C  76      10.918  16.390  -1.930  1.00 43.18           O
ANISOU 2357  O   HOH C  76     3911   4946   7549   1079  -2707   -842       O
HETATM 2358  O   HOH C  77     -25.424  21.963 -23.370  1.00 46.05           O
ANISOU 2358  O   HOH C  77     7877   5996   3625   2814  -2163   -791       O
HETATM 2359  O   HOH C  78       5.470  28.062 -11.522  1.00 31.94           O
ANISOU 2359  O   HOH C  78     2358   6478   3299   -452   -387   -401       O
HETATM 2360  O   HOH C  79     -21.016   4.810  -5.377  1.00 29.33           O
ANISOU 2360  O   HOH C  79     2713   3215   5217   -136    637    540       O
HETATM 2361  O   HOH C  80      13.731  20.001 -18.061  1.00 27.59           O
ANISOU 2361  O   HOH C  80     2043   4984   3454   -293   -571    103       O
HETATM 2362  O   HOH C  81      -8.812  30.220 -26.172  1.00 56.59           O
ANISOU 2362  O   HOH C  81     8959   4423   8117  -1265   -134   2256       O
HETATM 2363  O   HOH C  82     -25.092  23.241  -2.833  1.00 37.29           O
ANISOU 2363  O   HOH C  82     4080   6869   3220   -472    595  -1150       O
HETATM 2364  O   HOH C  83      -7.671   3.569  -3.144  1.00 32.34           O
ANISOU 2364  O   HOH C  83     4546   3830   3913   1375    720    185       O
HETATM 2365  O   HOH C  84      -5.489  30.813 -22.957  1.00 32.71           O
ANISOU 2365  O   HOH C  84     4027   3564   4839   -677   -534    753       O
HETATM 2366  O   HOH C  86     -29.919  16.385  -9.078  1.00 32.01           O
ANISOU 2366  O   HOH C  86     1929   5167   5066    724   -666   -370       O
HETATM 2367  O   HOH C  87     -21.237  36.662  -4.730  1.00 55.09           O
ANISOU 2367  O   HOH C  87     7706   3725   9501    561  -4251   -186       O
HETATM 2368  O   HOH C  88     -23.323  33.820  -0.360  1.00 35.60           O
ANISOU 2368  O   HOH C  88     3996   5597   3935   1189   -453  -1349       O
HETATM 2369  O   HOH C  90     -19.226  27.933  -1.371  1.00 29.09           O
ANISOU 2369  O   HOH C  90     3992   3502   3558    924    -33  -1039       O
HETATM 2370  O   HOH C  94       9.836  11.874 -11.608  1.00 33.93           O
ANISOU 2370  O   HOH C  94     2508   4338   6045   -129   1018  -1129       O
HETATM 2371  O   HOH C  95       2.044  14.461   1.273  1.00 35.65           O
ANISOU 2371  O   HOH C  95     5647   4258   3641    139  -1453    370       O
HETATM 2372  O   HOH C  96       4.824   6.511 -16.421  1.00 32.76           O
ANISOU 2372  O   HOH C  96     3206   3189   6051    950     16  -1722       O
HETATM 2373  O   HOH C  97       1.073  11.892   4.669  1.00 32.40           O
ANISOU 2373  O   HOH C  97     3527   5003   3779    679   -946    488       O
HETATM 2374  O   HOH C  98      -4.415  30.853 -26.449  1.00 61.16           O
ANISOU 2374  O   HOH C  98     8605   9417   5214  -2598   -684   -634       O
HETATM 2375  O   HOH C  99      -5.870  20.980   2.284  1.00 80.38           O
ANISOU 2375  O   HOH C  99    10953  11881   7707  -2154  -3779  -3252       O
HETATM 2376  O   HOH C 100     -18.496  26.178 -25.020  1.00 40.30           O
ANISOU 2376  O   HOH C 100     3953   4687   6672   -175  -2434    790       O
HETATM 2377  O   HOH C 101     -26.006  12.024  -0.103  1.00 35.57           O
ANISOU 2377  O   HOH C 101     2817   4920   5777   -403   1074    198       O
HETATM 2378  O   HOH C 102       0.442   3.085   2.515  1.00 50.77           O
ANISOU 2378  O   HOH C 102     6671   4190   8431    934    701   2311       O
HETATM 2379  O   HOH C 103     -21.394   1.679 -11.311  1.00 46.45           O
ANISOU 2379  O   HOH C 103     5239   4282   8129  -2205   1979  -1120       O
HETATM 2380  O   HOH C 104      11.927  13.217 -10.683  1.00 35.84           O
ANISOU 2380  O   HOH C 104     2346   4861   6410    186    209   -613       O
[truncated: 47,405 more chars]
